# Supplementary material for: A diverse panel of 755 bread wheat accessions harbors untapped genetic diversity in landraces and reveals novel genetic regions conferring powdery mildew resistance
Source: Theor Appl Genet. 2024 Mar 27;137(4):88. doi: 10.1007/s00122-024-04582-4 (PMC10965746; doi:10.1007/s00122-024-04582-4)
Supplement: Supplementary file 3 — Supplementary file3 (XLSX 303 KB) Alleles in the 20 most modern cultivars of the LandracePLUS panel for each potentially novel resistance-associated region. Resistance-associated alleles and accessions with more than 50% of these alleles and a resistance phenotype toward the peak-producing isolate are highlighted in bold. In addition, an overview of SNPs for all detected resistance-associated loci and the 755 wheat accessions with passport data and disease reaction is provided. [file 122_2024_4582_MOESM3_ESM.xlsx]

## Sheet: Overview
												peak1BL_Pm2cov		peak3BL_1_Pm2cov		peak3BL_2_Pm2cov	peak5BL_Pm2cov	peak7BS_Pm2cov			peak7DL		peak1AL_Turkey					peak1BL_1_Turkey				peak1BL_2_Turkey		peak1DL_Turkey	peak2AL_1_Turkey	peak3AL_Turkey		peak4BL_Turkey		peak5AL_Turkey			peak5AL_Pakistan_Iran						peak5BL_1_Turkey
Accession	Origin	CHE_19004	CHE_94202	CHE_96224	CHE_97223	CHE_97266	CHE_98230	CHN_46_30	GBR_JIW2	ISR_106	ISR_94	cfn0195993	cfn0195111	GJKKTUG01EF1R2_170_BS00022316	contig88765_1601_BS00102326	cfn0113878	cfn0424758	cfn0218072	cfn0932501	cfn3566097	RFL_Contig3607_648	cfn3584434	cfn0344171	cfn0175695	cfn1006548	cfn0510967	cfn0998902	cfn1146463	IAAV5704	cfn0168833	cfn0309220	cfn0345856	cfn0534009	cfn1309809	cfn0574979	cfn1884126	cfn0390300	cfn2403875	cfn0241634	cfn0763135	cfn0771178	TaContig21601_61_BS00016842	cfn2472010	cfn0769806	cfn0772430	CAP7_c9530_138	cfn0774902	cfn0760964	cfn0810172
IG 107108	IRN	S	S	S	S	S	S	S	S	S	S	AA	AA	AA	CC	GG	TT	TG	CC	CC	CC	TT	AA	GG	TT	CC	AA	CC	TT	AA	GG	CC	CC	CC	CC	TT	CC	CC	CC	GG	AA	TT	TT	AA	CC	AA	CC	TT	CC
IG 107140	IRN	S	S	S	S	S	S	S	S	S	S	AA	AA	AA	CC	GG	TT	TG	CC	CC	CC	TT	AA	GG	TT	CC	AA	CC	TT	AA	GG	CC	CC	CC	CC	TT	CC	CC	CC	GG	AA	TT	TT	AA	CC	AA	CC	TT	CC
IG 122301	IRN	S	S	S	S	S	S	S	S	S	S	GG	CC	AA	CC	NN	TT	TT	GG	TT	CC	TT	AA	GG	TT	CC	AA	CC	CC	TT	AA	CC	CC	CC	CC	TT	CC	CC	CC	GG	AA	TT	TT	AA	CC	AA	CC	TT	CC
IG 122306	IRN	S	S	S	S	S	S	S	S	S	S	GG	CC	AA	CC	NN	TT	GG	GG	TT	CC	TT	AA	GG	TT	CC	AA	CC	CC	TT	AA	CC	CC	CC	CC	TT	CC	CC	CC	GG	AA	TT	TT	AA	CC	AA	CC	TT	CC
IG 122318	IRN	S	S	S	S	S	S	S	S	S	S	GG	CC	AA	CC	NN	TT	GG	GG	TT	CC	TT	AA	GG	TT	CC	AA	CC	CC	TT	AA	CC	CC	CC	CC	TT	CC	CC	CC	GG	AA	TT	TT	NN	CC	AA	CC	TT	CC
IG 122327	IRN	S	S	S	S	S	NA	S	S	S	S	GG	CC	AA	CC	GG	TT	GG	GG	TT	CC	TT	AA	GG	TT	CC	AA	CC	CC	TT	AA	CC	CC	CC	CC	TT	CC	CC	CC	GG	AA	TT	TT	AA	CC	AA	CC	TT	CC
IG 122342	IRN	S	S	S	S	S	S	S	S	S	S	GG	CC	AA	CC	NN	TT	GG	GG	TT	CC	TT	AA	GG	TT	CC	AA	TT	TT	TT	GG	CC	CC	CC	CC	TT	CC	CC	CC	GG	AA	TT	TT	AA	CC	AA	CC	TT	CC
IG 122346	IRN	R	S	R	R	R	R	S	R	R	S	GG	CC	AA	CC	AA	TT	GG	GG	TT	CC	TT	AA	GG	TT	CC	GG	TT	TT	TT	AA	CC	CC	CC	TC	TT	CC	CC	CC	AA	AA	CC	TT	AA	CC	CC	CC	TT	AA
IG 122347	IRN	S	S	S	S	R	S	S	S	S	S	AA	AA	AA	CC	GG	TT	TT	CC	CC	CC	TT	AA	GG	TT	CC	AA	CC	CC	TT	AA	CC	CC	CC	CC	TT	CC	CC	CC	GG	AA	TT	TT	AA	CC	AA	CC	TT	CC
IG 122352	IRN	S	S	R	S	S	S	S	S	S	S	GG	CC	AA	CC	GG	TT	TT	CC	CC	CC	NN	GG	AA	NN	CC	AA	CC	CC	TT	AA	NN	NN	CC	TT	GG	CC	CC	TT	AA	GG	CC	CC	GG	CC	CC	TT	CC	CC
IG 122354	IRN	NA	S	S	S	S	S	S	S	S	S	GG	CC	AA	CC	GG	TT	GG	GG	TT	CC	TT	AA	GG	TT	CC	AA	CC	CC	TT	AA	CC	CC	CC	CC	TT	CC	CC	CC	GG	AA	TT	TT	AA	CC	AA	CC	TT	CC
IG 122355	IRN	S	S	S	S	S	S	S	S	S	S	AG	AC	AA	CC	GG	TT	TG	CG	TC	CC	TT	AA	GG	TT	CC	AA	CC	TC	AT	AG	CC	CC	CC	CC	TT	CC	CC	CC	GG	AA	TT	TT	AA	CC	AA	CC	TT	CC
IG 122359	IRN	S	S	S	R	S	S	S	S	S	S	GG	CC	AA	CC	NN	TT	GG	GG	TT	CC	TT	AA	GG	TT	CC	AA	CC	CC	TT	AA	CC	CC	CC	CC	TT	CC	CC	CC	GG	AA	TT	TT	AA	CC	AA	CC	TT	CC
IG 122361	IRN	R	R	R	R	R	R	R	R	R	S	AA	AA	AA	CC	GG	TT	TT	CC	CC	CC	TT	AA	GG	TT	CC	AA	CC	CC	TT	AA	CC	CC	CC	CC	TT	CC	CC	CC	GG	AA	TT	TT	AA	CC	AA	CC	TT	CC
IG 122364	IRN	S	S	R	R	S	S	S	S	NA	S	GG	CC	AA	CC	NN	TT	GG	GG	TT	CC	TT	AA	GG	TT	CC	AA	CC	CC	TT	AA	CC	CC	CC	CC	TT	CC	CC	CC	GG	AA	TT	TT	AA	CC	AA	CC	TT	CC
IG 122367	IRN	S	S	S	S	S	S	S	S	S	S	GG	CC	AA	CC	NN	TT	GG	GG	TT	CC	TT	AA	GG	TT	CC	AA	CC	CC	TT	AA	CC	CC	CC	CC	TT	CC	CC	CC	GG	AA	TT	TT	AA	CC	AA	CC	TT	CC
IG 122369	IRN	NA	S	S	R	S	S	NA	S	NA	S	GG	CC	AA	CC	NN	TT	GG	GG	TT	CC	TT	AA	GG	TT	CC	AA	CC	CC	TT	AA	CC	CC	CC	CC	TT	CC	CC	CC	GG	AA	TT	TT	AA	CC	AA	CC	TT	CC
IG 122372	IRN	S	S	NA	NA	R	R	S	R	R	S	GG	CC	AA	CC	AA	TT	GG	GG	TT	CC	CC	AA	GG	TT	CC	GG	TT	TT	TT	AA	CC	CC	CC	TT	TT	CC	CC	CC	GG	AA	TT	TT	GG	CC	CC	CC	TT	AA
IG 122373	IRN	R	R	R	R	R	R	R	R	R	S	AA	AA	AA	CC	GG	TT	GG	CC	CC	CC	TT	AA	GG	TT	CC	AA	CC	CC	TT	AA	CC	GG	CC	CC	TT	CC	CC	CC	GG	AA	TT	TT	AA	CC	AA	CC	TT	CC
IG 122374	IRN	S	S	R	S	S	R	S	S	S	S	AA	AA	AA	CC	GG	TT	TT	CC	CC	CC	TT	AA	GG	TT	CC	AA	CC	CC	TT	AA	CC	CC	CC	CC	TT	CC	CC	CC	GG	AA	TT	TT	AA	CC	AA	CC	TT	CC
IG 122378	IRN	S	S	S	S	S	S	S	S	S	S	GG	CC	AA	CC	NN	TT	GG	GG	TT	CC	TT	AA	GG	TT	CC	AA	CC	CC	TT	AA	CC	CC	CC	CC	TT	CC	CC	CC	GG	AA	TT	TT	AA	CC	AA	CC	TT	CC
IG 122385	IRN	S	S	NA	S	S	R	S	S	S	S	AA	AA	AA	CC	GG	TT	TT	CC	CC	CC	NN	GG	AA	NN	CC	NN	CC	CC	TT	AA	CC	CC	CC	CC	TT	CC	CC	CC	GG	AA	TT	TT	AA	CC	AA	CC	TT	CC
IG 122390	IRN	S	S	S	S	S	S	S	S	S	S	AA	AA	AA	CC	NN	TT	TT	GG	TT	CC	TT	AA	GG	TT	CC	AA	CC	CC	TT	AA	CC	CC	CC	CC	TT	CC	CC	CC	GG	AA	TT	TT	AA	CC	AA	CC	TT	CC
IG 122394	IRN	S	S	NA	S	NA	R	S	S	S	S	AA	AA	AA	CC	GG	TT	GG	GG	TT	CC	TT	AA	GG	TT	CC	AA	CC	CC	TT	AA	CC	CC	CC	CC	TT	CC	CC	CC	GG	AA	TT	TT	AA	CC	AA	CC	TT	CC
IG 122397	IRN	R	S	S	S	S	S	NA	S	S	NA	GG	CC	AA	CC	GG	TT	TT	CC	CC	CC	TT	AA	GG	TT	CC	AA	CC	CC	TT	AA	CC	CC	CC	CC	TT	CC	CC	CC	GG	AA	TT	TT	AA	CC	AA	CC	TT	CC
IG 122403	IRN	S	S	R	S	R	R	S	S	S	S	AA	AA	AA	CC	GG	TT	GG	CC	CC	CC	TT	AA	GG	TT	CC	AA	CC	CC	TT	AA	CC	CC	CC	CC	TT	CC	CC	CC	GG	AA	TT	TT	AA	CC	AA	CC	TT	CC
IG 122404	IRN	S	S	R	S	R	R	S	S	S	S	GG	CC	AA	CC	NN	TT	GG	GG	TT	CC	TT	AA	GG	TT	CC	AA	TT	TT	TT	GG	CC	CC	CC	CC	TT	CC	CC	CC	GG	AA	TT	TT	AA	CC	AA	CC	TT	CC
IG 122411	IRN	S	S	S	S	S	S	S	S	S	S	AA	AA	AA	CC	NN	TT	GG	GG	TT	CC	TT	AA	GG	TT	CC	AA	CC	CC	TT	AA	CC	CC	CC	CC	TT	CC	CC	TT	GG	AA	CC	TT	AA	CC	AA	CC	TT	CC
IG 122414	IRN	NA	S	S	S	S	R	S	S	S	S	AA	AA	AA	CC	GG	TT	TT	CC	CC	CC	TT	AA	GG	TT	CC	AA	CC	CC	TT	AA	CC	CC	CC	CC	TT	CC	CC	CC	GG	AA	TT	CC	GG	TT	CC	TT	CC	CC
IG 122415	IRN	S	R	S	S	R	S	S	S	S	S	GG	CC	AA	CC	GG	TT	GG	GG	TT	CC	TT	AA	GG	TT	CC	AA	CC	CC	TT	AA	CC	CC	CC	TT	TT	CC	CC	CC	AA	GG	CC	TT	AA	CC	AA	CC	TT	AA
IG 122420	IRN	S	S	S	S	S	S	S	S	S	S	AA	AA	AA	CC	GG	TT	TT	CC	CC	CC	TT	AA	GG	TT	CC	AA	CC	CC	TT	AA	CC	CC	CC	CC	TT	CC	CC	CC	GG	AA	TT	CC	GG	TT	CC	TT	CC	CC
IG 122421	IRN	S	S	S	S	S	R	S	S	S	S	AA	AA	AA	CC	GG	TT	GG	CC	CC	CC	TT	AA	GG	TT	CC	AA	CC	CC	TT	AA	CC	CC	CC	CC	TT	CC	CC	CC	GG	AA	TT	TT	AA	CC	AA	CC	TT	CC
IG 122427	IRN	S	S	S	S	S	R	S	S	S	S	GG	CC	AA	CC	GG	TT	TG	GG	TT	CC	TT	AA	GG	TT	CC	AA	CC	CC	TT	AA	CC	CC	CC	CC	TT	CC	CC	CC	GG	AA	TT	TT	AA	CC	AA	CC	TT	CC
IG 122430	IRN	S	S	S	S	S	R	S	S	S	S	AA	AA	AA	CC	NN	TT	TT	CC	CC	CC	TT	AA	GG	TT	CC	AA	CC	CC	TT	AA	CC	CC	CC	CC	TT	CC	CC	CC	GG	AA	TT	TT	AA	CC	AA	CC	TT	CC
IG 122438	IRN	S	S	R	R	S	S	S	S	S	R	GG	CC	AA	CC	NN	TT	TT	CC	CC	CC	TT	AA	GG	TT	CC	AA	CC	CC	TT	AA	CC	CC	CC	CC	TT	CC	CC	CC	GG	AA	TT	TT	AA	CC	AA	CC	TT	CC
IG 122446	IRN	S	S	S	S	S	S	S	S	S	S	AA	AA	AA	CC	GG	TT	TT	CC	CC	CC	TT	AA	GG	TT	CC	AA	CC	CC	TT	AA	CC	CC	CC	CC	TT	CC	CC	CC	GG	AA	TT	TT	AA	CC	AA	CC	TT	CC
IG 122447	IRN	S	S	S	S	S	S	S	S	S	S	GG	CC	AA	CC	GG	TT	TG	CC	CC	CC	TT	AA	GG	TT	CC	AA	CC	CC	TT	AA	CC	CC	CC	CC	TT	CC	CC	CC	GG	AA	TT	TT	AA	CC	AA	CC	TT	CC
IG 122451	IRN	S	R	R	R	R	S	S	S	NA	S	AA	AA	AA	CC	GG	TT	TT	CC	CC	CC	TT	AA	GG	TT	CC	AA	CC	CC	TT	AA	CC	CC	CC	CC	TT	CC	CC	CC	GG	AA	TT	TT	AA	CC	AA	CC	TT	CC
IG 122457	IRN	S	S	S	S	S	S	S	S	S	S	GG	CC	AA	CC	NN	TT	GG	GG	TT	CC	TT	AA	GG	TT	CC	AA	CC	CC	TT	AA	CC	CC	CC	CC	TT	CC	CC	CC	GG	AA	TT	TT	AA	CC	AA	CC	TT	CC
IG 122462	IRN	S	S	S	S	S	S	S	S	S	S	GG	CC	AA	CC	NN	TT	GG	GG	TT	CC	TT	AA	GG	TT	CC	AA	TT	TT	TT	GG	CC	CC	CC	CC	TT	CC	CC	CC	GG	AA	TT	TT	AA	CC	AA	CC	TT	CC
IG 122463	IRN	S	S	S	S	S	S	S	S	S	S	GG	CC	AA	CC	GG	TT	GG	CC	CC	CC	TT	AA	GG	TT	CC	AA	CC	CC	TT	AA	CC	CC	CC	CC	TT	CC	CC	CC	GG	AA	TT	TT	AA	CC	AA	CC	TT	CC
IG 122475	IRN	S	S	S	S	S	S	S	S	S	S	AA	AA	AA	CC	GG	TT	TT	GG	TT	CC	TT	AA	GG	TT	CC	AA	CC	CC	TT	AA	CC	CC	CC	CC	TT	CC	CC	CC	GG	AA	TT	TT	AA	CC	AA	CC	TT	CC
IG 122493	IRN	S	S	R	S	S	S	S	S	S	S	GG	CC	AA	CC	NN	TT	TT	CC	CC	CC	TT	AA	GG	TT	CC	AA	CC	CC	TT	AA	CC	CC	CC	CC	TT	CC	CC	CC	GG	AA	TT	TT	AA	CC	AA	CC	TT	CC
IG 122498	IRN	S	S	S	S	R	S	S	S	S	NA	GG	CC	AA	CC	GG	TT	TT	CC	CC	CC	TT	AA	GG	TT	CC	AA	CC	CC	TT	AA	NN	CC	CC	CC	TT	CC	CC	CC	GG	AA	CC	TT	AA	CC	AA	CC	TT	CC
IG 122499	IRN	NA	S	S	S	S	S	S	S	S	S	GG	CC	AA	CC	GG	TT	GG	GG	TT	CC	TT	AA	GG	TT	CC	AA	CC	CC	TT	AA	CC	CC	CC	CC	TT	CC	CC	CC	GG	AA	TT	TT	AA	CC	AA	CC	TT	CC
IG 122500	IRN	S	S	S	S	S	S	S	S	S	S	GG	CC	AA	CC	NN	TT	GG	GG	TT	CC	TT	AA	GG	TT	CC	AA	TT	TT	TT	GG	CC	CC	CC	CC	TT	CC	CC	CC	GG	AA	TT	TT	AA	CC	AA	CC	TT	CC
IG 122501	IRN	NA	S	S	S	R	S	S	S	S	NA	GG	CC	AA	CC	NN	TT	GG	GG	TT	CC	TT	AA	GG	TT	CC	AA	TT	TT	TT	GG	CC	CC	CC	CC	TT	CC	CC	CC	GG	AA	TT	TT	AA	CC	AA	CC	TT	CC
IG 122502	IRN	R	R	R	R	R	R	R	R	R	NA	AA	AA	AA	CC	GG	TT	TT	CC	CC	CC	TT	AA	GG	TT	CC	AA	CC	CC	TT	AA	CC	CC	CC	CC	TT	CC	CC	CC	GG	AA	TT	TT	AA	CC	AA	TT	TT	CC
IG 122503	IRN	S	S	S	S	S	S	S	S	S	NA	GG	CC	AA	CC	GG	TT	TT	CC	CC	CC	TT	AA	GG	TT	CC	AA	CC	TT	AA	AA	CC	CC	CC	CC	TT	CC	CC	CC	GG	AA	TT	TT	AA	CC	AA	CC	TT	CC
IG 122504	IRN	NA	S	S	S	S	S	S	S	S	NA	GG	CC	AA	CC	GG	TT	TT	CC	CC	CC	TT	AA	GG	TT	CC	AA	CC	CC	TT	AA	CC	CC	CC	CC	TT	CC	CC	CC	GG	AA	TT	TT	AA	CC	AA	CC	TT	CC
IG 122505	IRN	NA	NA	S	S	S	S	S	S	S	NA	GG	CC	AA	CC	GG	TT	TT	CC	CC	CC	TT	AA	GG	TT	CC	AA	CC	CC	TT	AA	CC	CC	CC	CC	TT	CC	CC	CC	GG	AA	TT	TT	AA	CC	AA	CC	TT	CC
IG 122508	IRN	NA	S	S	S	S	S	S	S	S	NA	GG	CC	AA	CC	NN	TT	GG	GG	TT	CC	TT	AA	GG	TT	CC	AA	CC	CC	TT	AA	CC	CC	CC	CC	TT	CC	CC	CC	GG	AA	TT	TT	AA	CC	AA	CC	TT	CC
IG 122511	IRN	NA	R	S	S	S	S	S	S	S	NA	GG	CC	AA	CC	GG	TT	GG	NN	CC	AA	NN	GG	AA	TT	AA	AA	TT	TT	AA	GG	NN	GG	CC	TT	GG	CC	CC	TT	GG	AA	CC	CC	NN	CC	CC	TT	CC	CC
IG 122512	IRN	NA	S	S	S	R	S	S	S	S	NA	GG	CC	AA	CC	GG	TT	TT	CC	CC	CC	TT	AA	GG	TT	CC	AA	CC	CC	TT	AA	CC	CC	CC	CC	TT	CC	CC	CC	GG	AA	TT	TT	AA	CC	AA	CC	TT	CC
IG 122513	IRN	NA	NA	S	S	R	S	S	S	S	NA	GG	CC	AA	CC	NN	TT	TT	CC	CC	CC	TT	AA	GG	TT	CC	AA	CC	CC	TT	AA	CC	CC	CC	CC	TT	CC	CC	CC	GG	AA	TT	TT	AA	CC	AA	CC	TT	CC
IG 122515	IRN	R	S	S	S	S	S	S	S	S	NA	GG	CC	AA	CC	NN	TT	GG	GG	TT	CC	TT	AA	GG	TT	CC	AA	CC	CC	TT	AA	CC	CC	CC	CC	TT	CC	CC	CC	GG	AA	TT	CC	GG	TT	CC	TT	CC	AA
IG 122517	IRN	NA	S	S	S	NA	R	S	NA	S	NA	AG	AC	AA	CC	GG	TT	TG	CG	TC	CC	TT	AA	GG	TC	AC	AA	TC	TC	TT	AA	CC	CG	TC	TC	TG	CC	CC	CC	GG	AA	TT	TC	AG	TC	AC	TC	TC	AC
IG 122519	IRN	S	S	NA	S	NA	R	S	S	S	S	AA	AA	AA	CC	GG	TT	GG	CC	CC	CC	TT	AA	GG	TT	CC	AA	CC	CC	TT	AA	CC	CC	CC	CC	TT	CC	CC	CC	GG	AA	TT	TT	AA	CC	AA	CC	TT	CC
IG 122523	IRN	NA	NA	S	NA	S	S	S	NA	S	NA	GG	CC	AA	CC	NN	TT	GG	GG	TT	CC	TT	AA	GG	TT	CC	AA	CC	CC	TT	AA	CC	CC	CC	CC	TT	CC	CC	CC	GG	AA	CC	TT	AA	CC	AA	CC	TT	CC
IG 122524	IRN	NA	S	S	NA	S	S	S	NA	S	NA	AA	AA	AA	CC	NN	TT	GG	GG	TT	CC	TT	AA	GG	TT	CC	AA	CC	CC	TT	AA	CC	CC	CC	CC	TT	CC	CC	CC	GG	AA	TT	TT	AA	CC	AA	CC	TT	CC
IG 122529	IRN	NA	S	S	NA	S	S	S	NA	S	NA	GG	CC	AA	CC	NN	TT	TT	CC	CC	CC	TT	AA	GG	TT	CC	AA	CC	CC	TT	AA	CC	CC	CC	CC	TT	CC	CC	CC	GG	AA	TT	TT	AA	CC	AA	CC	TT	CC
IG 122532	IRN	NA	NA	NA	S	S	R	S	NA	NA	NA	GG	CC	AA	CC	GG	TT	TT	CC	CC	CC	TT	AA	GG	TT	CC	AA	CC	CC	TT	AA	CC	CC	CC	CC	TT	CC	CC	CC	GG	AA	TT	TT	AA	CC	AA	CC	TT	CC
IG 122533	IRN	S	S	S	NA	S	S	S	NA	S	NA	GG	CC	AA	CC	GG	TT	GG	GG	TT	CC	TT	AA	GG	TT	CC	AA	CC	CC	TT	AA	CC	CC	CC	CC	TT	CC	CC	CC	GG	AA	TT	TT	AA	CC	AA	CC	TT	CC
IG 122534	IRN	NA	S	S	NA	S	S	S	NA	S	NA	GG	CC	AA	CC	NN	TT	GG	GG	TT	CC	TT	AA	GG	TT	CC	AA	CC	CC	TT	AA	CC	CC	CC	CC	TT	CC	CC	CC	GG	AA	TT	TT	AA	CC	AA	CC	TT	CC
IG 122535	IRN	NA	S	S	NA	S	S	S	NA	S	NA	GG	CC	AA	CC	NN	TT	GG	GG	TT	CC	TT	AA	GG	TT	CC	AA	CC	CC	TT	AA	CC	CC	CC	CC	TT	CC	CC	CC	GG	AA	TT	TT	AA	CC	AA	CC	TT	CC
IG 122536	IRN	S	S	S	S	S	S	S	NA	S	S	GG	CC	AA	CC	NN	TT	GG	GG	TT	CC	TT	AA	GG	TT	CC	AA	CC	CC	TT	AA	CC	CC	CC	CC	GG	GG	CC	CC	GG	AA	TT	CC	GG	TT	CC	TT	CC	CC
IG 122537	IRN	NA	S	S	S	S	S	S	NA	S	NA	GG	CC	AA	CC	GG	CC	NN	CG	TC	CC	TT	AA	GG	TT	CC	AA	CC	CC	TT	AA	CC	CC	CC	CC	TT	CC	CC	CC	GG	AA	TC	TT	AA	CC	AA	TC	TT	CC
IG 122538	IRN	NA	S	S	NA	S	S	S	NA	S	NA	GG	CC	AA	CC	NN	TT	GG	GG	TT	CC	TT	AA	GG	TT	CC	AA	CC	CC	TT	AA	CC	CC	CC	CC	TT	CC	CC	CC	GG	AA	TT	TT	AA	CC	AA	CC	TT	AA
IG 122539	IRN	NA	S	S	NA	S	S	S	NA	S	NA	AA	AA	AA	CC	NN	TT	TT	CC	CC	CC	TT	AA	GG	TT	CC	AA	CC	CC	TT	AA	CC	CC	CC	CC	TT	CC	CC	CC	GG	AA	CC	TT	AA	CC	AA	CC	TT	CC
IG 122541	IRN	NA	R	R	NA	R	S	S	NA	S	NA	AA	AA	AA	CC	NN	TT	TT	CC	CC	CC	TT	AA	GG	TT	CC	AA	CC	CC	TT	AA	CC	CC	CC	CC	TT	CC	CC	CC	GG	AA	TT	TT	NN	CC	AA	CC	TT	CC
IG 122542	IRN	R	S	S	NA	S	S	S	NA	S	NA	AA	AA	AA	CC	NN	TT	TG	GG	TT	CC	TT	AA	GG	TT	CC	AA	CC	CC	TT	AA	CC	CC	CC	CC	TT	CC	CC	CC	GG	AA	CC	TT	AA	CC	AA	CC	TT	CC
IG 122547	IRN	S	S	S	NA	S	S	S	NA	S	NA	GG	CC	AA	CC	GG	TT	TT	CC	CC	CC	TT	AA	GG	TT	CC	AA	CC	CC	TT	AA	CC	CC	CC	CC	TT	CC	CC	TT	GG	AA	TT	TT	AA	CC	AA	CC	TT	CC
IG 122548	IRN	S	S	S	NA	S	S	S	NA	S	NA	GG	CC	AA	CC	GG	TT	TT	GG	TT	CC	TT	AA	GG	TT	CC	AA	CC	CC	TT	AA	CC	CC	CC	CC	TT	CC	CC	CC	GG	AA	TT	TT	AA	CC	AA	CC	TT	CC
IG 122549	IRN	NA	S	S	NA	S	S	S	NA	S	S	GG	CC	AA	CC	GG	TT	GG	GG	TT	CC	TT	AA	GG	TT	CC	AA	CC	CC	TT	AA	CC	CC	CC	CC	TT	CC	CC	CC	GG	AA	TT	TT	AA	CC	AA	CC	TT	CC
IG 122552	IRN	NA	S	R	NA	S	S	S	S	S	S	AA	AA	AA	CC	GG	TT	TT	CC	CC	CC	TT	AA	GG	TT	CC	AA	CC	CC	TT	AA	CC	CC	CC	CC	TT	CC	CC	CC	GG	AA	TT	TT	AA	CC	AA	CC	TT	CC
IG 122555	IRN	S	S	S	S	S	S	S	S	S	S	GG	CC	AA	CC	NN	TT	GG	GG	TT	CC	TT	AA	GG	TT	CC	AA	CC	CC	TT	AA	CC	CC	CC	CC	TT	CC	CC	CC	GG	AA	TT	TT	AA	CC	AA	CC	TT	CC
IG 122560	IRN	NA	S	S	NA	S	S	S	S	S	S	AA	AA	AA	CC	NN	TT	TT	CC	CC	CC	TT	AA	GG	TT	CC	AA	CC	CC	TT	AA	CC	CC	CC	CC	TT	CC	CC	CC	GG	AA	TT	TT	AA	CC	AA	CC	TT	CC
IG 122561	IRN	NA	S	S	NA	R	S	S	S	S	S	GG	CC	AA	CC	NN	TT	GG	GG	TT	CC	TT	AA	GG	TT	CC	AA	CC	CC	TT	AA	CC	CC	CC	CC	TT	CC	CC	CC	GG	AA	TT	TT	AA	CC	AA	CC	TT	CC
IG 122566	IRN	NA	S	S	S	S	S	S	S	S	S	GG	CC	AA	CC	NN	TT	GG	GG	TT	CC	TT	AA	GG	TT	CC	AA	CC	CC	TT	AA	CC	CC	CC	CC	TT	CC	CC	CC	GG	AA	TT	TT	AA	CC	AA	CC	TT	CC
IG 122567	IRN	NA	S	S	S	S	S	S	S	S	S	GG	CC	AA	CC	NN	TT	TT	CC	CC	CC	TT	AA	GG	TT	CC	AA	CC	CC	TT	AA	CC	CC	CC	CC	TT	CC	CC	CC	GG	AA	TT	TT	AA	CC	AA	CC	TT	CC
IG 122568	IRN	NA	S	S	S	S	S	S	S	S	S	AA	AA	AA	CC	NN	TT	GG	CC	CC	CC	TT	AA	GG	TT	CC	AA	CC	CC	TT	AA	CC	CC	CC	CC	TT	CC	CC	CC	GG	AA	TT	TT	AA	CC	AA	CC	TT	CC
IG 122569	IRN	NA	S	S	S	S	S	S	S	S	S	GG	CC	AA	CC	NN	TT	TG	CC	CC	CC	TT	AA	GG	TT	CC	AA	CC	CC	TT	AA	CC	CC	CC	CC	TT	CC	CC	CC	GG	AA	TT	TT	AA	CC	AA	CC	TT	AA
IG 122571	IRN	NA	S	S	S	S	S	S	S	S	S	GG	CC	AA	CC	NN	TT	GG	GG	TT	CC	TT	AA	GG	TT	CC	AA	CC	CC	TT	AA	CC	CC	CC	CC	TT	CC	CC	CC	GG	AA	TT	TT	AA	CC	AA	CC	TT	CC
IG 122572	IRN	NA	S	S	S	S	S	S	S	S	S	AA	AA	AA	CC	NN	TT	GG	GG	TT	CC	TT	AA	GG	TT	CC	AA	CC	CC	TT	AA	CC	CC	CC	CC	TT	CC	CC	CC	GG	AA	TT	TT	AA	CC	AA	CC	TT	CC
IG 122574	IRN	NA	S	R	S	S	S	S	S	S	S	AA	AA	AA	CC	GG	TT	TT	CC	CC	CC	TT	AA	GG	TT	CC	AA	CC	CC	TT	AA	CC	CC	CC	CC	TT	CC	CC	CC	GG	AA	TT	CC	GG	TT	CC	TT	CC	CC
IG 122575	IRN	NA	S	S	S	S	S	S	S	S	S	GG	CC	AA	CC	GG	TT	TT	CC	CC	CC	TT	AA	GG	TT	CC	AA	CC	CC	TT	AA	CC	CC	CC	CC	TT	CC	CC	CC	GG	AA	TT	TT	AA	CC	AA	CC	TT	CC
IG 122576	IRN	NA	S	R	S	R	S	S	S	S	S	GG	CC	AA	CC	GG	TT	TT	CC	CC	CC	TT	AA	GG	TT	CC	AA	CC	CC	TT	AA	CC	CC	CC	CC	TT	CC	CC	CC	GG	AA	TT	TT	AA	CC	AA	CC	TT	CC
IG 122578	IRN	NA	S	R	S	S	S	S	S	S	S	AA	AA	AA	CC	NN	TT	GG	GG	TT	CC	TT	AA	GG	TT	CC	AA	CC	CC	TT	AA	CC	CC	CC	CC	TT	CC	CC	CC	GG	AA	TT	TT	AA	CC	AA	CC	TT	CC
IG 122584	IRN	NA	S	R	S	S	S	S	S	S	S	AA	AA	AA	CC	GG	TT	TT	CC	CC	CC	TT	AA	GG	TT	CC	AA	CC	CC	TT	AA	CC	CC	CC	CC	TT	CC	CC	CC	GG	AA	TT	TT	AA	CC	AA	TT	TT	CC
IG 122589	IRN	NA	S	S	S	S	S	S	S	S	S	GG	CC	AA	CC	GG	TT	GG	NN	NN	CC	TT	AA	GG	TT	CC	AA	CC	CC	TT	AA	CC	CC	CC	CC	TT	CC	CC	CC	GG	AA	TT	CC	GG	TT	CC	TT	TT	CC
IG 122594	IRN	NA	S	S	S	S	S	S	S	S	S	AG	AC	AA	CC	GG	TT	TG	CG	TC	CC	TT	AA	GG	TT	CC	AA	CC	CC	TT	AA	CC	CC	CC	CC	TT	CC	CC	CC	GG	AA	TT	TT	AA	CC	AA	CC	TT	CC
IG 122597	IRN	NA	S	S	S	S	S	S	S	S	S	GG	CC	AA	CC	GG	TT	GG	GG	TT	CC	TT	AA	GG	TT	CC	AA	CC	CC	TT	AA	CC	CC	CC	CC	TT	CC	CC	CC	GG	AA	TT	TT	AA	CC	AA	CC	TT	CC
IG 122598	IRN	NA	S	S	S	S	S	S	S	S	S	GG	CC	AA	CC	GG	TT	GG	GG	TT	CC	TT	AA	GG	TT	CC	AA	CC	CC	TT	AA	CC	CC	NN	CC	TT	CC	CC	CC	GG	AA	TT	TT	AA	CC	AA	CC	TT	CC
IG 122600	IRN	NA	S	S	S	S	S	S	S	S	S	GG	CC	AA	CC	GG	TT	GG	GG	TT	CC	TT	AA	GG	TT	CC	AA	CC	CC	TT	AA	CC	CC	CC	CC	TT	CC	CC	CC	GG	AA	TT	TT	AA	CC	AA	CC	TT	CC
IG 122603	IRN	NA	S	S	S	S	S	S	S	S	S	GG	CC	AA	CC	GG	TT	GG	GG	TT	CC	TT	AA	GG	TT	CC	AA	CC	CC	TT	AA	CC	CC	CC	CC	GG	GG	CC	CC	GG	AA	TT	TT	AA	CC	AA	CC	TT	CC
IG 122604	IRN	NA	S	S	S	S	S	S	S	S	S	GG	CC	AA	CC	GG	TT	GG	CC	CC	CC	TT	AA	GG	TT	CC	AA	CC	CC	TT	AA	CC	CC	CC	CC	TT	CC	CC	CC	GG	AA	TT	TT	AA	CC	AA	CC	TT	CC
IG 122605	IRN	NA	S	S	S	S	S	S	S	S	S	GG	CC	AA	CC	NN	TT	GG	GG	TT	CC	TT	AA	GG	TT	CC	AA	CC	CC	TT	AA	CC	CC	CC	CC	TT	CC	CC	CC	AA	GG	TT	TT	AA	CC	AA	CC	TT	CC
IG 122607	IRN	NA	S	NA	S	NA	R	S	S	S	S	GG	CC	AA	CC	GG	TT	GG	GG	TT	CC	TT	AA	GG	TT	CC	AA	CC	CC	TT	AA	CC	CC	CC	CC	TT	CC	CC	CC	GG	AA	TT	TT	AA	CC	AA	CC	TT	CC
IG 122608	IRN	NA	S	S	S	S	S	S	S	S	S	GG	CC	AA	CC	NN	TT	GG	GG	TT	CC	TT	AA	GG	TT	CC	AA	CC	CC	TT	AA	CC	CC	CC	CC	TT	CC	CC	CC	GG	AA	TT	TT	AA	CC	AA	CC	TT	CC
IG 122609	IRN	NA	S	S	S	S	S	S	S	S	S	GG	CC	AA	CC	GG	TT	GG	GG	TT	CC	TT	AA	GG	TT	CC	AA	CC	CC	TT	AA	CC	CC	CC	CC	TT	CC	CC	TT	GG	AA	TT	CC	GG	TT	CC	TT	CC	CC
IG 122610	IRN	NA	S	S	S	S	S	S	S	S	S	GG	CC	AA	CC	NN	TT	GG	GG	TT	CC	TT	AA	GG	TT	CC	AA	CC	CC	TT	AA	CC	CC	CC	CC	TT	CC	CC	CC	GG	AA	TT	TT	AA	CC	AA	CC	TT	CC
IG 122611	IRN	NA	S	S	S	S	S	S	S	S	S	GG	CC	AA	CC	GG	TT	GG	GG	TT	CC	TT	AA	GG	NN	CC	NN	CC	CC	TT	AA	CC	CC	CC	TT	TT	CC	CC	CC	GG	AA	TT	TT	AA	CC	AA	CC	TT	CC
IG 122612	IRN	NA	S	S	S	S	S	S	S	S	S	GG	CC	AA	CC	NN	TT	GG	GG	TT	CC	TT	AA	GG	TT	CC	AA	CC	CC	TT	AA	CC	CC	CC	CC	TT	CC	CC	CC	GG	AA	TT	TT	AA	CC	AA	CC	TT	CC
IG 122613	IRN	NA	S	S	S	S	S	S	S	S	S	GG	CC	AA	CC	GG	TT	GG	GG	TT	CC	TT	AA	GG	NN	CC	NN	CC	CC	TT	AA	CC	CC	CC	TT	TT	CC	CC	CC	GG	AA	TT	TT	AA	CC	AA	CC	TT	CC
IG 122614	IRN	NA	S	S	S	S	S	S	S	S	S	GG	CC	AA	CC	GG	TT	GG	GG	TT	CC	TT	AA	GG	TT	CC	AA	CC	CC	TT	AA	CC	CC	CC	TT	TT	CC	AA	CC	GG	AA	TT	TT	AA	CC	CC	TT	CC	AA
IG 122615	IRN	NA	S	S	S	S	S	S	S	S	S	GG	CC	AA	CC	GG	TT	GG	GG	TT	CC	TT	AA	GG	NN	CC	NN	CC	CC	TT	AA	CC	CC	CC	TT	TT	CC	CC	CC	GG	AA	TT	TT	AA	CC	AA	CC	TT	CC
IG 122616	IRN	S	S	NA	S	S	S	S	S	S	S	GG	CC	AA	CC	NN	TT	GG	GG	TT	CC	TT	AA	GG	TT	CC	AA	CC	CC	TT	AA	CC	CC	CC	CC	TT	CC	CC	CC	AA	GG	TT	TT	AA	CC	AA	CC	TT	CC
IG 122617	IRN	NA	S	S	S	S	R	S	S	S	S	GG	CC	AA	CC	GG	TT	TT	CC	CC	CC	NN	GG	AA	CC	AA	NN	CC	CC	TT	AA	NN	NN	CC	TT	GG	CC	CC	TT	AA	GG	CC	TT	NN	CC	AA	CC	TT	CC
IG 122618	IRN	NA	S	S	S	S	S	S	S	S	S	GG	CC	AA	CC	GG	TT	TT	GG	TT	CC	NN	GG	AA	NN	CC	NN	NN	TT	AA	GG	NN	NN	CC	TT	GG	CC	CC	TT	AA	GG	CC	TT	GG	CC	CC	CC	CC	CC
IG 122620	IRN	NA	S	S	S	S	S	S	S	S	S	GG	CC	AA	CC	NN	TT	GG	GG	TT	CC	TT	AA	GG	TT	CC	AA	CC	CC	TT	AA	CC	CC	CC	CC	TT	CC	CC	CC	GG	AA	TT	TT	AA	CC	AA	CC	TT	CC
IG 122621	IRN	NA	S	S	S	S	S	S	S	S	S	GG	CC	AA	CC	GG	TT	GG	GG	TT	CC	TT	AA	GG	TT	CC	AA	CC	CC	TT	AA	CC	CC	CC	TT	TT	CC	CC	CC	GG	AA	TT	TT	AA	CC	CC	TT	CC	CC
IG 122622	IRN	S	S	S	S	S	S	S	S	S	S	GG	CC	AA	CC	NN	TT	GG	GG	TT	CC	TT	AA	GG	TT	CC	AA	CC	CC	TT	AA	CC	CC	CC	CC	TT	CC	CC	CC	GG	AA	TT	TT	AA	CC	AA	CC	TT	CC
IG 122623	IRN	NA	S	S	S	S	S	S	S	S	S	GG	CC	AA	CC	GG	TT	GG	GG	TT	CC	TT	AA	GG	TT	CC	AA	CC	CC	TT	AA	CC	CC	CC	CC	TT	CC	CC	CC	GG	AA	TT	TT	AA	CC	AA	CC	TT	CC
IG 122625	IRN	NA	S	R	S	R	S	S	NA	S	S	GG	CC	AA	CC	NN	TT	TT	CC	CC	CC	TT	AA	GG	TT	CC	AA	CC	CC	TT	AA	CC	CC	CC	CC	TT	CC	CC	CC	GG	AA	TT	TT	AA	CC	AA	CC	TT	CC
IG 122626	IRN	NA	S	S	S	S	S	S	NA	S	S	GG	CC	AA	CC	GG	TT	TT	CC	CC	CC	NN	GG	AA	NN	CC	NN	CC	CC	TT	AA	NN	NN	CC	TT	GG	CC	AA	TT	AA	GG	CC	TT	AA	CC	AA	CC	TT	CC
IG 122627	IRN	NA	S	S	S	S	S	S	S	S	S	GG	CC	AA	CC	GG	TT	GG	GG	TT	CC	TT	AA	GG	TT	CC	AA	CC	CC	TT	AA	CC	CC	CC	CC	TT	CC	CC	CC	GG	AA	TT	CC	AG	TT	CC	TT	CC	CC
IG 122629	IRN	NA	S	S	S	S	S	S	NA	S	S	GG	CC	AA	CC	GG	TT	GG	GG	TT	CC	TT	AA	GG	TT	CC	AA	CC	CC	TT	AA	CC	CC	CC	CC	TT	CC	CC	CC	GG	AA	TT	TT	NN	CC	AA	CC	TT	CC
IG 122630	IRN	NA	S	S	S	S	S	S	NA	S	S	AA	AA	AA	CC	GG	TT	GG	GG	TT	CC	TT	AA	GG	TT	CC	AA	CC	CC	TT	AA	CC	CC	CC	CC	TT	CC	CC	CC	GG	AA	TT	TT	AA	CC	AA	CC	TT	CC
IG 122631	IRN	NA	S	S	S	S	S	S	R	S	S	GG	CC	AA	CC	GG	TT	GG	GG	TT	CC	TT	AA	GG	TT	CC	AA	CC	CC	TT	AA	CC	CC	CC	CC	TT	CC	CC	CC	GG	AA	TT	TT	AA	CC	AA	CC	TT	AA
IG 122632	IRN	NA	S	S	S	S	S	NA	S	S	S	GG	CC	AA	CC	GG	TT	TT	CC	TT	CC	TT	AA	GG	TT	CC	AA	CC	CC	TT	AA	CC	CC	CC	CC	GG	GG	CC	CC	GG	AA	TT	CC	GG	TT	CC	TT	CC	CC
IG 122634	IRN	NA	S	S	S	S	S	S	S	S	S	AA	AA	AA	CC	GG	TT	GG	CC	TT	CC	TT	AA	GG	TT	CC	AA	CC	CC	TT	AA	CC	CC	CC	CC	TT	CC	CC	CC	GG	AA	TT	TT	AA	CC	AA	CC	TT	AA
IG 122635	IRN	NA	S	S	S	S	S	S	S	S	S	GG	CC	AA	CC	GG	TT	GG	GG	TT	CC	TT	AA	GG	TT	CC	AA	CC	CC	TT	AA	CC	CC	CC	CC	GG	GG	CC	CC	GG	AA	TT	TT	AA	CC	AA	CC	TT	CC
IG 122636	IRN	NA	S	S	S	S	S	S	R	S	S	GG	CC	AA	CC	GG	TT	GG	GG	TT	CC	TT	AA	GG	TT	CC	AA	CC	CC	TT	AA	CC	CC	CC	CC	TT	CC	CC	CC	GG	AA	TT	TT	AA	CC	AA	CC	TT	CC
IG 122638	IRN	NA	S	S	S	S	S	S	NA	S	S	AA	AA	AA	CC	NN	TT	TT	GG	TT	CC	TT	AA	GG	TT	CC	AA	CC	CC	TT	AA	CC	CC	CC	CC	TT	CC	CC	CC	GG	AA	TT	TT	AA	CC	AA	CC	TT	CC
IG 122639	IRN	NA	S	S	S	S	S	S	NA	S	S	GG	CC	AA	CC	NN	TT	GG	GG	TT	CC	TT	AA	GG	TT	CC	AA	CC	CC	TT	AA	CC	CC	CC	CC	GG	GG	CC	CC	GG	AA	TT	TT	AA	CC	AA	CC	TT	AA
IG 122640	IRN	NA	S	S	S	S	S	S	NA	S	S	AA	AA	AA	CC	NN	TT	GG	GG	TT	CC	TT	AA	GG	TT	CC	AA	CC	CC	TT	AA	CC	CC	CC	TT	TT	CC	CC	TT	GG	AA	TT	CC	NN	TT	CC	TT	CC	CC
IG 122641	IRN	NA	S	S	S	S	S	S	NA	S	S	AA	AA	AA	CC	GG	TT	GG	GG	TT	CC	TT	AA	GG	TT	CC	AA	CC	CC	TT	AA	CC	CC	CC	CC	TT	CC	CC	CC	GG	AA	TT	TT	AA	CC	AA	CC	TT	CC
IG 122642	IRN	NA	S	S	S	NA	R	S	S	S	NA	GG	CC	AA	CC	GG	TT	GG	GG	TT	CC	TT	AA	GG	TT	CC	AA	CC	CC	TT	AA	CC	CC	CC	CC	TT	CC	CC	CC	GG	AA	TT	TT	AA	CC	AA	CC	TT	CC
IG 126252	ARM	NA	NA	S	S	S	S	S	S	S	S	GG	CC	AA	CC	GG	TT	GG	GG	TT	CC	TT	AA	GG	TT	CC	GG	TT	TT	TT	AA	CC	CC	CC	TC	GG	CC	CC	CC	GG	GG	CC	TT	AA	CC	CC	TT	CC	AA
IG 126309	ARM	NA	S	S	S	S	S	S	S	S	S	GG	CC	AA	CC	GG	TT	GG	GG	TT	CC	TT	AA	GG	TT	CC	GG	CC	CC	TT	AA	CC	GG	TT	TT	TT	CC	CC	CC	GG	AA	TT	TT	GG	CC	AA	CC	TT	CC
IG 126329	ARM	S	S	S	S	S	S	S	S	S	S	AA	AA	AA	CC	GG	TT	GG	GG	TT	CC	TT	GG	AA	CC	AA	NN	CC	CC	TT	AA	CC	CC	CC	TC	TT	CC	CC	CC	GG	AA	TT	TT	AA	CC	AA	CC	CC	CC
IG 126335	ARM	S	S	S	S	S	S	S	S	S	S	GG	CC	AA	CC	GG	TT	GG	GG	TT	CC	TT	AA	GG	TT	CC	AA	CC	CC	TT	AA	CC	CC	CC	TC	TT	CC	CC	CC	GG	AA	TT	TT	GG	TT	CC	TT	CC	CC
IG 126367	ARM	S	S	S	S	S	S	S	S	S	S	AA	AA	AA	CC	GG	TT	GG	GG	TT	CC	TT	AA	GG	TT	CC	GG	CC	CC	TT	AA	CC	CC	CC	TC	GG	CC	NN	CC	GG	AA	TT	TT	AA	CC	AA	CC	TT	AA
IG 126370	ARM	S	NA	S	S	S	S	S	S	R	NA	AA	AA	AA	CC	GG	TT	GG	GG	TT	CC	TT	AA	GG	TT	CC	GG	CC	CC	TT	AA	CC	GG	CC	CC	TT	CC	CC	CC	GG	AA	TT	TT	GG	CC	AA	TT	TT	CC
IG 126372	ARM	S	S	S	S	S	S	S	S	S	S	AA	AA	AA	CC	GG	TT	GG	GG	TT	CC	TT	AA	GG	TT	CC	GG	CC	CC	TT	AA	CC	GG	CC	CC	TT	CC	CC	CC	GG	AA	TT	TT	GG	CC	AA	TT	TT	CC
IG 126375	ARM	S	S	S	S	S	S	S	S	S	S	GG	CC	AA	CC	GG	TT	GG	GG	TT	CC	TT	AA	GG	TT	CC	AA	CC	CC	TT	AA	CC	CC	CC	CC	TT	CC	CC	CC	GG	AA	TT	TT	AA	CC	AA	CC	TT	CC
IG 41551	PAK	S	NA	NA	NA	NA	NA	S	NA	S	S	AA	AA	AA	CC	GG	TT	GG	GG	TT	CC	TT	AA	GG	TT	CC	AA	CC	CC	TT	AA	CC	CC	CC	CC	TT	CC	CC	CC	GG	AA	TT	TT	AA	CC	AA	CC	TT	CC
IG 41554	PAK	NA	S	S	S	S	S	S	S	S	S	AA	AA	AA	CC	GG	TT	GG	NN	CC	CC	NN	GG	AA	NN	CC	NN	CC	CC	TT	AA	NN	NN	NN	TT	GG	GG	CC	TT	GG	GG	CC	CC	NN	CC	CC	TT	CC	CC
IG 41555	PAK	S	S	S	S	S	S	S	S	S	S	AA	AA	AA	CC	AA	TT	GG	GG	TT	CC	TT	GG	AA	CC	AA	NN	CC	CC	TT	AA	CC	CC	CC	CC	TT	CC	CC	CC	GG	AA	TT	TT	AA	CC	AA	CC	TT	CC
IG 41559	PAK	S	S	S	S	S	S	S	S	S	S	AA	AA	AA	CC	AA	TT	GG	GG	TT	CC	TT	AA	GG	TT	CC	AA	CC	CC	TT	AA	CC	CC	CC	CC	TT	CC	CC	CC	AA	GG	CC	TT	AA	CC	AA	CC	TT	CC
IG 41560	PAK	S	S	S	S	S	S	S	S	S	S	GG	CC	AA	CC	GG	TT	GG	GG	TT	CC	TT	AA	GG	TT	CC	AA	CC	CC	TT	AA	CC	CC	CC	CC	TT	CC	CC	CC	GG	AA	TT	TT	AA	CC	AA	CC	TT	CC
IG 41566	PAK	S	S	S	S	S	S	S	S	S	S	GG	CC	AA	CC	GG	TT	GG	GG	TT	CC	TT	AA	GG	TT	CC	AA	CC	CC	TT	AA	CC	CC	CC	CC	TT	CC	CC	CC	GG	AA	TT	TT	AA	CC	AA	CC	TT	CC
IG 41567	PAK	S	S	S	S	S	S	S	S	S	S	GG	CC	AA	CC	GG	TT	GG	GG	TT	CC	TT	AA	GG	TT	CC	AA	CC	CC	TT	AA	CC	CC	CC	CC	TT	CC	CC	CC	GG	AA	TT	TT	AA	CC	AA	CC	TT	CC
IG 41571	PAK	S	S	S	S	S	S	S	S	S	S	AA	AA	AA	CC	GG	TT	GG	GG	TT	CC	TT	AA	GG	TT	CC	AA	CC	CC	TT	AA	CC	CC	CC	CC	TT	CC	CC	CC	GG	AA	TT	TT	AA	CC	AA	CC	TT	CC
IG 41573	PAK	S	S	S	S	S	S	S	S	S	S	AA	AA	AA	CC	GG	TT	GG	GG	TT	CC	TT	GG	AA	CC	AA	AA	CC	CC	TT	AA	CC	CC	CC	CC	TT	CC	CC	CC	GG	AA	TT	TT	AA	CC	AA	CC	TT	CC
IG 41577	PAK	S	S	S	S	S	S	S	S	S	S	AA	AA	AA	CC	GG	TT	GG	GG	TT	CC	TT	GG	AA	CC	AA	NN	CC	CC	TT	AA	CC	CC	CC	CC	TT	CC	CC	CC	GG	AA	TT	TT	AA	CC	AA	CC	TT	CC
IG 41578	PAK	S	S	S	S	S	S	S	S	S	S	GG	CC	AA	CC	GG	TT	GG	GG	TT	CC	TT	GG	AA	TT	CC	AA	CC	CC	TT	AA	CC	CC	CC	CC	TT	CC	CC	CC	GG	AA	TT	TT	AA	CC	AA	CC	TT	CC
IG 41581	PAK	S	S	S	S	S	S	S	S	S	S	AA	AA	AA	CC	GG	TT	GG	GG	TT	CC	TT	AA	GG	TT	CC	AA	CC	TT	AA	GG	CC	CC	CC	CC	TT	CC	CC	CC	GG	AA	TT	TT	AA	CC	AA	CC	TT	CC
IG 41583	PAK	S	NA	NA	NA	NA	NA	S	NA	S	S	AG	AC	AA	CC	GG	TT	GG	GG	TT	CC	TT	AA	GG	TT	CC	AA	CC	TC	AT	AG	CC	CC	CC	CC	TT	CC	CC	CC	GG	AA	TT	TT	AA	CC	AA	CC	TT	CC
IG 41613	PAK	S	S	S	S	S	S	S	S	S	S	AA	AA	AA	CC	NN	TT	GG	GG	TT	CC	TT	AA	GG	TT	CC	AA	CC	CC	TT	AA	CC	CC	CC	CC	TT	CC	CC	CC	GG	AA	TT	TT	AA	CC	AA	CC	TT	CC
IG 41626	PAK	S	S	S	S	S	S	S	S	S	S	AA	AA	AA	CC	GG	TT	TT	CC	CC	CC	TT	AA	GG	TT	CC	AA	CC	CC	TT	AA	CC	CC	CC	CC	TT	CC	CC	CC	GG	AA	TT	TT	AA	CC	AA	CC	TT	CC
IG 41627	PAK	S	S	S	S	S	S	S	S	S	S	AA	AA	GG	TT	AA	TT	GG	GG	TT	CC	CC	AA	GG	TT	CC	AA	CC	CC	TT	AA	CC	CC	CC	CC	TT	CC	CC	CC	GG	AA	TT	TT	AA	CC	AA	CC	TT	CC
IG 41643	PAK	S	S	S	S	S	S	S	S	S	S	AG	AC	AA	CC	GG	TT	GG	GG	TT	CC	TT	AA	GG	TT	CC	AA	CC	CC	TT	AA	CC	CG	CC	CC	TT	CC	CC	CC	GG	AA	TT	TT	AA	CC	AA	CC	TT	CC
IG 41644	PAK	S	S	S	S	S	S	S	S	S	S	GG	CC	AA	CC	GG	TT	GG	GG	TT	CC	TT	AA	GG	TT	CC	AA	CC	CC	TT	AA	CC	CC	CC	CC	TT	CC	CC	CC	GG	AA	TT	TT	AA	CC	AA	CC	TT	CC
IG 41659	PAK	S	S	S	S	S	S	S	S	S	S	AA	AA	AA	CC	GG	TT	GG	GG	TT	CC	TT	AA	GG	TT	CC	AA	CC	CC	TT	AA	CC	CC	CC	CC	TT	CC	CC	CC	GG	AA	TT	TT	AA	CC	AA	CC	TT	CC
IG 41662	PAK	NA	S	S	S	S	S	S	S	NA	S	AA	AA	AA	CC	GG	TT	GG	GG	TT	CC	TT	AA	GG	TT	CC	AA	CC	CC	TT	AA	CC	CC	CC	CC	TT	CC	CC	CC	GG	AA	TT	TT	AA	CC	AA	CC	TT	CC
IG 41665	PAK	S	S	S	S	S	S	S	S	S	S	AA	AA	AA	CC	GG	TT	GG	GG	TT	CC	TT	AA	GG	TT	CC	AA	CC	TT	AA	GG	CC	CC	CC	CC	TT	CC	CC	CC	GG	AA	TT	TT	AA	CC	AA	CC	TT	CC
IG 41666	PAK	NA	S	S	S	S	S	S	S	S	S	GG	CC	AA	CC	NN	TT	GG	GG	TT	CC	TT	AA	GG	TT	CC	AA	CC	CC	TT	AA	CC	CC	CC	CC	TT	CC	CC	CC	GG	AA	TT	TT	AA	CC	AA	CC	TT	CC
IG 41668	PAK	S	S	S	S	S	S	S	S	S	S	AA	AA	AA	CC	GG	TT	GG	GG	TT	CC	TT	GG	AA	CC	AA	NN	CC	CC	TT	AA	CC	CC	CC	CC	TT	CC	CC	CC	GG	AA	TT	TT	AA	CC	AA	CC	TT	CC
IG 41670	PAK	S	S	S	S	S	S	S	S	S	S	AG	AC	AA	CC	GG	TT	GG	GG	TT	CC	TT	AG	AG	TT	CC	AA	CC	CC	TT	AA	CC	CC	CC	CC	TT	CC	CC	CC	GG	AA	TT	TT	AA	CC	AA	CC	TT	CC
IG 41672	PAK	S	S	S	S	S	S	S	S	S	S	AA	AA	AA	CC	GG	TT	GG	GG	TT	CC	TT	GG	AA	CC	AA	NN	CC	CC	TT	AA	CC	CC	CC	CC	TT	CC	CC	CC	GG	AA	TT	TT	AA	CC	AA	CC	TT	CC
IG 41675	PAK	S	S	S	S	S	S	S	S	S	S	AA	AA	AA	CC	GG	TT	GG	GG	TT	CC	TT	AA	GG	TT	CC	AA	CC	TT	AA	GG	CC	CC	CC	CC	TT	CC	CC	CC	GG	AA	TT	TT	AA	CC	AA	CC	TT	CC
IG 41677	PAK	S	S	S	S	S	S	S	S	S	S	AA	AA	AA	CC	GG	TT	GG	GG	TT	CC	TT	AA	GG	TT	CC	AA	CC	TT	AA	GG	CC	CC	CC	CC	TT	CC	CC	CC	GG	AA	TT	TT	AA	CC	AA	CC	TT	CC
IG 41702	PAK	S	S	S	S	S	S	S	S	S	S	GG	CC	AA	CC	GG	TT	GG	GG	TT	CC	TT	AA	GG	TT	CC	AA	CC	CC	TT	AA	CC	CC	CC	CC	TT	CC	CC	CC	GG	AA	TT	TT	AA	CC	AA	CC	TT	CC
IG 41705	PAK	R	S	S	S	R	NA	R	NA	R	S	GG	CC	AA	CC	GG	TT	GG	GG	TT	CC	NN	AA	GG	TT	CC	AA	CC	CC	TT	AA	CC	CC	CC	CC	TT	CC	CC	CC	GG	AA	TT	TT	AA	CC	AA	CC	TT	CC
IG 41752	PAK	S	S	S	S	S	S	S	S	S	S	GG	CC	AA	CC	GG	TT	TT	CC	CC	CC	TT	AA	GG	TT	CC	AA	CC	CC	TT	AA	CC	CC	CC	CC	TT	CC	CC	CC	GG	AA	TT	TT	AA	CC	AA	CC	TT	CC
IG 41756	PAK	S	NA	NA	NA	NA	NA	S	NA	S	S	GG	CC	AA	CC	GG	TT	GG	GG	TT	CC	TT	AA	GG	TT	CC	AA	TC	TC	AT	AG	CC	CC	TC	TC	TT	CC	CC	CC	AG	AG	TC	TT	AA	CC	AA	CC	TT	NN
IG 41757	PAK	S	S	S	S	S	S	S	S	S	S	AA	AA	AA	CC	AA	TT	TG	GG	TT	CC	TT	GG	AA	TT	CC	AA	CC	CC	TT	AA	CC	CC	CC	CC	TT	CC	CC	TT	GG	AA	TT	TT	AA	CC	AA	CC	TT	CC
IG 41783	PAK	S	NA	NA	NA	NA	NA	S	NA	S	S	GG	CC	AA	CC	NN	TT	GG	GG	TT	CC	TT	GG	AA	CC	AA	NN	CC	CC	TT	AA	CC	CC	CC	CC	TT	CC	CC	CC	GG	AA	TT	TT	AA	CC	AA	CC	TT	CC
IG 42188	TUR	S	S	S	S	S	S	S	S	S	S	GG	CC	AA	CC	GG	TT	GG	GG	TT	CC	TT	AA	GG	TT	CC	GG	TT	TT	TT	AA	CC	CC	CC	TT	TT	CC	CC	CC	GG	AA	TT	TT	AA	CC	AA	CC	TT	AA
IG 42189	TUR	S	S	S	S	S	R	S	S	S	R	AA	AA	AA	CC	GG	TT	GG	GG	TT	CC	TT	GG	AA	CC	AA	NN	CC	CC	TT	AA	CC	CC	CC	TT	TT	CC	CC	CC	GG	AA	TT	CC	GG	TT	CC	TT	CC	AA
IG 42192	TUR	S	S	S	S	S	S	S	S	S	S	GG	CC	AA	CC	NN	TT	GG	GG	TT	CC	TT	AA	GG	TT	CC	AA	CC	CC	TT	AA	CC	CC	CC	TT	TT	CC	CC	CC	AA	GG	CC	CC	GG	CC	AA	CC	TT	CC
IG 42193	TUR	S	S	S	S	S	S	S	S	S	S	GG	CC	AA	CC	GG	TT	GG	GG	TT	CC	TT	AA	GG	TT	CC	AA	CC	CC	TT	AA	CC	CC	CC	TT	TT	CC	CC	CC	AA	GG	CC	TT	AA	CC	AA	CC	CC	CC
IG 42194	TUR	S	S	S	S	S	S	S	S	S	S	GG	CC	AA	CC	NN	TT	GG	GG	TT	CC	TT	AA	GG	TT	CC	AA	CC	CC	TT	AA	CC	CC	CC	TT	TT	CC	CC	CC	AA	GG	CC	CC	GG	CC	AA	CC	TT	CC
IG 42195	TUR	S	S	S	S	S	S	S	S	S	S	AG	AC	AA	CC	NN	TT	GG	GG	TT	CC	CC	AG	AG	TC	AC	AA	CC	CC	TT	AA	CC	CC	TT	TT	TG	CG	CC	CC	AA	GG	CC	TT	AA	CC	AA	CC	TT	CC
IG 42196	TUR	S	S	S	S	S	S	S	S	S	S	GG	CC	AA	CC	NN	TT	GG	GG	TT	CC	TT	AA	GG	TT	CC	AA	CC	CC	TT	AA	CC	GG	CC	TC	TT	CC	CC	CC	GG	AA	TT	CC	GG	TT	CC	TT	CC	AA
IG 42197	TUR	S	S	S	S	S	S	S	S	S	S	GG	CC	AA	CC	NN	TT	GG	GG	TT	CC	TT	AA	GG	TT	CC	AA	CC	CC	TT	AA	CC	CC	CC	TT	TT	CC	CC	CC	AA	GG	CC	CC	GG	CC	AA	CC	TT	CC
IG 42200	TUR	S	S	S	S	S	S	S	S	S	S	GG	CC	AA	CC	GG	TT	GG	GG	TT	CC	CC	AA	GG	TT	CC	AA	CC	CC	TT	AA	CC	CC	CC	CC	TT	CC	CC	CC	GG	AA	TT	TT	AA	CC	AA	CC	TT	CC
IG 42201	TUR	S	S	S	S	S	S	S	S	S	S	GG	CC	AA	CC	GG	TT	GG	GG	TT	CC	TT	GG	AA	CC	AA	NN	CC	CC	TT	AA	CC	CC	CC	TT	TT	CC	CC	CC	AA	GG	CC	CC	GG	CC	AA	CC	TT	CC
IG 42204	TUR	S	S	S	S	NA	S	S	S	S	S	GG	CC	AA	CC	GG	TT	GG	GG	TT	CC	CC	AA	GG	TT	CC	AA	CC	CC	TT	AA	CC	CC	CC	TT	TT	CC	CC	CC	GG	AA	TT	TT	AA	CC	AA	CC	TT	CC
IG 42205	TUR	S	S	S	S	NA	S	S	S	S	S	GG	CC	AA	CC	GG	TT	GG	GG	TT	CC	TT	AA	GG	TT	CC	AA	CC	CC	TT	AA	CC	CC	CC	TT	TT	CC	CC	CC	AA	GG	CC	CC	GG	CC	CC	TT	CC	CC
IG 42207	TUR	S	S	S	R	S	S	S	S	S	S	GG	CC	AA	CC	GG	TT	GG	GG	TT	CC	TT	AA	GG	TT	CC	AA	CC	CC	TT	AA	CC	CC	CC	TC	TT	CC	CC	CC	GG	AA	TT	TT	AA	CC	AA	CC	TT	CC
IG 42208	TUR	S	S	S	S	S	S	S	S	S	S	GG	CC	AA	CC	GG	TT	GG	GG	TT	CC	TT	AA	GG	TT	CC	AA	CC	CC	TT	AA	CC	CC	CC	TT	TT	CC	CC	CC	GG	AA	TT	TT	AA	CC	CC	TT	CC	CC
IG 42210	TUR	S	S	S	S	S	S	S	S	S	S	GG	CC	AA	CC	GG	TT	GG	GG	TT	CC	TT	AA	GG	TT	CC	AA	CC	CC	TT	AA	CC	CC	CC	TT	TT	CC	CC	CC	GG	AA	TT	CC	GG	TT	CC	TT	CC	CC
IG 42211	TUR	S	S	S	S	S	S	S	S	S	S	GG	CC	AA	CC	GG	TT	GG	GG	TT	CC	TT	AA	GG	TT	CC	AA	CC	CC	TT	AA	CC	CC	CC	TT	TT	CC	CC	CC	GG	AA	TT	CC	GG	TT	CC	TT	CC	CC
IG 42228	TUR	S	S	S	S	S	S	S	S	S	S	GG	CC	AA	CC	GG	TT	GG	GG	TT	AA	TT	AA	GG	TT	CC	AA	CC	CC	TT	AA	CC	CC	CC	TT	TT	CC	CC	CC	GG	AA	TT	TT	AA	TT	CC	TT	CC	CC
IG 42230	TUR	S	S	S	S	S	S	S	S	S	S	GG	CC	AA	CC	NN	TT	GG	GG	TT	CC	TT	AA	GG	TT	CC	AA	CC	CC	TT	AA	CC	CC	CC	TT	TT	CC	CC	CC	AA	GG	CC	CC	GG	CC	AA	CC	TT	CC
IG 42232	TUR	S	S	S	S	S	S	S	S	S	S	GG	CC	AA	CC	NN	TT	GG	GG	TT	CC	TT	AA	GG	TT	CC	AA	CC	CC	TT	AA	CC	CC	CC	TT	TT	CC	CC	CC	AA	GG	CC	TT	AA	CC	AA	CC	TT	CC
IG 42233	TUR	S	S	S	S	S	S	S	S	S	S	GG	CC	AA	CC	GG	TT	GG	GG	TT	CC	TT	AA	GG	TT	CC	GG	CC	TT	AA	GG	CC	CC	CC	TT	TT	CC	CC	CC	GG	AA	TT	CC	GG	TT	CC	TT	CC	AA
IG 42234	TUR	S	S	S	S	S	S	S	S	S	S	AA	AA	AA	CC	GG	TT	GG	GG	TT	CC	TT	GG	AA	CC	AA	NN	CC	CC	TT	AA	CC	CC	CC	TC	TT	CC	CC	CC	GG	AA	TT	CC	GG	TT	CC	TT	CC	CC
IG 42235	TUR	S	S	S	S	S	S	S	S	S	S	AA	AA	AA	CC	GG	TT	GG	GG	TT	CC	TT	AA	AA	CC	AA	NN	CC	CC	TT	AA	CC	CC	CC	TT	TT	CC	AA	TT	GG	AA	TT	TT	AA	CC	AA	CC	CC	CC
IG 42236	TUR	S	S	S	R	S	S	S	S	S	NA	AA	AA	AA	CC	GG	TT	GG	GG	TT	CC	TT	AA	GG	TT	CC	AA	CC	CC	TT	AA	CC	CC	CC	TT	TT	CC	AA	TT	GG	AA	TT	CC	GG	TT	CC	TT	CC	CC
IG 42237	TUR	S	S	S	S	S	S	S	S	S	NA	AA	AA	AA	CC	GG	CC	GG	GG	TT	CC	CC	GG	AA	CC	AA	NN	CC	CC	TT	AA	CC	CC	CC	CC	TT	CC	CC	CC	GG	AA	TT	TT	AA	CC	AA	CC	TT	CC
IG 42238	TUR	S	S	S	S	S	S	S	S	S	NA	GG	CC	AA	CC	GG	TT	GG	GG	TT	CC	CC	AA	GG	TT	CC	AA	CC	CC	TT	AA	CC	CC	CC	CC	TT	CC	CC	CC	GG	AA	TT	TT	AA	TT	CC	TT	CC	CC
IG 42239	TUR	S	S	R	S	S	S	S	S	S	NA	AA	AA	AA	CC	GG	TT	GG	GG	TT	AA	TT	AA	GG	TT	CC	AA	CC	CC	TT	AA	CC	CC	CC	TC	TT	CC	CC	CC	GG	AA	TT	TT	AA	TT	CC	TT	CC	CC
IG 42240	TUR	S	S	S	S	S	S	S	S	S	NA	GG	CC	AA	CC	GG	TT	GG	GG	TT	CC	TT	AA	GG	TT	CC	AA	CC	CC	TT	AA	CC	CC	CC	TC	TT	CC	CC	CC	GG	AA	TT	TT	AA	CC	AA	CC	TT	CC
IG 42241	TUR	S	R	S	S	S	S	R	S	R	S	AA	AA	AA	CC	NN	TT	GG	GG	TT	CC	TT	GG	AA	CC	AA	NN	CC	CC	TT	AA	CC	CC	CC	TC	TT	CC	CC	CC	GG	AA	TT	CC	GG	TT	CC	TT	CC	CC
IG 42242	TUR	S	S	S	S	S	S	S	S	S	NA	GG	CC	AA	CC	GG	TT	GG	GG	TT	AA	CC	AA	GG	TT	CC	AA	CC	CC	TT	AA	CC	CC	CC	TT	TT	CC	CC	CC	GG	AA	TT	TT	AA	CC	AA	CC	TT	CC
IG 42243	TUR	S	S	S	S	S	S	S	S	S	NA	AA	AA	AA	CC	GG	TT	GG	GG	TT	CC	TT	AA	GG	TT	CC	AA	CC	CC	TT	AA	CC	CC	CC	TT	TT	CC	AA	TT	GG	AA	TT	CC	GG	TT	CC	TT	CC	CC
IG 42244	TUR	S	S	S	S	S	S	S	S	S	NA	GG	CC	AA	CC	GG	TT	GG	GG	TT	AA	TT	AA	GG	TT	CC	AA	CC	CC	TT	AA	CC	CC	CC	TT	TT	CC	CC	CC	GG	AA	TT	TT	AA	TT	CC	TT	CC	CC
IG 42245	TUR	S	S	S	S	S	S	S	S	S	S	AA	AA	AA	CC	GG	TT	GG	GG	TT	CC	TT	AA	GG	TT	CC	AA	CC	CC	TT	AA	CC	CC	CC	TT	TT	CC	AA	TT	GG	AA	TT	CC	GG	TT	CC	TT	CC	CC
IG 42246	TUR	S	S	S	S	S	S	S	S	S	NA	AA	AA	AA	CC	GG	TT	GG	GG	TT	CC	TT	AA	GG	TT	CC	AA	CC	CC	TT	AA	CC	CC	CC	TT	TT	CC	CC	CC	GG	AA	TT	CC	GG	TT	CC	TT	CC	CC
IG 42247	TUR	S	S	S	S	S	S	S	S	S	NA	GG	CC	AA	CC	GG	TT	GG	GG	TT	AA	TT	AA	GG	TT	CC	AA	CC	CC	TT	AA	CC	CC	CC	TT	TT	CC	CC	CC	GG	AA	TT	TT	AA	TT	CC	TT	CC	CC
IG 42248	TUR	S	S	S	S	S	R	S	S	S	NA	GG	CC	AA	CC	GG	TT	GG	GG	TT	CC	CC	AA	GG	TT	CC	AA	CC	CC	TT	AA	CC	CC	CC	NN	TT	CC	CC	CC	GG	AA	TT	TT	AA	CC	AA	CC	TT	CC
IG 42251	TUR	S	S	S	S	S	S	S	S	S	NA	GG	CC	AA	CC	GG	TT	GG	GG	TT	AA	TT	AA	GG	TT	CC	AA	CC	CC	TT	AA	CC	CC	CC	TT	TT	CC	CC	CC	GG	AA	TT	TT	AA	TT	CC	TT	CC	CC
IG 42253	TUR	S	S	S	R	S	S	S	S	S	NA	AA	AA	AA	CC	GG	TT	GG	GG	TT	CC	TT	AA	AA	CC	AA	NN	CC	CC	TT	AA	CC	CC	CC	TT	TT	CC	AA	TT	GG	AA	TT	TT	AA	CC	AA	CC	CC	CC
IG 42254	TUR	S	S	S	S	S	S	S	S	S	NA	AA	AA	AA	CC	GG	TT	GG	GG	TT	CC	TT	AA	GG	TT	CC	AA	CC	CC	TT	AA	CC	CC	CC	TT	TT	CC	CC	CC	GG	AA	TT	CC	GG	TT	CC	TT	CC	CC
IG 42255	TUR	S	S	NA	S	S	R	NA	NA	R	S	AA	AA	AA	CC	NN	TT	GG	GG	TT	CC	TT	GG	AA	CC	AA	NN	CC	CC	TT	AA	CC	CC	CC	TT	TT	CC	CC	CC	AA	GG	CC	TT	AA	CC	AA	CC	TT	CC
IG 42256	TUR	NA	S	S	S	S	S	S	S	S	NA	AA	AA	AA	CC	GG	TT	GG	GG	TT	CC	TT	AA	GG	TT	CC	AA	CC	CC	TT	AA	CC	CC	CC	TT	TT	CC	CC	CC	GG	AA	TT	CC	GG	TT	CC	TT	CC	CC
IG 42258	TUR	S	S	S	S	S	S	S	S	S	NA	GG	CC	AA	CC	GG	TT	GG	GG	TT	CC	CC	AA	GG	TT	CC	AA	CC	CC	TT	AA	CC	CC	CC	TT	TT	CC	CC	CC	GG	AA	TT	TT	AA	CC	AA	CC	TT	CC
IG 42259	TUR	S	S	S	S	S	S	S	S	S	NA	GG	CC	AA	CC	GG	TT	GG	GG	TT	CC	TT	AA	GG	TT	CC	AA	CC	TT	AA	GG	CC	CC	CC	TT	TT	CC	CC	CC	AA	GG	CC	CC	GG	TT	CC	TT	CC	CC
IG 42260	TUR	S	S	S	S	S	S	S	S	S	NA	GG	CC	AA	CC	GG	TT	GG	GG	TT	CC	CC	AA	GG	TT	CC	AA	CC	CC	TT	AA	CC	CC	CC	CC	TT	CC	CC	CC	GG	AA	TT	TT	AA	TT	CC	TT	CC	CC
IG 42261	TUR	S	S	R	S	S	S	S	R	S	NA	GG	CC	AA	CC	GG	TT	GG	GG	TT	CC	TT	AA	GG	TT	CC	AA	CC	CC	TT	AA	CC	CC	CC	TT	TT	CC	CC	CC	GG	AA	TT	TT	AA	CC	CC	TT	CC	CC
IG 42263	TUR	S	R	R	S	R	S	R	R	R	S	AA	AA	AA	CC	GG	TT	GG	GG	NN	CC	CC	AA	GG	TT	CC	GG	CC	CC	TT	AA	TT	GG	TT	TT	GG	GG	CC	CC	GG	AA	TT	TT	AA	CC	AA	CC	TT	CC
IG 42264	TUR	S	S	S	S	S	S	S	S	S	NA	GG	CC	AA	CC	NN	TT	GG	GG	TT	CC	CC	AA	GG	TT	CC	AA	CC	CC	TT	AA	CC	CC	CC	TT	TT	CC	CC	CC	AA	GG	CC	TT	AA	CC	AA	CC	TT	CC
IG 42265	TUR	S	S	S	S	S	S	S	R	S	NA	AA	AA	AA	CC	NN	TT	GG	GG	TT	CC	TT	AA	GG	TT	CC	AA	CC	CC	TT	AA	CC	CC	CC	TT	GG	GG	CC	CC	GG	AA	TT	TT	AA	CC	AA	CC	TT	CC
IG 42274	TUR	S	R	NA	NA	R	NA	R	S	R	S	AA	AA	AA	CC	NN	TT	GG	GG	TT	CC	CC	AA	GG	TT	CC	AA	CC	CC	TT	AA	TT	GG	TT	TT	GG	GG	CC	CC	GG	AA	TT	TT	AA	CC	AA	CC	TT	CC
IG 42277	TUR	S	NA	S	S	R	S	NA	R	NA	S	AA	AA	AA	CC	NN	TT	GG	GG	TT	CC	CC	AA	GG	TT	CC	AA	CC	CC	TT	AA	TT	GG	TT	TT	GG	GG	CC	CC	GG	AA	TT	TT	AA	CC	AA	CC	TT	CC
IG 42278	TUR	S	R	R	S	S	S	R	S	R	NA	AA	AA	AA	CC	NN	TT	GG	GG	TT	CC	CC	AA	GG	TT	CC	AA	CC	CC	TT	AA	TT	GG	TT	TT	GG	GG	CC	CC	GG	AA	TT	TT	AA	CC	AA	CC	TT	CC
IG 42279	TUR	S	NA	S	S	S	S	NA	R	NA	NA	AA	AA	AA	CC	GG	TT	GG	GG	TT	CC	TT	AA	GG	TT	CC	AA	CC	CC	TT	AA	CC	CC	CC	TC	TT	CC	AA	TT	GG	AA	TT	TT	AA	CC	AA	CC	TT	CC
IG 42280	TUR	NA	S	S	S	S	S	S	R	S	NA	AA	AA	AA	CC	NN	TT	GG	GG	TT	CC	CC	AA	GG	TT	CC	AA	CC	CC	TT	AA	TT	GG	NN	TT	GG	GG	CC	CC	GG	AA	TT	TT	AA	CC	AA	CC	TT	CC
IG 42281	TUR	S	NA	S	R	R	S	S	S	NA	S	AA	AA	AA	CC	GG	TT	GG	GG	TT	CC	TT	AA	GG	TT	CC	AA	CC	CC	TT	AA	CC	CC	CC	CC	TT	CC	AA	TT	GG	AA	TT	TT	AA	CC	AA	CC	TT	CC
IG 42284	TUR	S	S	S	S	S	S	S	S	S	NA	GG	CC	AA	CC	GG	TT	GG	GG	TT	CC	NN	AA	GG	TT	CC	AA	CC	CC	TT	AA	CC	CC	CC	CC	TT	CC	CC	CC	GG	AA	TT	TT	AA	CC	AA	CC	TT	CC
IG 42285	TUR	S	S	NA	NA	S	NA	NA	NA	NA	NA	AA	AA	AA	CC	GG	TT	GG	GG	TT	AC	TT	GG	AA	CC	AA	NN	CC	CC	TT	AA	CC	CC	CC	TC	TT	CC	CC	CC	GG	AA	TT	CC	GG	TT	CC	TT	CC	CC
IG 42286	TUR	S	S	S	NA	S	NA	S	S	S	NA	AA	AA	AA	CC	GG	TT	GG	GG	TT	CC	TT	AA	GG	TT	CC	AA	CC	CC	TT	AA	CC	CC	CC	CC	TT	CC	AA	TT	GG	AA	TT	TT	AA	CC	AA	CC	TT	CC
IG 42287	TUR	S	S	S	S	S	S	S	S	S	NA	AA	AA	AA	CC	GG	TT	GG	GG	TT	CC	TT	AA	GG	TT	CC	AA	CC	CC	TT	AA	CC	CC	CC	TT	TT	CC	AA	TT	GG	AA	TT	CC	GG	TT	CC	TT	CC	CC
IG 42288	TUR	S	S	S	S	S	S	S	S	S	NA	GG	CC	AA	CC	GG	TT	GG	GG	TT	CC	TT	AA	GG	TT	CC	AA	CC	CC	TT	AA	CC	CC	CC	TC	TT	CC	CC	CC	GG	AA	TT	TT	AA	CC	AA	CC	TT	CC
IG 42289	TUR	S	S	NA	NA	S	NA	S	NA	S	NA	GG	CC	AA	CC	GG	TT	GG	GG	TT	CC	TT	AA	GG	TT	CC	AA	CC	CC	TT	AA	CC	CC	CC	TC	TT	CC	CC	CC	GG	AA	TT	TT	AA	CC	AA	CC	TT	CC
IG 42290	TUR	S	S	NA	NA	S	NA	S	NA	S	S	AA	AA	AA	CC	GG	TT	GG	GG	TT	CC	TT	AA	GG	TT	CC	AA	CC	CC	TT	AA	CC	CC	CC	TT	TT	CC	CC	CC	GG	AA	TT	CC	GG	TT	CC	TT	CC	CC
IG 42291	TUR	S	S	S	S	S	NA	S	S	S	S	GG	CC	AA	CC	GG	TT	GG	GG	TT	CC	CC	AA	GG	TT	CC	AA	CC	CC	TT	AA	CC	CC	CC	CC	TT	CC	CC	CC	GG	AA	TT	TT	AA	CC	AA	CC	TT	CC
IG 42292	TUR	S	R	NA	S	NA	NA	R	NA	R	S	AA	AA	AA	CC	GG	TT	GG	GG	TT	CC	TT	AA	AA	CC	AA	NN	CC	CC	TT	AA	CC	CC	CC	TT	TT	CC	CC	CC	GG	AA	TT	TT	GG	TT	CC	TT	CC	CC
IG 42294	TUR	S	S	S	S	S	NA	S	NA	S	S	GG	CC	AA	CC	GG	TT	GG	GG	TT	CC	TT	AA	GG	TT	CC	AA	CC	CC	TT	AA	CC	CC	CC	TT	TT	CC	CC	CC	GG	AA	TT	TT	AA	CC	CC	TT	CC	CC
IG 42295	TUR	S	S	S	S	S	S	S	S	S	S	GG	CC	AA	CC	NN	TT	GG	GG	TT	CC	TT	AA	GG	TT	CC	AA	CC	CC	TT	AA	CC	CC	CC	TT	TT	CC	CC	CC	AA	GG	CC	CC	GG	CC	AA	CC	TT	CC
IG 42298	TUR	S	S	S	S	S	S	S	S	S	S	GG	CC	AA	CC	NN	TT	GG	GG	TT	CC	TT	AA	GG	TT	CC	AA	CC	CC	TT	AA	CC	CC	CC	TT	TT	CC	CC	CC	AA	GG	CC	TT	AA	CC	AA	CC	TT	CC
IG 42299	TUR	S	S	S	S	S	NA	S	NA	S	S	GG	CC	AA	CC	GG	TT	GG	GG	TT	AA	TT	AA	GG	TT	CC	AA	CC	CC	TT	AA	CC	CC	CC	TT	TT	CC	CC	CC	GG	AA	TT	TT	AA	TT	CC	TT	CC	CC
IG 42300	TUR	S	NA	S	S	S	S	S	S	S	S	AA	AA	AA	CC	GG	TT	GG	GG	TT	CC	TT	AA	GG	TT	CC	AA	CC	CC	TT	AA	CC	CC	CC	TT	TT	CC	CC	CC	GG	AA	TT	CC	GG	TT	CC	TT	CC	CC
IG 42302	TUR	S	S	S	S	S	S	S	S	S	S	AA	AA	AA	CC	GG	TT	GG	GG	TT	CC	TT	AA	GG	TT	CC	AA	CC	CC	TT	AA	CC	CC	CC	TT	TT	CC	CC	CC	GG	AA	TT	CC	GG	TT	CC	TT	CC	CC
IG 42303	TUR	S	S	S	S	S	S	NA	S	S	S	AA	AA	AA	CC	NN	TT	GG	GG	TT	CC	TT	AA	GG	TT	CC	AA	CC	CC	TT	AA	CC	CC	CC	TT	TT	CC	CC	CC	GG	AA	TT	TT	AA	CC	AA	CC	TT	CC
IG 42304	TUR	S	NA	R	S	S	S	R	S	R	S	GG	CC	AA	CC	GG	TT	GG	GG	TT	CC	TT	AA	GG	TT	CC	AA	CC	CC	TT	AA	CC	CC	CC	TT	TT	CC	AA	TT	GG	AA	TT	CC	GG	TT	CC	TT	CC	CC
IG 42307	TUR	S	S	S	S	S	S	S	S	S	S	GG	CC	AA	CC	GG	TT	GG	GG	TT	AA	TT	AA	GG	TT	CC	AA	CC	CC	TT	AA	CC	CC	CC	TT	TT	CC	CC	CC	GG	AA	TT	TT	AA	TT	CC	TT	CC	CC
IG 42310	TUR	NA	S	S	S	S	S	NA	S	S	S	GG	CC	AA	CC	GG	TT	GG	GG	TT	CC	TT	AA	GG	TT	CC	AA	CC	CC	TT	AA	CC	CC	CC	CC	TT	CC	CC	CC	GG	AA	TT	TT	AA	CC	AA	CC	TT	CC
IG 42313	TUR	S	S	S	S	S	S	S	S	S	S	GG	CC	AA	CC	GG	TT	GG	GG	TT	CC	TT	AA	GG	TT	CC	AA	CC	CC	TT	AA	CC	CC	CC	TT	TT	CC	CC	CC	GG	AA	TT	TT	AA	CC	CC	TT	CC	CC
IG 42316	TUR	S	S	S	S	S	S	S	R	S	S	GG	CC	AA	CC	GG	TT	GG	GG	TT	CC	CC	AA	GG	TT	CC	AA	CC	CC	TT	AA	CC	CC	CC	CC	TT	CC	CC	CC	GG	AA	TT	TT	AA	CC	AA	CC	TT	CC
IG 42320	TUR	S	S	S	S	S	S	S	S	S	S	GG	CC	AA	CC	GG	TT	GG	GG	TT	CC	CC	AA	GG	TT	CC	AA	CC	CC	TT	AA	CC	CC	CC	CC	TT	CC	CC	CC	GG	AA	TT	TT	AA	CC	AA	CC	TT	CC
IG 42322	TUR	S	S	S	S	S	S	S	NA	S	S	GG	CC	AA	CC	GG	TT	GG	GG	TT	AA	TT	AA	GG	TT	CC	AA	CC	CC	TT	AA	CC	CC	CC	TT	TT	CC	CC	CC	GG	AA	TT	TT	AA	TT	CC	TT	CC	CC
IG 42323	TUR	S	S	S	R	S	S	S	S	S	NA	GG	CC	AA	CC	GG	TT	GG	GG	TT	AA	TT	GG	AA	CC	AA	NN	CC	CC	TT	AA	TT	GG	CC	TT	TT	CC	CC	CC	GG	AA	TT	TT	AA	CC	AA	CC	TT	AA
IG 42325	TUR	S	S	S	S	S	S	S	S	S	S	GG	CC	AA	CC	GG	TT	GG	GG	TT	CC	CC	AA	GG	TT	CC	AA	CC	CC	TT	AA	CC	CC	CC	CC	TT	CC	CC	CC	GG	AA	TT	TT	AA	CC	AA	CC	TT	CC
IG 42330	TUR	S	S	S	S	S	S	S	S	S	S	GG	CC	AA	CC	GG	TT	GG	GG	TT	AC	NN	AA	GG	TT	CC	AG	TC	TC	TT	AA	CC	NN	TC	CC	TT	CC	CC	CC	AG	AG	TC	TT	AA	CC	AC	CC	TT	CC
IG 42339	TUR	S	S	S	S	S	S	S	R	S	S	GG	CC	AA	CC	NN	TT	GG	GG	TT	AA	TT	AA	GG	TT	CC	NN	CC	CC	TT	AA	CC	CC	TC	TT	TT	CC	CC	CC	AA	GG	CC	TT	AA	CC	AA	CC	TT	CC
IG 42340	TUR	S	S	S	S	S	S	S	NA	S	S	GG	CC	AA	CC	NN	TT	GG	GG	TT	CC	TT	AA	GG	TT	CC	AA	CC	CC	TT	AA	CC	CC	CC	TT	TT	CC	CC	CC	AA	GG	CC	TT	AA	CC	AA	CC	TT	CC
IG 42341	TUR	S	R	NA	NA	NA	S	R	S	R	S	AA	AA	AA	CC	NN	TT	GG	GG	TT	CC	TT	AA	GG	TT	CC	AA	TT	TT	AA	GG	CC	CC	TT	TT	TT	CC	CC	CC	AA	GG	CC	TT	AA	CC	AA	CC	TT	AA
IG 42375	TUR	NA	R	R	S	S	S	NA	S	R	NA	GG	CC	AA	CC	NN	TT	GG	GG	TT	CC	TT	AA	GG	TT	CC	AA	CC	CC	TT	AA	TT	GG	TC	TT	TT	CC	CC	CC	GG	AA	TT	TT	AA	CC	AA	CC	TT	AA
IG 42377	TUR	S	R	R	S	R	S	R	S	R	S	AA	AA	AA	CC	NN	TT	GG	GG	TT	CC	TT	AA	GG	TT	CC	NN	TT	TT	AA	GG	CC	CC	TT	TT	TT	CC	CC	CC	GG	AA	TT	TT	AA	CC	AA	CC	TT	AA
IG 42378	TUR	S	R	R	S	R	S	R	S	R	S	AA	AA	AA	CC	NN	TT	GG	GG	TT	AA	TT	AA	GG	TT	CC	AA	CC	CC	TT	AA	CC	CC	CC	TT	TT	CC	CC	CC	GG	AA	TT	TT	AA	CC	AA	CC	TT	AA
IG 42380	TUR	S	S	S	S	S	S	S	S	S	S	AA	AA	AA	CC	GG	TT	GG	GG	TT	AA	TC	AA	GG	TT	CC	NN	CC	CC	TT	AA	CC	CC	CC	TT	TT	CC	CC	CC	AA	GG	CC	TT	AA	CC	AA	CC	TT	AA
IG 42382	TUR	S	R	S	S	R	R	S	R	S	S	AA	AA	AA	CC	NN	TT	GG	GG	TT	AA	TC	AA	GG	TT	CC	NN	CC	CC	TT	AA	CC	CC	CC	TT	TT	CC	CC	CC	AA	GG	CC	TT	AA	CC	AA	CC	TT	AA
IG 42383	TUR	S	S	S	S	S	S	S	S	S	NA	GG	CC	AA	CC	GG	TT	GG	GG	TT	CC	TT	AA	GG	TT	CC	AA	CC	TT	AA	GG	CC	CC	CC	TT	TT	CC	CC	CC	GG	AA	TT	CC	GG	TT	CC	TT	CC	CC
IG 42386	TUR	S	S	S	S	S	S	S	S	S	S	GG	CC	AA	CC	GG	TT	GG	GG	TT	AA	TT	AA	GG	TT	CC	AA	CC	CC	TT	AA	CC	CC	CC	TT	TT	CC	CC	CC	GG	AA	TT	TT	AA	TT	CC	TT	CC	CC
IG 42392	TUR	S	R	R	S	R	S	R	S	R	S	AA	AA	AA	CC	NN	TT	GG	GG	TT	AA	TT	GG	AA	CC	AA	NN	CC	CC	TT	AA	TT	GG	CC	TT	TT	CC	CC	CC	AA	GG	CC	TT	AA	CC	AA	CC	TT	CC
IG 42396	TUR	S	R	R	S	R	S	R	S	R	S	AG	AC	AA	CC	NN	TT	GG	GG	TT	AA	TT	AG	AG	TC	AC	GG	TC	TC	TT	AA	CC	GG	TC	TT	TT	CC	NN	CC	GG	AA	TT	TC	AG	TC	AC	TC	TC	CC
IG 42397	TUR	S	R	R	S	R	S	R	S	R	S	GG	CC	AA	CC	GG	TT	GG	GG	TT	CC	TT	AA	GG	TT	CC	NN	TT	TT	AA	GG	CC	CC	NN	TT	TT	CC	CC	CC	AA	GG	CC	TT	AA	CC	AA	CC	TT	AA
IG 42401	TUR	S	S	S	S	S	S	S	S	S	S	AA	AA	AA	CC	NN	TT	GG	GG	TT	AA	TT	AA	GG	TT	CC	AA	CC	CC	TT	AA	CC	CC	CC	TT	TT	CC	CC	CC	GG	AA	TT	TT	AA	CC	AA	CC	TT	CC
IG 42402	TUR	S	S	S	S	S	S	S	S	S	S	AA	AA	AA	CC	NN	TT	GG	GG	TT	AA	TT	AA	GG	TT	CC	AA	CC	CC	TT	AA	CC	CC	CC	TT	TT	CC	CC	CC	GG	AA	TT	TT	AA	CC	AA	CC	TT	CC
IG 42405	TUR	S	R	R	S	R	S	R	S	R	S	AA	AA	AA	CC	NN	TT	GG	GG	TT	CC	TT	GG	AA	CC	AA	NN	TT	TT	AA	GG	CC	CC	TC	TT	TT	CC	CC	CC	GG	AA	TT	TT	AA	CC	AA	CC	TT	CC
IG 42406	TUR	S	R	S	S	S	S	S	S	S	S	AA	AA	AA	CC	NN	TT	GG	GG	TT	AA	TT	AA	GG	TT	CC	NN	CC	CC	TT	AA	CC	CC	CC	TT	TT	CC	CC	CC	AA	GG	CC	TT	AA	CC	AA	CC	TT	AA
IG 42418	TUR	S	R	S	S	S	S	S	S	S	S	GG	CC	AA	CC	GG	TT	GG	GG	TT	CC	TT	AA	GG	TT	CC	NN	CC	CC	TT	AA	CC	CC	CC	TT	TT	CC	CC	CC	AA	GG	CC	TT	AA	CC	AA	CC	TT	AA
IG 42419	TUR	S	S	S	S	S	S	S	S	S	S	GG	CC	AA	CC	GG	TT	GG	GG	TT	CC	CC	AA	GG	TT	CC	AA	CC	CC	TT	AA	CC	CC	CC	CC	TT	CC	CC	CC	GG	AA	TT	TT	AA	CC	AA	CC	TT	CC
IG 42424	TUR	S	S	S	S	S	S	S	S	S	S	GG	CC	AA	CC	GG	TT	GG	GG	TT	AC	TT	AA	GG	TT	CC	AA	CC	CC	TT	AA	CC	CC	CC	TT	TT	CC	CC	CC	GG	AA	TT	TT	AA	TT	CC	TT	CC	CC
IG 42425	TUR	S	S	S	S	S	S	S	S	S	S	GG	CC	AA	CC	GG	TT	GG	GG	TT	CC	TT	AA	GG	TT	CC	AA	CC	CC	TT	AA	CC	CC	CC	TT	TT	CC	CC	CC	GG	AA	TT	TT	AA	CC	CC	TT	CC	CC
IG 42427	TUR	S	S	S	S	S	S	S	S	S	S	GG	CC	AA	CC	GG	TT	GG	GG	TT	CC	TT	GG	AA	NN	CC	NN	CC	CC	TT	AA	CC	CC	CC	TT	TT	CC	CC	CC	GG	AA	TT	TT	AA	CC	CC	TT	CC	CC
IG 42430	TUR	S	S	S	S	R	S	S	S	S	S	GG	CC	AA	CC	NN	TT	GG	GG	TT	AA	TT	AA	GG	TT	CC	NN	CC	CC	TT	AA	CC	CC	TT	TT	TT	CC	CC	CC	AA	GG	CC	TT	AA	CC	AA	CC	TT	CC
IG 42433	TUR	S	S	S	S	S	S	S	S	S	S	GG	CC	AA	CC	GG	TT	GG	GG	TT	CC	CC	AA	GG	TT	CC	AA	CC	CC	TT	AA	CC	CC	CC	CC	TT	CC	CC	CC	GG	AA	TT	TT	AA	CC	AA	CC	TT	CC
IG 42436	TUR	S	S	S	S	S	S	S	S	S	S	GG	CC	AA	CC	GG	TT	GG	GG	TT	AA	TT	AA	GG	TT	CC	AA	CC	CC	TT	AA	CC	CC	CC	TT	TT	CC	CC	CC	GG	AA	TT	TT	AA	TT	CC	TT	CC	CC
IG 42437	TUR	S	S	S	S	S	S	S	S	S	S	GG	CC	AA	CC	GG	TT	GG	GG	TT	CC	TT	GG	AA	CC	AA	NN	CC	CC	TT	AA	CC	CC	CC	TT	TT	CC	CC	CC	GG	AA	TT	CC	GG	TT	CC	TT	CC	CC
IG 42439	TUR	S	S	R	S	R	R	S	S	S	S	AA	AA	AA	CC	GG	TT	GG	GG	TT	CC	TT	GG	AA	CC	AA	NN	CC	CC	TT	AA	CC	CC	CC	TT	TT	CC	CC	CC	AA	GG	CC	CC	GG	TT	CC	TT	CC	CC
IG 42440	TUR	NA	S	S	S	S	S	S	S	S	S	GG	CC	AA	CC	GG	TT	GG	GG	TT	CC	CC	AA	GG	TT	CC	AA	CC	CC	TT	AA	CC	CC	CC	TT	TT	CC	CC	CC	GG	AA	TT	TT	AA	CC	AA	CC	TT	CC
IG 42442	TUR	S	S	S	S	S	S	S	S	S	S	GG	CC	AA	CC	GG	TT	GG	GG	TT	CC	TT	AA	GG	TT	CC	AA	CC	CC	TT	AA	CC	CC	CC	TT	TT	CC	CC	CC	GG	AA	TT	TT	AA	CC	CC	TT	CC	CC
IG 42444	TUR	S	S	S	S	S	S	S	S	S	S	GG	CC	AA	CC	GG	TT	GG	GG	TT	CC	TT	AA	GG	TT	CC	AA	CC	CC	TT	AA	CC	CC	CC	TT	TT	CC	CC	CC	GG	AA	TT	TT	AA	CC	CC	TT	CC	CC
IG 42445	TUR	S	S	S	S	S	S	S	S	NA	S	GG	CC	AA	CC	GG	TT	GG	GG	TT	CC	TT	AA	GG	TT	CC	AA	CC	CC	TT	AA	CC	CC	CC	TT	TT	CC	CC	CC	GG	AA	TT	CC	AG	TT	CC	TT	CC	CC
IG 42446	TUR	S	S	S	S	S	S	S	S	S	NA	GG	CC	AA	CC	GG	TT	GG	GG	TT	CC	CC	AA	GG	TT	CC	AA	CC	CC	TT	AA	CC	CC	CC	CC	TT	CC	CC	CC	GG	AA	TT	TT	AA	CC	AA	CC	TT	CC
IG 42449	TUR	NA	S	S	S	S	S	NA	S	NA	NA	GG	CC	AA	CC	GG	TT	GG	GG	TT	AA	CC	AA	GG	TT	CC	AA	TT	TT	AA	GG	CC	CC	CC	CC	TT	CC	CC	CC	GG	AA	TT	TT	AA	CC	AA	CC	TT	CC
IG 42452	TUR	S	S	S	S	S	S	S	S	S	S	AA	AA	AA	CC	GG	TT	GG	GG	TT	CC	CC	GG	AA	CC	AA	NN	CC	CC	TT	AA	CC	CC	CC	TT	TT	CC	CC	CC	GG	AA	TT	CC	GG	TT	CC	TT	CC	CC
IG 42453	TUR	S	S	R	S	R	R	S	S	S	S	AA	AA	AA	CC	GG	TT	GG	GG	TT	CC	CC	AA	GG	TT	CC	AA	CC	CC	TT	AA	CC	CC	CC	CC	TT	CC	CC	CC	GG	AA	TT	TT	AA	CC	AA	CC	TT	CC
IG 42456	TUR	S	S	S	S	S	S	S	S	S	S	AA	AA	AA	CC	NN	TT	GG	GG	TT	CC	CC	AA	GG	TT	CC	AA	CC	CC	TT	AA	CC	CC	TT	TT	TT	CC	CC	CC	GG	AA	TT	TT	AA	CC	AA	CC	TT	CC
IG 42457	TUR	S	R	R	S	R	S	R	S	R	S	GG	CC	AA	CC	NN	TT	GG	GG	TT	CC	CC	AA	GG	TT	CC	NN	TT	TT	AA	GG	TT	GG	TC	CC	TT	CC	CC	CC	AA	GG	CC	TT	AA	CC	AA	CC	TT	CC
IG 42458	TUR	R	S	S	S	S	S	S	S	R	R	GG	CC	AA	CC	GG	TT	GG	GG	TT	CC	TT	AA	GG	TT	CC	AA	CC	CC	TT	AA	CC	CC	CC	TT	TT	CC	CC	CC	GG	AA	TT	TT	AA	CC	AA	CC	TT	CC
IG 42459	TUR	S	R	S	S	S	S	S	S	S	S	GG	CC	AA	CC	GG	TT	GG	GG	TT	CC	TT	AA	GG	TT	CC	AA	CC	CC	TT	AA	CC	CC	CC	TT	TT	CC	CC	CC	GG	AA	TT	TT	AA	CC	CC	TT	CC	CC
IG 42460	TUR	S	R	S	S	S	S	S	S	S	S	GG	CC	AA	CC	GG	TT	GG	GG	TT	CC	CC	AA	GG	TT	CC	AA	CC	CC	TT	AA	CC	CC	CC	CC	TT	CC	CC	CC	GG	AA	TT	TT	AA	CC	AA	CC	TT	CC
IG 42461	TUR	S	S	S	S	S	S	S	S	S	NA	GG	CC	AA	CC	GG	TT	GG	GG	TT	CC	CC	AA	GG	TT	CC	AA	CC	CC	TT	AA	CC	CC	CC	TC	TT	CC	CC	CC	GG	AA	TT	TT	AA	CC	AA	CC	TT	CC
IG 42463	TUR	S	S	R	S	R	R	S	S	S	S	AA	AA	AA	CC	NN	TT	GG	GG	TT	CC	TT	GG	AA	CC	AA	NN	CC	CC	TT	AA	TT	GG	TT	TT	TT	CC	CC	CC	AA	GG	CC	TT	AA	CC	AA	CC	TT	CC
IG 42464	TUR	S	S	S	S	S	S	S	S	S	S	GG	CC	AA	CC	GG	TT	GG	GG	TT	CC	CC	AA	GG	TT	CC	AA	CC	CC	TT	AA	CC	CC	CC	CC	TT	CC	CC	CC	GG	AA	TT	TT	AA	CC	AA	CC	TT	CC
IG 42466	TUR	S	S	S	S	S	S	S	S	S	S	GG	CC	AA	CC	GG	TT	GG	GG	TT	CC	TT	AA	GG	TT	CC	AA	CC	CC	TT	AA	CC	CC	CC	TT	TT	CC	CC	CC	AA	GG	CC	TT	AA	CC	AA	CC	TT	CC
IG 42468	TUR	S	S	S	S	S	S	S	S	S	S	GG	CC	AA	CC	GG	TT	GG	GG	TT	CC	CC	AA	GG	TT	CC	AA	CC	CC	TT	AA	CC	CC	CC	CC	TT	CC	CC	CC	GG	AA	TT	TT	AA	CC	AA	CC	TT	CC
IG 42470	TUR	S	R	R	S	R	S	R	S	R	S	GG	CC	AA	CC	NN	TT	GG	GG	TT	CC	TT	GG	AA	CC	AA	NN	TT	TT	AA	GG	CC	CC	CC	TT	TT	CC	CC	CC	AA	GG	CC	TT	AA	CC	AA	CC	TT	NN
IG 42472	TUR	S	R	R	S	R	S	R	S	R	S	GG	CC	AA	CC	NN	TT	GG	GG	TT	AA	TT	AA	GG	TT	CC	AA	TT	TT	AA	GG	CC	GG	CC	TT	TT	CC	CC	CC	GG	AA	TT	TT	AA	CC	AA	CC	TT	AA
IG 42473	TUR	S	R	R	S	R	S	NA	S	NA	S	GG	CC	AA	CC	NN	TT	GG	GG	TT	CC	TT	AA	GG	TT	CC	NN	TT	TT	AA	GG	CC	CC	TT	TT	TT	CC	CC	CC	AA	GG	CC	TT	AA	CC	AA	CC	TT	CC
IG 42474	TUR	S	S	R	S	R	R	S	S	S	S	AA	AA	AA	CC	NN	TT	GG	GG	TT	CC	TT	GG	AA	CC	AA	NN	TT	TT	AA	GG	CC	GG	CC	TT	TT	CC	CC	CC	AA	GG	CC	TT	AA	CC	AA	CC	TT	CC
IG 42475	TUR	S	S	S	S	S	S	S	S	S	S	GG	CC	AA	CC	GG	TT	GG	GG	TT	CC	CC	AA	GG	TT	CC	AA	CC	CC	TT	AA	CC	CC	CC	CC	TT	CC	CC	CC	GG	AA	TT	TT	AA	CC	AA	CC	TT	CC
IG 42498	TUR	S	S	S	S	S	S	S	S	S	S	GG	CC	AA	CC	GG	TT	GG	GG	TT	CC	TT	AA	GG	TT	CC	AA	CC	CC	TT	AA	CC	CC	CC	TT	TT	CC	CC	CC	GG	AA	TT	CC	GG	TT	CC	TT	CC	CC
IG 42499	TUR	S	S	S	S	S	S	S	S	S	S	GG	CC	AA	CC	GG	TT	GG	GG	TT	CC	TT	AA	GG	TT	CC	AA	CC	CC	TT	AA	CC	CC	CC	TC	TT	CC	CC	CC	GG	AA	TT	CC	GG	TT	CC	TT	CC	CC
IG 42501	TUR	S	S	S	S	S	S	S	S	S	S	GG	CC	AA	CC	GG	TT	GG	GG	TT	CC	TT	AA	GG	TT	CC	AA	CC	CC	TT	AA	CC	CC	CC	TT	TT	CC	CC	CC	GG	AA	TT	TT	AA	CC	CC	TT	CC	CC
IG 42502	TUR	S	S	S	S	S	S	S	S	S	S	GG	CC	AA	CC	GG	TT	GG	GG	TT	CC	CC	AA	GG	TT	CC	AA	CC	CC	TT	AA	CC	CC	CC	CC	TT	CC	CC	CC	GG	AA	TT	TT	AA	CC	AA	CC	TT	CC
IG 42503	TUR	S	S	S	S	S	S	S	S	S	S	GG	CC	AA	CC	GG	TT	GG	GG	TT	AA	TT	AA	GG	TT	CC	AA	CC	CC	TT	AA	CC	CC	CC	TT	TT	CC	CC	CC	GG	AA	TT	TT	AA	TT	CC	TT	CC	CC
IG 42504	TUR	S	S	S	S	S	S	S	S	S	S	GG	CC	GG	NN	GG	TT	GG	NN	CC	AA	NN	GG	AA	NN	CC	NN	CC	CC	TT	AA	NN	NN	NN	TT	TT	CC	AA	TT	AA	GG	CC	TT	AA	CC	AA	CC	TT	CC
IG 42505	TUR	S	S	S	S	S	S	S	S	S	S	GG	CC	AA	CC	GG	TT	GG	GG	TT	AA	TT	AA	GG	TT	CC	AA	CC	CC	TT	AA	CC	CC	CC	TT	TT	CC	CC	CC	GG	AA	TT	TT	AA	TT	CC	TT	CC	CC
IG 42513	TUR	S	S	R	S	S	R	S	S	S	S	AA	AA	AA	CC	GG	TT	GG	GG	TT	CC	TT	AA	GG	TT	CC	NN	CC	CC	TT	AA	TT	GG	CC	TT	TT	CC	CC	CC	GG	AA	TT	TT	AA	CC	AA	CC	TT	CC
IG 42514	TUR	S	S	S	S	S	S	S	S	S	S	AA	AA	AA	CC	GG	TT	GG	GG	TT	CC	TT	GG	AA	NN	CC	NN	CC	CC	TT	AA	CC	CC	CC	TT	TT	CC	NN	CC	GG	AA	TT	TT	AA	CC	CC	TT	CC	CC
IG 42515	TUR	S	S	S	S	S	S	S	S	S	S	GG	CC	AA	CC	GG	TT	GG	GG	TT	CC	TT	AA	GG	TT	CC	AA	CC	CC	TT	AA	CC	CC	CC	TC	TT	CC	NN	CC	GG	AA	TT	CC	GG	TT	CC	TT	CC	CC
IG 42518	TUR	S	S	S	S	S	S	S	S	S	S	AA	AA	AA	CC	GG	TT	GG	GG	TT	CC	TT	GG	AA	CC	AA	NN	CC	CC	TT	AA	CC	CC	CC	TT	TT	CC	CC	CC	GG	AA	TT	TT	AA	TT	CC	TT	CC	CC
IG 42519	TUR	S	S	S	S	S	S	S	S	S	S	AG	AC	AA	CC	GG	TT	GG	GG	TT	AC	TT	AG	AG	TC	AC	GG	CC	TC	AT	AG	CC	CC	TC	TT	TT	CC	CC	CC	GG	NN	TC	TT	AA	TT	CC	TT	CC	AC
IG 42522	TUR	S	S	S	S	S	S	S	S	S	S	GG	CC	AA	CC	GG	TT	GG	GG	TT	CC	TT	AA	GG	TT	CC	AA	CC	CC	TT	AA	CC	CC	CC	TC	TT	CC	NN	CC	GG	AA	TT	CC	GG	TT	CC	TT	CC	CC
IG 42523	TUR	S	S	S	S	S	S	S	R	S	S	GG	CC	AA	CC	GG	TT	GG	GG	TT	CC	TT	GG	AA	NN	CC	NN	CC	CC	TT	AA	CC	CC	CC	TT	TT	CC	CC	CC	GG	AA	TT	TT	AA	TT	CC	TT	CC	CC
IG 42524	TUR	S	R	R	S	R	S	R	S	R	S	GG	CC	AA	CC	NN	TT	GG	GG	TT	AA	TT	AA	GG	TT	CC	AA	CC	CC	TT	AA	CC	CC	CC	CC	TT	CC	CC	CC	GG	AA	TT	TT	AA	CC	AA	CC	TT	CC
IG 42525	TUR	S	R	R	S	R	S	R	S	NA	S	GG	CC	AA	CC	GG	TT	GG	GG	TT	CC	TT	AA	GG	TT	CC	AA	CC	CC	TT	AA	CC	CC	CC	TT	TT	CC	CC	CC	GG	AA	TT	TT	AA	CC	AA	CC	TT	CC
IG 42527	TUR	S	R	R	S	R	S	NA	S	NA	S	AA	AA	AA	CC	NN	TT	GG	GG	TT	CC	TT	AA	GG	TT	CC	AA	TT	TT	AA	GG	CC	CC	CC	TT	TT	CC	CC	CC	AA	GG	CC	TT	AA	CC	AA	CC	TT	AA
IG 42530	TUR	S	S	S	S	S	S	S	S	S	S	GG	CC	AA	CC	GG	TT	GG	GG	TT	CC	CC	GG	AA	CC	AA	NN	CC	CC	TT	AA	CC	CC	CC	TT	TT	CC	CC	CC	GG	AA	TT	TT	AA	CC	AA	CC	TT	CC
IG 42531	TUR	S	S	S	S	S	S	S	S	S	S	GG	CC	AA	CC	GG	TT	GG	GG	TT	CC	CC	AA	GG	TT	CC	AA	CC	CC	TT	AA	CC	CC	CC	TT	TT	CC	CC	CC	GG	AA	TT	TT	AA	CC	AA	CC	TT	CC
IG 42533	TUR	S	S	S	S	S	S	S	S	S	S	GG	CC	AA	CC	GG	TT	GG	GG	TT	CC	TT	AA	GG	TT	CC	AA	CC	CC	TT	AA	CC	CC	CC	TT	TT	CC	CC	CC	GG	AA	TT	TT	AA	CC	AA	CC	TT	CC
IG 42534	TUR	S	S	S	S	S	S	S	S	S	S	GG	CC	AA	CC	GG	TT	GG	GG	TT	CC	CC	GG	AA	CC	AA	NN	CC	CC	TT	AA	CC	CC	CC	TT	TT	CC	CC	CC	GG	AA	TT	TT	AA	TT	CC	TT	CC	CC
IG 42535	TUR	S	S	S	S	S	S	NA	S	S	S	GG	CC	AA	CC	GG	TT	GG	GG	TT	CC	CC	AA	GG	TT	CC	AA	CC	CC	TT	AA	CC	CC	CC	TC	TT	CC	CC	CC	GG	AA	TT	TT	GG	TT	CC	TT	CC	CC
IG 42539	TUR	S	S	S	S	S	S	S	S	S	S	GG	CC	AA	CC	GG	TT	GG	GG	TT	CC	TT	AA	GG	TT	CC	AA	CC	CC	TT	AA	CC	CC	CC	TT	TT	CC	CC	CC	GG	AA	TT	TT	AA	TT	CC	TT	CC	CC
IG 42560	TUR	S	S	S	S	S	S	S	S	S	S	GG	CC	AA	CC	GG	TT	GG	GG	TT	CC	TT	AA	GG	TT	AA	AA	CC	CC	TT	AA	CC	CC	CC	TT	TT	CC	CC	CC	AA	GG	CC	TT	AA	CC	AA	CC	TT	CC
IG 42561	TUR	S	R	S	S	R	R	S	R	S	S	GG	CC	AA	CC	GG	TT	GG	GG	TT	AA	CC	GG	AA	NN	CC	NN	CC	CC	TT	AA	CC	CC	CC	TT	TT	CC	CC	CC	AA	GG	CC	CC	GG	TT	CC	TT	CC	CC
IG 42570	TUR	S	S	S	S	S	S	S	S	S	S	AA	AA	AA	CC	NN	TT	GG	GG	TT	NN	TT	AA	GG	TT	CC	NN	CC	CC	TT	AA	CC	CC	CC	TT	TT	CC	CC	CC	AA	GG	CC	TT	AA	CC	AA	CC	TT	AA
IG 42573	TUR	R	S	R	S	S	S	S	S	R	R	GG	CC	AA	CC	NN	TT	TT	CC	CC	CC	NN	GG	GG	TT	CC	NN	CC	CC	TT	AA	TT	GG	CC	TT	GG	GG	CC	CC	AA	GG	CC	TT	AA	CC	AA	CC	TT	AA
IG 42593	TUR	S	S	S	S	S	S	S	S	S	S	GG	CC	AA	CC	GG	TT	GG	GG	TT	CC	TT	GG	AA	NN	CC	NN	CC	CC	TT	AA	CC	CC	CC	TT	TT	CC	CC	CC	AA	GG	CC	TT	AA	CC	CC	TT	CC	CC
IG 42594	TUR	S	S	R	S	S	S	S	S	S	S	AA	AA	AA	CC	GG	TT	GG	GG	TT	CC	TT	AA	GG	TT	CC	AA	CC	CC	TT	AA	CC	CC	CC	TT	TT	CC	CC	CC	GG	AA	TT	CC	GG	TT	CC	TT	CC	CC
IG 42596	TUR	R	S	S	S	S	S	S	S	S	NA	GG	CC	AA	CC	GG	TT	GG	GG	TT	CC	CC	AA	GG	TT	CC	AA	CC	CC	TT	AA	CC	CC	CC	CC	TT	CC	CC	CC	GG	AA	TT	TT	AA	CC	AA	CC	TT	CC
IG 42732	TUR	S	S	S	S	S	S	S	S	S	S	GG	CC	AA	CC	GG	TT	GG	GG	TT	CC	TT	AA	GG	TT	CC	GG	CC	CC	TT	AA	CC	CC	TT	TC	TT	CC	NN	CC	GG	AA	TT	CC	GG	TT	CC	TT	CC	AA
IG 42848	TUR	S	S	S	S	S	S	S	S	S	S	GG	CC	AA	CC	NN	TT	GG	GG	TT	CC	TT	AA	GG	TT	CC	AA	CC	CC	TT	AA	CC	CC	CC	TT	TT	CC	CC	CC	AA	GG	CC	TT	AA	CC	AA	CC	TT	CC
IG 42849	TUR	S	S	S	S	S	S	S	S	S	S	GG	CC	AA	CC	NN	TT	GG	GG	TT	CC	TT	NN	GG	NN	NN	NN	CC	CC	TT	AA	CC	CC	CC	TT	TT	CC	CC	CC	AA	GG	CC	TT	AA	CC	AA	CC	TT	CC
IG 42850	TUR	S	S	S	S	S	S	S	S	S	S	GG	CC	AA	CC	NN	TT	GG	GG	TT	CC	TT	AA	GG	TT	CC	AA	CC	CC	TT	AA	CC	CC	CC	TT	TT	CC	CC	CC	AA	GG	CC	TT	AA	CC	AA	CC	TT	CC
IG 42851	TUR	S	S	S	S	S	S	S	S	S	S	GG	CC	AA	CC	GG	TT	GG	GG	TT	CC	TT	GG	AA	CC	AA	NN	CC	CC	TT	AA	CC	CC	CC	TT	TT	CC	CC	CC	GG	AA	TT	CC	GG	CC	AA	CC	TT	CC
IG 42852	TUR	S	S	S	S	S	S	S	S	S	S	GG	CC	AA	CC	NN	TT	GG	GG	TT	CC	TT	AA	GG	TT	CC	AA	CC	CC	TT	AA	CC	CC	CC	CC	TT	CC	CC	CC	GG	AA	TT	TT	AA	CC	AA	CC	TT	CC
IG 42860	TUR	S	S	R	S	S	R	S	S	S	S	AA	AA	AA	CC	NN	TT	GG	GG	TT	AA	TT	GG	AA	CC	AA	NN	CC	CC	TT	AA	TT	GG	CC	TT	TT	CC	CC	CC	AA	GG	CC	TT	AA	CC	AA	CC	TT	AA
IG 42864	TUR	S	R	R	S	R	R	NA	S	R	S	GG	CC	AA	CC	GG	TT	GG	GG	TT	AA	TT	GG	AA	CC	AA	NN	TT	TT	AA	GG	TT	GG	CC	TT	TT	CC	CC	CC	GG	AA	TT	TT	AA	CC	AA	CC	TT	AA
IG 42866	TUR	S	S	S	S	S	S	S	S	S	S	GG	CC	AA	CC	GG	TT	GG	GG	TT	CC	TT	AA	GG	TT	CC	AA	CC	CC	TT	AA	CC	CC	CC	TT	TT	CC	CC	CC	GG	AA	TT	TT	AA	CC	CC	TT	CC	CC
IG 42867	TUR	S	R	R	S	R	S	R	S	R	S	AA	AA	AA	CC	NN	TT	GG	GG	TT	CC	TT	GG	AA	CC	AA	NN	TT	TT	AA	GG	CC	CC	CC	TT	TT	CC	CC	CC	GG	AA	TT	TT	AA	CC	AA	CC	TT	AA
IG 42869	TUR	S	S	S	S	S	S	S	S	S	R	GG	CC	AA	CC	GG	TT	GG	GG	TT	AA	CC	AG	AG	TC	AC	AA	CC	CC	TT	AA	CC	CC	CC	TT	TG	CG	CC	CC	GG	AA	TT	TT	AG	TC	AC	TC	TC	NN
IG 42870	TUR	S	S	S	S	S	S	S	S	S	S	GG	CC	AA	CC	GG	TT	GG	GG	TT	AA	TC	AG	AG	TC	AC	AA	CC	CC	TT	AA	CC	CC	CC	TT	TG	CG	CC	CC	GG	AA	TT	TT	AG	TC	AC	TC	TC	AC
IG 42873	TUR	S	S	S	S	S	S	S	S	S	S	GG	CC	AA	CC	GG	TT	GG	GG	TT	CC	TT	AA	GG	TT	CC	AA	CC	CC	TT	AA	CC	CC	CC	TT	TT	CC	CC	CC	GG	AA	TT	CC	GG	TT	CC	TT	CC	CC
IG 42875	TUR	S	S	S	S	S	S	S	S	S	S	GG	CC	AA	CC	GG	TT	GG	GG	TT	CC	TT	AA	GG	TT	CC	AA	CC	CC	TT	AA	CC	CC	CC	TT	TT	CC	NN	CC	GG	AA	TT	CC	GG	TT	CC	TT	CC	CC
IG 42878	TUR	S	S	S	S	S	S	S	S	S	S	GG	CC	AA	CC	GG	TT	GG	GG	TT	CC	TT	AA	GG	TT	CC	AA	CC	CC	TT	AA	CC	CC	CC	TT	TT	CC	NN	CC	GG	AA	TT	CC	GG	TT	CC	TT	CC	CC
IG 42895	TUR	S	R	R	S	NA	S	S	S	S	S	AA	AA	AA	CC	NN	TT	GG	GG	TT	CC	TT	AA	GG	TT	CC	NN	CC	CC	TT	AA	CC	CC	CC	TT	GG	GG	CC	CC	AA	GG	CC	TT	AA	CC	AA	CC	TT	AA
IG 42896	TUR	S	R	R	S	NA	S	R	S	R	S	AA	AA	AA	CC	GG	TT	GG	GG	TT	CC	TT	AA	GG	TT	CC	AA	CC	CC	TT	AA	CC	CC	CC	TT	GG	GG	CC	CC	GG	AA	TT	TT	AA	CC	AA	CC	TT	AA
IG 42897	TUR	S	NA	NA	S	NA	S	NA	S	S	S	AA	AA	AA	CC	GG	TT	GG	GG	TT	CC	CC	AA	GG	TT	CC	AA	CC	CC	TT	AA	CC	CC	CC	TT	TT	CC	CC	CC	GG	AA	TT	TT	AA	CC	AA	CC	TT	CC
IG 42902	TUR	S	S	S	S	S	S	S	S	S	S	AG	AC	AA	CC	GG	TT	GG	GG	TT	CC	CC	AA	GG	TT	CC	AA	CC	CC	TT	AA	CC	CC	CC	TT	TG	CG	CC	CC	GG	AA	TT	TT	AA	CC	AA	CC	TT	CC
IG 42903	TUR	S	S	S	S	S	S	S	S	S	S	AA	AA	AA	CC	NN	TT	GG	GG	TT	AA	TT	AA	GG	TT	CC	AA	CC	CC	TT	AA	CC	CC	CC	TT	TT	CC	CC	CC	AA	GG	CC	TT	AA	CC	AA	CC	TT	CC
IG 42906	TUR	S	S	S	S	S	S	S	S	S	S	GG	CC	AA	CC	GG	TT	GG	GG	TT	CC	TT	GG	AA	CC	AA	NN	CC	CC	TT	AA	CC	CC	CC	TT	TT	CC	CC	CC	AA	GG	CC	CC	GG	CC	AA	CC	TT	CC
IG 42908	TUR	S	R	R	S	R	R	R	NA	R	S	AA	AA	AA	CC	GG	TT	GG	GG	TT	AA	TC	GG	AA	CC	AA	NN	CC	CC	TT	AA	CC	CC	NN	TT	GG	GG	CC	CC	GG	AA	TT	TT	AA	CC	AA	CC	TT	AA
IG 42911	TUR	S	S	S	S	S	S	S	S	S	R	AA	AA	AA	CC	GG	TT	GG	GG	TT	CC	TT	AA	GG	TT	CC	AA	CC	CC	TT	AA	CC	CC	CC	TT	TT	CC	CC	CC	GG	AA	TT	CC	NN	TT	CC	TT	CC	CC
IG 42912	TUR	S	S	S	S	S	S	S	S	S	S	AA	AA	AA	CC	GG	TT	GG	GG	TT	CC	TT	AA	GG	TT	CC	AA	CC	CC	TT	AA	CC	CC	CC	TT	TT	CC	CC	CC	GG	AA	TT	CC	GG	TT	CC	TT	CC	CC
IG 42914	TUR	S	S	S	S	S	S	S	S	S	S	GG	CC	AA	CC	GG	TT	GG	GG	TT	CC	CC	AA	GG	TT	CC	AA	CC	CC	TT	AA	CC	CC	CC	CC	TT	CC	CC	CC	GG	AA	TT	TT	AA	TT	CC	TT	CC	CC
IG 42915	TUR	S	S	S	S	S	S	S	S	NA	NA	GG	CC	AA	CC	GG	TT	GG	GG	TT	CC	CC	AA	GG	TT	CC	AA	CC	CC	TT	AA	CC	CC	CC	CC	TT	CC	CC	CC	GG	AA	TT	TT	AA	CC	AA	CC	TT	CC
IG 42917	TUR	S	S	S	S	S	S	S	S	S	S	GG	CC	AA	CC	GG	TT	GG	GG	TT	CC	TT	GG	AA	CC	AA	NN	CC	CC	TT	AA	CC	CC	CC	TT	TT	CC	CC	CC	AA	GG	CC	CC	NN	CC	AA	CC	TT	CC
IG 42930	TUR	S	S	S	S	NA	S	S	S	S	S	GG	CC	AA	CC	GG	TT	GG	GG	TT	CC	TT	AA	GG	TT	CC	AA	CC	CC	TT	AA	CC	GG	TC	TT	TT	CC	CC	CC	AA	GG	CC	TT	AA	CC	AA	CC	TT	CC
IG 42933	TUR	S	S	S	S	S	S	S	S	S	S	AA	AA	AA	CC	GG	TT	GG	GG	TT	CC	TT	AA	GG	TT	CC	NN	TT	TT	AA	GG	CC	CC	CC	TT	GG	GG	CC	CC	AA	GG	CC	TT	AA	CC	AA	CC	TT	CC
IG 42953	TUR	S	S	S	S	S	S	S	S	NA	NA	AA	AA	AA	CC	GG	TT	GG	GG	TT	AC	TT	AA	GG	TT	CC	NN	CC	CC	TT	AA	CC	CC	CC	TT	TT	CC	CC	CC	GG	AA	TT	TT	AA	CC	AA	CC	TT	CC
IG 42964	TUR	S	S	S	S	S	S	S	S	NA	NA	GG	CC	AA	CC	GG	TT	GG	GG	TT	CC	TT	AA	GG	TT	CC	AA	CC	CC	TT	AA	CC	CC	CC	TT	TT	CC	CC	CC	GG	AA	TT	TT	AA	CC	CC	TT	CC	CC
IG 42969	TUR	S	S	S	S	S	S	S	S	NA	S	GG	CC	AA	CC	GG	TT	GG	GG	TT	CC	TT	AA	GG	TT	CC	AA	CC	CC	TT	AA	CC	CC	CC	TT	TT	CC	CC	CC	GG	AA	TT	TT	AA	CC	CC	TT	CC	CC
IG 42992	TUR	S	S	S	S	S	S	S	S	S	S	AA	AA	AA	CC	NN	TT	GG	GG	TT	CC	TT	AA	GG	TT	CC	NN	CC	CC	TT	AA	CC	CC	CC	TT	TT	CC	AA	TT	GG	AA	TT	CC	GG	TT	CC	TT	CC	CC
IG 42993	TUR	S	S	S	S	S	S	R	S	S	S	GG	CC	AA	CC	GG	TT	GG	GG	TT	CC	CC	AA	GG	TT	CC	AA	CC	CC	TT	AA	CC	CC	CC	TT	GG	GG	AA	CC	GG	AA	TT	TT	AA	CC	AA	CC	TT	CC
IG 42994	TUR	S	S	S	S	S	S	S	S	S	S	AA	AA	AA	CC	GG	TT	GG	GG	TT	CC	TT	AA	GG	TT	CC	AA	CC	CC	TT	AA	CC	CC	CC	TT	TT	CC	CC	CC	GG	AA	TT	CC	GG	TT	CC	TT	CC	CC
IG 42995	TUR	S	S	S	S	S	S	S	S	S	S	GG	CC	AA	CC	NN	TT	GG	GG	TT	CC	TT	AA	GG	TT	CC	AA	CC	CC	TT	AA	CC	CC	CC	TT	TT	CC	CC	CC	AA	GG	CC	TT	AA	CC	AA	CC	CC	CC
IG 42996	TUR	S	S	S	S	S	S	S	S	S	S	GG	CC	AA	CC	GG	TT	GG	GG	TT	CC	TT	GG	AA	CC	AA	NN	CC	CC	TT	AA	CC	CC	CC	TT	TT	CC	CC	CC	AA	GG	CC	CC	GG	CC	AA	CC	TT	CC
IG 42997	TUR	S	S	S	S	S	S	S	S	S	S	GG	CC	AA	CC	GG	TT	GG	GG	TT	CC	TT	GG	AA	CC	AA	NN	CC	CC	TT	AA	CC	CC	CC	TT	TT	CC	CC	CC	AA	GG	CC	CC	GG	CC	AA	CC	TT	CC
IG 42998	TUR	S	S	S	S	S	S	S	S	S	S	GG	CC	AA	CC	NN	TT	GG	GG	TT	CC	TT	AA	GG	TT	CC	AA	CC	CC	TT	AA	CC	CC	CC	TT	TT	CC	CC	CC	AA	GG	CC	TT	AA	CC	AA	CC	TT	CC
IG 42999	TUR	S	S	S	S	S	S	S	S	NA	NA	GG	CC	AA	CC	NN	TT	GG	GG	TT	CC	TT	AA	GG	TT	CC	AA	CC	CC	TT	AA	CC	CC	CC	TT	TT	CC	CC	CC	AA	GG	CC	CC	GG	CC	AA	CC	TT	CC
IG 43000	TUR	S	S	S	S	S	S	S	S	S	S	GG	CC	AA	CC	GG	TT	GG	GG	TT	CC	TT	AA	GG	TT	CC	AA	CC	CC	TT	AA	CC	CC	CC	TT	TT	CC	CC	CC	GG	AA	TT	TT	AA	CC	CC	TT	CC	CC
IG 43001	TUR	S	S	S	S	S	S	S	S	S	S	GG	CC	AA	CC	NN	TT	GG	GG	TT	CC	TT	AA	GG	TT	CC	AA	CC	CC	TT	AA	CC	CC	CC	TT	TT	CC	CC	CC	AA	GG	CC	CC	GG	CC	AA	CC	TT	CC
IG 43002	TUR	S	S	S	S	S	S	S	S	S	S	GG	CC	AA	CC	NN	TT	GG	GG	TT	CC	TT	GG	AA	CC	AA	NN	CC	CC	TT	AA	CC	CC	CC	TT	TT	CC	CC	CC	AA	GG	CC	CC	GG	CC	AA	CC	TT	CC
IG 43003	TUR	S	S	S	S	S	S	S	S	S	S	GG	CC	AA	CC	GG	TT	GG	GG	TT	CC	TT	GG	AA	CC	AA	NN	CC	CC	TT	AA	CC	CC	CC	TT	TT	CC	CC	CC	AA	GG	CC	CC	GG	CC	AA	CC	TT	CC
IG 43012	TUR	S	S	S	S	S	S	S	S	S	NA	GG	CC	AA	CC	GG	TT	GG	GG	TT	CC	TT	AA	GG	TT	CC	GG	CC	TT	AA	GG	CC	CC	CC	TT	TT	CC	CC	CC	GG	AA	TT	CC	GG	TT	CC	TT	CC	AA
IG 43014	TUR	S	S	S	S	S	S	S	S	S	S	AA	AA	AA	CC	GG	TT	GG	GG	TT	CC	TT	GG	AA	CC	AA	NN	CC	CC	TT	AA	CC	CC	CC	TT	TT	CC	CC	CC	AA	GG	CC	TC	NN	CC	AA	CC	TT	CC
IG 43015	TUR	S	S	S	S	S	S	S	S	NA	S	GG	CC	AA	CC	NN	TT	GG	GG	TT	CC	TT	AA	GG	TT	CC	AA	CC	CC	TT	AA	CC	CC	CC	TC	TT	CC	AA	TT	GG	AA	TT	TT	AA	CC	AA	CC	TT	CC
IG 43030	TUR	S	NA	R	S	S	S	S	S	S	S	GG	CC	AA	CC	GG	TT	GG	GG	TT	CC	TT	AA	GG	TT	CC	AA	CC	TT	AA	GG	CC	CC	CC	TT	TT	CC	CC	CC	AA	GG	CC	CC	GG	TT	CC	TT	CC	CC
IG 43031	TUR	S	R	R	S	R	S	R	S	R	S	GG	CC	AA	CC	NN	TT	GG	GG	TT	CC	TT	AA	GG	TT	CC	NN	TT	TT	AA	GG	CC	GG	CC	TT	GG	GG	CC	CC	AA	GG	CC	TT	AA	CC	AA	CC	TT	AA
IG 43036	TUR	S	S	S	S	R	S	R	S	R	S	GG	CC	AA	CC	GG	TT	GG	GG	TT	CC	TT	AA	GG	TT	CC	NN	CC	CC	TT	AA	CC	CC	CC	TT	TT	CC	CC	CC	GG	AA	TT	TT	AA	CC	AA	CC	TT	AA
IG 43037	TUR	S	R	S	S	S	R	S	R	S	S	AA	AA	AA	CC	GG	TT	GG	GG	TT	AA	TC	AA	GG	TT	CC	AA	CC	CC	TT	AA	CC	CC	CC	TT	GG	GG	CC	CC	AA	GG	CC	TT	AA	CC	AA	CC	TT	AA
IG 43043	TUR	S	S	S	S	S	S	S	S	S	NA	GG	CC	AA	CC	GG	TT	GG	GG	TT	CC	TT	GG	AA	CC	AA	NN	CC	CC	TT	AA	CC	CC	CC	TT	TT	CC	CC	CC	AA	GG	CC	CC	GG	CC	AA	CC	TT	CC
IG 43044	TUR	S	S	S	S	S	S	S	S	S	NA	GG	CC	AA	CC	GG	TT	GG	GG	TT	CC	TT	GG	AA	CC	AA	NN	CC	CC	TT	AA	CC	CC	CC	TT	TT	CC	CC	CC	AA	GG	CC	CC	GG	CC	AA	CC	TT	CC
IG 43045	TUR	S	S	S	S	S	S	S	S	S	NA	GG	CC	AA	CC	GG	TT	GG	GG	TT	CC	TT	GG	AA	CC	AA	NN	CC	CC	TT	AA	CC	CC	CC	TT	TT	CC	CC	CC	AA	GG	CC	CC	GG	CC	AA	CC	TT	CC
IG 43046	TUR	S	S	S	S	S	S	S	S	S	S	GG	CC	AA	CC	NN	TT	GG	GG	TT	CC	TT	AA	GG	TC	AC	AA	TC	TC	TT	AA	CC	CG	TC	TT	TG	CC	CC	CC	AG	AG	TC	TC	AG	CC	AA	CC	TT	AC
IG 43047	TUR	S	S	S	S	S	S	S	S	S	S	GG	CC	AA	CC	GG	TT	GG	GG	TT	CC	TT	AA	GG	TT	CC	AA	CC	CC	TT	AA	CC	CC	CC	TT	TT	CC	CC	CC	AA	GG	CC	TT	AA	CC	AA	CC	TT	CC
IG 43048	TUR	S	S	S	S	S	S	S	S	S	NA	GG	CC	AA	CC	NN	TT	GG	GG	TT	CC	TT	AA	GG	TT	CC	AA	CC	CC	TT	AA	CC	CC	CC	TT	TT	CC	CC	CC	AA	NN	CC	TT	AA	CC	AA	CC	TT	CC
IG 43049	TUR	S	S	S	S	S	S	S	S	S	S	GG	CC	AA	CC	NN	TT	GG	GG	TT	CC	TT	AA	GG	TT	CC	AG	CC	TC	AT	AG	CC	CC	TC	TT	TT	CC	CC	CC	AG	GG	CC	TC	AG	TC	AC	TC	NN	AC
IG 43050	TUR	S	S	S	S	S	S	S	S	S	S	GG	CC	AA	CC	NN	TT	GG	GG	TT	CC	TT	AA	GG	TT	CC	AA	CC	CC	TT	AA	CC	CC	CC	TT	TT	CC	CC	CC	AA	GG	CC	CC	GG	CC	AA	CC	TT	CC
IG 43051	TUR	S	S	S	S	S	S	S	S	S	S	GG	CC	AA	CC	NN	TT	GG	GG	TT	CC	TT	AA	GG	TT	CC	AA	CC	CC	TT	AA	CC	CC	CC	TT	TT	CC	CC	CC	AA	GG	CC	TT	AA	CC	AA	CC	TT	CC
IG 43052	TUR	S	S	S	S	S	S	S	S	S	S	GG	CC	AA	CC	NN	TT	GG	GG	TT	CC	TT	AA	GG	TT	CC	AA	CC	CC	TT	AA	CC	CC	CC	TT	TT	CC	CC	CC	AA	GG	CC	TT	AA	CC	AA	CC	TT	CC
IG 43053	TUR	S	S	S	S	S	S	S	S	NA	S	AA	AA	AA	CC	GG	TT	GG	GG	TT	CC	TT	AA	GG	TT	CC	AA	CC	CC	TT	AA	CC	CC	CC	TT	TT	CC	CC	CC	GG	AA	TT	CC	GG	TT	CC	TT	CC	CC
IG 43057	TUR	S	S	S	S	S	S	S	S	NA	S	AA	AA	AA	CC	GG	TT	GG	GG	TT	CC	TT	AA	GG	TT	CC	AA	CC	CC	TT	AA	CC	CC	CC	TT	TT	CC	CC	CC	GG	AA	TT	CC	GG	TT	CC	TT	CC	CC
IG 43104	TUR	S	S	S	S	S	S	S	S	S	S	GG	CC	AA	CC	NN	TT	GG	GG	TT	CC	TT	AA	GG	TT	CC	AA	CC	CC	TT	AA	CC	CC	CC	TT	TT	CC	CC	CC	AA	GG	CC	CC	GG	CC	AA	CC	TT	CC
IG 43132	TUR	S	S	R	S	S	S	S	S	NA	S	AA	AA	AA	CC	GG	TT	GG	GG	TT	CC	TT	GG	AA	CC	AA	NN	CC	CC	TT	AA	CC	CC	TC	TT	TT	CC	CC	CC	AA	GG	CC	TT	AA	CC	AA	CC	TT	CC
IG 43135	TUR	S	S	S	S	S	S	S	S	S	NA	GG	CC	AA	CC	GG	TT	GG	GG	TT	CC	CC	AA	GG	TT	CC	AA	CC	CC	TT	AA	CC	CC	CC	CC	TT	CC	CC	CC	AA	GG	CC	TT	AA	CC	AA	CC	TT	CC
IG 43136	TUR	S	S	S	S	S	S	S	S	S	S	AA	AA	AA	CC	GG	TT	GG	GG	TT	CC	TT	AA	GG	TT	CC	AA	CC	CC	TT	AA	CC	CC	CC	TT	TT	CC	CC	CC	GG	AA	TT	CC	AG	TT	CC	TT	CC	CC
IG 43146	TUR	S	S	S	S	S	S	S	S	S	S	GG	CC	AA	CC	GG	TT	GG	GG	TT	CC	TT	AA	GG	TT	CC	AA	CC	CC	TT	AA	CC	CC	CC	TT	TT	CC	CC	CC	GG	AA	TT	TT	AA	CC	CC	TT	CC	CC
IG 43149	TUR	S	NA	NA	NA	NA	NA	S	NA	S	NA	AA	AA	AA	CC	NN	TT	GG	GG	TT	CC	TT	AA	GG	TT	CC	NN	CC	CC	TT	AA	CC	CC	CC	TT	TT	CC	AA	TT	GG	AA	TT	CC	GG	TT	CC	TT	CC	CC
IG 43150	TUR	S	S	S	S	S	S	S	S	S	NA	GG	CC	AA	CC	GG	TT	GG	GG	TT	AA	TT	AA	GG	TT	CC	AA	CC	CC	TT	AA	CC	CC	CC	TT	TT	CC	CC	CC	GG	AA	TT	TT	AA	TT	CC	TT	CC	CC
IG 43152	TUR	S	S	S	S	S	S	S	S	S	S	AA	AA	AA	CC	NN	TT	GG	GG	TT	CC	CC	AA	GG	TT	CC	AA	CC	CC	TT	AA	CC	CC	TT	TT	TT	CC	CC	CC	GG	AA	TT	CC	GG	TT	CC	TT	CC	CC
IG 43158	TUR	S	S	S	S	S	S	NA	S	NA	NA	AA	AA	AA	CC	GG	TT	GG	GG	TT	CC	TT	AA	GG	TT	CC	NN	CC	CC	TT	AA	CC	CC	NN	TT	TT	CC	CC	CC	AA	GG	CC	TT	AA	CC	AA	CC	TT	CC
IG 43243	PAK	S	S	S	S	S	S	S	S	S	NA	GG	CC	AA	CC	GG	TT	GG	GG	TT	CC	NN	AG	AG	TT	CC	GG	CC	TT	AA	GG	CC	CC	TC	NN	TT	CC	CC	CC	GG	AG	TC	TC	AG	TT	CC	TT	CC	AC
IG 43249	PAK	S	S	S	S	S	S	S	S	S	NA	GG	CC	AA	CC	GG	TT	GG	GG	TT	CC	TT	AA	GG	TT	CC	AA	CC	TT	AA	GG	CC	CC	CC	CC	TT	CC	CC	CC	GG	AA	TT	TT	AA	CC	AA	CC	TT	CC
IG 43254	PAK	S	S	S	S	S	S	S	S	S	NA	GG	CC	AA	CC	GG	TT	TG	CC	CC	CC	TT	AA	GG	TT	CC	AA	CC	CC	TT	AA	CC	CC	CC	CC	TT	CC	CC	CC	GG	AA	TT	TT	AA	CC	AA	CC	TT	CC
IG 43255	PAK	S	S	S	S	S	S	S	S	S	S	GG	CC	AA	CC	GG	TT	TG	CC	CC	CC	TT	AA	GG	TT	CC	AA	CC	CC	TT	AA	CC	CC	CC	CC	TT	CC	CC	CC	GG	AA	TT	TT	AA	CC	AA	CC	TT	CC
IG 43257	PAK	S	S	S	S	S	S	S	S	S	NA	GG	CC	AA	CC	GG	TT	GG	GG	TT	CC	TT	AA	GG	TT	CC	AA	CC	CC	TT	AA	CC	CC	CC	CC	TT	CC	CC	CC	GG	AA	TT	TT	AA	CC	AA	CC	TT	CC
IG 43260	PAK	S	S	S	S	S	S	S	S	S	NA	GG	CC	AA	CC	GG	TT	GG	CC	CC	CC	TT	AA	GG	TT	CC	AA	CC	CC	TT	AA	CC	CC	CC	CC	TT	CC	CC	CC	GG	AA	TT	TT	AA	CC	AA	CC	TT	CC
IG 43264	PAK	S	S	S	S	S	S	S	S	S	NA	GG	CC	AA	CC	GG	TT	GG	GG	TT	CC	TT	AA	GG	TT	CC	AA	CC	CC	TT	AA	CC	CC	CC	CC	TT	CC	CC	CC	GG	AA	TT	TT	AA	CC	AA	CC	TT	CC
IG 43267	PAK	S	S	S	S	S	S	S	S	S	NA	GG	CC	AA	CC	NN	TT	GG	GG	TT	CC	TT	AA	GG	TT	CC	AA	CC	CC	TT	AA	CC	CC	CC	CC	TT	CC	CC	CC	GG	AA	TT	TT	AA	CC	AA	CC	TT	CC
IG 43270	PAK	S	S	S	S	S	S	S	S	S	S	AA	AA	AA	CC	GG	TT	GG	GG	TT	CC	TT	AA	GG	TT	CC	AA	CC	TT	AA	GG	CC	CC	CC	CC	TT	CC	CC	CC	GG	AA	TT	TT	AA	CC	AA	CC	TT	CC
IG 43806	IRN	S	S	S	S	S	S	S	S	S	S	AA	AA	AA	CC	GG	TT	GG	GG	TT	CC	NN	AA	GG	TT	CC	AA	CC	CC	TT	AA	CC	CC	CC	TT	TT	CC	CC	CC	GG	AA	TT	TT	AA	CC	AA	CC	CC	CC
IG 44701	IRN	S	S	S	S	S	S	S	S	S	S	GG	CC	AA	CC	GG	TT	GG	GG	TT	CC	TT	AA	GG	TT	CC	AA	CC	TT	AA	GG	CC	CC	CC	TT	TT	CC	CC	CC	GG	AA	TT	TT	AA	CC	AA	CC	TT	CC
IG 44703	IRN	S	S	S	S	S	S	S	S	S	S	AA	AA	AA	CC	GG	TT	TT	CC	CC	CC	NN	AA	GG	TT	CC	AA	CC	CC	TT	AA	CC	CC	CC	CC	TT	CC	CC	CC	GG	AA	TT	TT	AA	CC	AA	CC	TT	CC
TRI 10033	MEX	S	NA	NA	S	S	S	S	S	S	S	GG	CC	AA	CC	NN	TT	GG	GG	TT	CC	TT	AA	GG	TT	CC	AA	CC	CC	TT	AA	CC	CC	TT	TT	TT	CC	CC	CC	GG	AA	TT	TT	AA	CC	CC	CC	TT	AA
TRI 10043	MEX	S	NA	NA	S	S	S	S	S	S	S	GG	CC	AA	CC	GG	TT	TT	GG	TT	CC	TT	AA	GG	TT	CC	AA	CC	TT	AA	GG	CC	CC	TT	TT	TT	CC	CC	CC	AA	GG	CC	TT	AA	CC	AA	CC	TT	AA
TRI 10200	USA	NA	S	S	S	S	S	NA	S	S	S	GG	CC	AA	CC	GG	TT	GG	GG	NN	CC	TT	AA	GG	TT	CC	AA	TC	TT	TT	AA	CC	CC	TT	TT	TT	CC	CC	CC	GG	AA	TT	TT	AA	TT	CC	TT	CC	AA
TRI 10258	USA	S	R	S	S	S	S	S	S	S	NA	AA	AA	AA	CC	GG	TT	GG	GG	TT	CC	TT	AA	GG	TT	CC	GG	CC	CC	TT	AA	CC	CC	TT	TT	TT	CC	AA	CC	GG	AA	TT	TT	GG	CC	AA	CC	TT	AA
TRI 10259	USA	R	R	R	NA	R	NA	R	R	R	R	AA	AA	AA	CC	GG	CC	GG	GG	TT	CC	TT	AA	GG	TT	CC	GG	CC	CC	TT	AA	CC	GG	TT	CC	TT	CC	CC	CC	GG	AA	TT	TT	AA	CC	AA	CC	TT	AA
TRI 10296	MEX	S	NA	NA	NA	NA	NA	NA	NA	NA	S	GG	CC	AA	CC	GG	TT	GG	GG	TT	CC	TT	AA	GG	CC	AA	NN	TT	TT	TT	AA	TT	GG	TT	TT	TT	CC	CC	CC	AA	GG	CC	TT	AA	CC	AA	CC	TT	AA
TRI 10306	MEX	S	S	NA	S	S	S	S	S	NA	S	GG	CC	AA	CC	GG	TT	GG	GG	TT	CC	CC	AA	GG	TT	CC	AA	CC	CC	TT	AA	TT	GG	CC	TT	TT	CC	CC	CC	GG	AA	TT	TT	AA	CC	AA	CC	TT	AA
TRI 10315	JPN	S	S	NA	S	S	S	S	S	NA	S	GG	CC	AA	CC	NN	TT	GG	GG	TT	CC	TT	AA	GG	TT	CC	AA	CC	CC	TT	AA	CC	CC	CC	TC	TT	CC	CC	CC	GG	GG	CC	TT	AA	CC	AA	CC	TT	AA
TRI 10327	CAN	S	NA	NA	NA	NA	NA	S	NA	S	S	GG	CC	AA	CC	GG	TT	GG	GG	TT	CC	TT	AA	AA	TT	AA	GG	CC	CC	TT	AA	CC	CC	CC	TT	TT	CC	CC	CC	GG	AA	TT	TT	GG	CC	CC	CC	TT	AA
TRI 10330	KAZ	S	S	NA	S	S	S	S	S	NA	S	GG	CC	AA	CC	GG	TT	GG	GG	TT	CC	CC	AA	GG	TT	CC	NN	CC	CC	TT	AA	CC	CC	CC	TT	GG	CC	CC	CC	GG	AA	TT	TT	GG	CC	CC	CC	TT	AA
TRI 10332	KGZ	S	S	NA	S	S	S	S	S	NA	S	GG	CC	AA	CC	GG	TT	GG	GG	TT	CC	TT	AA	AA	TT	AA	GG	TT	TT	TT	AA	CC	GG	TT	TT	GG	CC	CC	CC	GG	AA	TT	TT	AA	CC	CC	TT	CC	AA
TRI 10333	RUS	S	S	NA	S	S	S	S	S	NA	S	GG	CC	AA	CC	GG	TT	GG	GG	CC	AA	TT	AA	GG	TT	CC	AA	TT	TT	TT	AA	CC	CC	CC	CC	TT	CC	AA	TT	AA	GG	CC	TT	GG	CC	CC	CC	TT	CC
TRI 10972	AUS	S	S	NA	S	S	R	S	S	NA	S	GG	CC	AA	CC	GG	TT	GG	GG	NN	CC	TT	AA	GG	TT	CC	GG	CC	TT	AA	GG	CC	GG	TT	CC	TT	CC	CC	CC	GG	AA	TT	TT	GG	CC	CC	CC	TT	AA
TRI 10986	MEX	S	S	NA	S	S	S	S	S	NA	S	GG	CC	GG	TT	GG	TT	GG	GG	TT	CC	TT	AA	GG	CC	AA	NN	CC	CC	TT	AA	TT	GG	TT	TT	TT	CC	CC	CC	GG	AA	TC	TT	AA	CC	AA	CC	TT	AA
TRI 10994	FRA	S	R	NA	R	S	S	S	S	NA	NA	GG	CC	AA	CC	NN	TT	TT	CC	CC	CC	NN	GG	AA	NN	CC	NN	CC	CC	TT	AA	CC	CG	TC	TC	TT	CC	CC	CC	GG	AA	TT	TT	AG	CC	AA	CC	TT	CC
TRI 11006	MEX	S	S	NA	S	S	S	S	S	NA	S	GG	CC	AA	CC	GG	TT	GG	GG	TT	CC	CC	AA	GG	TT	CC	AA	CC	CC	TT	AA	CC	CC	TT	TC	TT	CC	CC	CC	GG	AA	TT	TT	GG	CC	CC	CC	CC	AA
TRI 11008	MEX	S	S	NA	S	S	S	S	S	NA	S	GG	CC	AA	CC	GG	TT	TT	GG	TT	AA	CC	AA	GG	TT	CC	GG	TT	TT	TT	AA	CC	CC	TT	TC	TT	CC	CC	CC	AA	GG	CC	TT	AA	CC	AA	CC	TT	AA
TRI 11015	MEX	S	S	NA	S	S	S	S	S	NA	S	GG	CC	AA	CC	GG	TT	GG	GG	TT	CC	CC	AA	GG	TT	CC	AA	CC	CC	TT	AA	TT	GG	CC	TT	TT	CC	CC	CC	GG	AA	TT	TT	AA	CC	AA	CC	TT	AA
TRI 11022	USA	S	NA	NA	NA	NA	NA	NA	NA	NA	S	GG	CC	AA	CC	GG	TT	GG	GG	TT	CC	TT	AA	GG	CC	AA	NN	CC	CC	TT	AA	CC	CC	TT	TT	TT	CC	CC	CC	AA	GG	CC	TT	AA	CC	CC	CC	TT	AA
TRI 11026	USA	S	S	S	S	S	S	S	S	S	S	GG	CC	AA	CC	GG	TT	GG	GG	TT	CC	TT	AA	GG	CC	AA	NN	TT	TT	TT	AA	CC	CC	TT	TT	TT	CC	CC	CC	AA	GG	CC	TT	AA	CC	CC	CC	TT	AA
TRI 11027	USA	S	S	S	S	S	S	S	S	S	S	GG	CC	AA	CC	GG	TT	GG	GG	TT	CC	TT	AA	GG	CC	AA	NN	TT	TT	TT	AA	TT	GG	TT	TT	TT	CC	CC	CC	AA	GG	CC	TT	AA	CC	CC	CC	TT	AA
TRI 11080	USA	S	S	S	S	S	S	S	S	S	S	GG	CC	AA	CC	GG	TT	GG	GG	TT	CC	TT	AA	GG	NN	CC	NN	TT	TT	TT	AA	CC	CC	TT	CC	TT	CC	CC	CC	AA	GG	CC	CC	GG	TT	CC	TT	CC	AA
TRI 11097	AUS	S	S	S	S	S	S	S	S	S	S	GG	CC	AA	CC	GG	TT	GG	GG	TT	CC	CC	AA	GG	TT	CC	GG	TT	TT	TT	AA	CC	GG	CC	TC	GG	CC	CC	CC	AA	AA	CC	TT	AA	CC	CC	CC	TT	CC
TRI 11131	NPL	R	NA	NA	NA	NA	NA	S	NA	R	S	GG	CC	AA	CC	GG	TT	GG	GG	TT	CC	TT	GG	AA	CC	AA	NN	CC	CC	TT	AA	CC	CC	CC	CC	TG	CC	CC	CC	GG	AA	TT	TT	AA	CC	CC	TT	CC	CC
TRI 11132	NPL	S	S	NA	S	S	R	S	S	S	S	AA	AA	GG	TT	GG	TT	TT	CC	CC	CC	TT	GG	AA	CC	AA	NN	CC	CC	TT	GG	CC	CC	CC	TT	TT	CC	CC	CC	GG	AA	TT	TT	NN	CC	AA	CC	TT	AA
TRI 11133	NPL	S	S	S	S	S	R	S	S	S	S	AA	AA	GG	TT	GG	TT	TT	CC	CC	CC	TT	GG	AA	CC	AA	NN	CC	CC	TT	GG	CC	CC	CC	TT	TT	CC	CC	CC	GG	AA	TT	TT	NN	CC	AA	CC	TT	AA
TRI 11134	NPL	S	S	S	S	S	R	S	S	S	S	AA	AA	GG	TT	GG	TT	TT	CC	CC	CC	TT	AG	AG	TC	AC	AA	CC	CC	TT	GG	CC	CC	CC	TT	TT	CC	CC	CC	GG	AA	TT	TT	AG	CC	AA	CC	TT	CC
TRI 11135	NPL	S	S	R	S	S	R	S	S	S	S	AA	AA	GG	TT	GG	TT	TT	CC	CC	CC	TT	AA	GG	TT	CC	AA	CC	CC	TT	GG	CC	CC	CC	TT	TT	CC	CC	CC	GG	AA	TT	TT	AG	CC	AA	CC	TT	AA
TRI 11136	NPL	S	S	S	S	S	R	S	S	S	S	GG	CC	GG	TT	GG	TT	TT	CC	CC	CC	TT	GG	AA	CC	AA	NN	CC	CC	TT	GG	CC	CC	CC	TT	TT	CC	CC	CC	GG	AA	TT	TT	GG	CC	AA	CC	TT	AA
TRI 11137	NPL	S	S	S	S	S	R	S	S	S	S	AA	AA	GG	TT	GG	TT	TT	CC	CC	CC	TT	AA	GG	TT	CC	NN	CC	CC	TT	GG	CC	CC	CC	TT	TT	CC	CC	CC	GG	AA	TT	TT	AG	CC	AA	CC	TT	AA
TRI 11142	NPL	S	S	S	S	S	S	S	S	S	S	GG	CC	AA	CC	GG	TT	TT	CC	CC	CC	TT	AA	GG	TT	CC	AA	CC	CC	TT	AA	CC	CC	CC	TT	TT	CC	CC	CC	GG	AA	TT	TT	AA	CC	AA	CC	TT	CC
TRI 11149	NPL	S	NA	R	R	S	S	S	S	S	S	AA	AA	AA	CC	GG	TT	TT	CC	CC	CC	TT	GG	AA	CC	AA	NN	CC	CC	TT	AA	CC	GG	TT	CC	GG	CC	CC	CC	AA	AA	TT	TT	AA	CC	AA	CC	TT	CC
TRI 11150	NPL	NA	S	R	S	S	R	S	S	S	S	AA	AA	GG	TT	GG	TT	TT	CC	CC	CC	TT	GG	AA	CC	AA	NN	CC	CC	TT	AA	CC	CC	CC	TT	TT	CC	CC	CC	GG	AA	TT	TT	AA	CC	AA	CC	TT	AA
TRI 11151	NPL	S	S	S	S	S	R	S	S	S	S	AA	AA	GG	TT	GG	TT	TT	CC	CC	CC	TT	GG	AA	CC	AA	NN	CC	CC	TT	AA	CC	CC	CC	TT	TT	CC	CC	CC	GG	AA	TT	TT	AA	CC	AA	CC	TT	AA
TRI 11153	NPL	S	S	R	S	S	S	S	S	S	NA	AG	AC	AA	CC	GG	TT	GG	GG	TT	AC	TT	AG	AG	TC	AC	GG	TC	TC	TT	AG	CC	CG	TC	TT	TT	CC	NN	CC	AG	AG	TC	TT	AA	CC	AC	CC	TT	AC
TRI 11156	NPL	S	S	R	R	S	S	NA	S	S	NA	GG	CC	AA	CC	GG	TT	TT	CC	CC	CC	TT	AA	GG	TT	CC	AA	CC	CC	TT	GG	CC	CC	CC	TT	TT	CC	CC	CC	GG	AA	TT	TT	AA	CC	AA	CC	TT	CC
TRI 11159	NPL	R	S	S	S	S	S	R	S	R	R	GG	CC	AA	CC	GG	TT	TT	CC	CC	CC	TT	AA	GG	TT	CC	AA	CC	CC	TT	AA	TT	CC	CC	TT	TT	CC	CC	CC	GG	AA	TT	TT	AA	CC	AA	CC	TT	CC
TRI 11160	NPL	S	NA	NA	NA	NA	S	S	NA	S	S	GG	CC	AA	CC	GG	TT	TT	CC	CC	CC	TT	AA	GG	TT	CC	AA	CC	CC	TT	GG	CC	CC	CC	TT	TT	CC	CC	CC	GG	AA	TT	TT	AA	CC	AA	CC	TT	CC
TRI 11161	NPL	NA	NA	NA	NA	NA	NA	NA	NA	NA	NA	AA	AA	AA	CC	GG	TT	TT	CC	CC	CC	TT	AA	GG	TT	CC	AA	CC	CC	TT	GG	CC	CC	CC	TT	TT	CC	CC	CC	GG	AA	TT	TT	AA	CC	AA	CC	TT	CC
TRI 11240	FRA	S	S	S	S	S	S	S	S	S	S	GG	CC	AA	CC	GG	TT	GG	GG	TT	CC	TT	AA	GG	TT	CC	GG	CC	CC	TT	AA	CC	CC	CC	TC	GG	CC	AA	CC	AA	GG	TT	TT	GG	CC	AA	CC	TT	CC
TRI 11375	RUS	S	NA	NA	NA	NA	NA	S	NA	S	S	GG	CC	AA	CC	GG	TT	GG	GG	TT	CC	TT	AA	GG	TT	CC	GG	TT	TT	TT	AA	CC	GG	CC	TT	GG	CC	CC	CC	GG	AA	TT	CC	GG	TT	CC	TT	CC	AA
TRI 11386	RUS	S	S	S	S	S	S	S	S	NA	S	GG	CC	AA	CC	GG	TT	GG	GG	TT	CC	TT	GG	AA	CC	AA	NN	CC	CC	TT	AA	CC	GG	TT	TT	TT	CC	CC	CC	GG	AA	TT	TT	AA	CC	CC	TT	CC	AA
TRI 11387	RUS	S	NA	NA	NA	NA	NA	NA	NA	S	S	GG	CC	AA	CC	GG	TT	GG	GG	TT	CC	TT	AA	GG	TT	CC	GG	CC	CC	TT	AA	CC	GG	TT	TT	TT	CC	CC	CC	AA	GG	CC	TT	AA	CC	CC	TT	CC	AA
TRI 11390	RUS	S	S	S	S	S	S	S	S	S	S	GG	CC	AA	CC	GG	TT	GG	GG	TT	CC	NN	AA	GG	TT	CC	AA	CC	CC	TT	AA	CC	GG	CC	TT	GG	CC	CC	CC	GG	AA	TT	TT	AA	CC	CC	TT	CC	AA
TRI 11391	RUS	S	NA	NA	NA	NA	NA	NA	NA	NA	S	GG	CC	AA	CC	GG	TT	GG	GG	TT	CC	TT	GG	AA	CC	AA	NN	CC	CC	TT	AA	CC	GG	TT	TT	TT	CC	CC	CC	GG	AA	TT	TT	AA	CC	CC	TT	CC	AA
TRI 11464	ARG	NA	NA	NA	NA	NA	NA	NA	NA	S	S	GG	CC	AA	CC	GG	TT	GG	GG	TT	CC	TT	AA	GG	TT	CC	NN	CC	CC	TT	AA	TT	GG	TT	CC	TT	CC	CC	CC	GG	AA	TT	CC	GG	CC	CC	TT	CC	CC
TRI 11472	ARG	R	NA	NA	NA	NA	NA	R	NA	S	NA	GG	CC	GG	TT	AA	TT	GG	GG	TT	CC	TT	AA	GG	TT	CC	GG	CC	CC	TT	AA	CC	CC	TT	TT	GG	CC	CC	CC	AA	GG	CC	TT	GG	CC	AA	CC	CC	AA
TRI 11477	ARG	S	NA	NA	NA	NA	NA	S	NA	S	S	GG	CC	AA	CC	GG	TT	GG	GG	TT	AA	TT	AA	AA	CC	AA	AA	TT	TT	TT	AA	TT	CC	TT	TT	GG	CC	CC	CC	GG	AA	TT	CC	GG	CC	CC	CC	TT	AA
TRI 11529	IRQ	S	S	S	S	S	S	S	S	S	NA	GG	CC	AA	CC	GG	CC	GG	GG	TT	CC	TT	AA	GG	TT	CC	AA	CC	CC	TT	AA	CC	CC	CC	TT	TT	CC	CC	TT	GG	AA	TT	TT	AA	CC	AA	CC	TT	AA
TRI 11531	IRQ	S	S	S	S	S	S	S	S	S	NA	GG	CC	AA	CC	GG	TT	GG	GG	TT	CC	TT	AA	AA	CC	AA	AA	CC	CC	TT	AA	CC	CC	CC	CC	TT	CC	CC	CC	GG	AA	TT	TT	AA	CC	AA	CC	TT	AA
TRI 11540	IRQ	S	NA	NA	NA	NA	NA	S	NA	S	NA	AA	AA	AA	CC	GG	TT	GG	GG	TT	CC	TT	AA	GG	TT	CC	AA	CC	TT	AA	GG	CC	CC	CC	TT	TT	CC	CC	CC	GG	AA	TT	TT	AA	CC	CC	TT	CC	CC
TRI 11541	IRQ	S	NA	NA	NA	NA	NA	NA	NA	NA	NA	GG	CC	AA	CC	NN	TT	GG	GG	TT	CC	TT	AA	GG	TT	CC	AA	CC	CC	TT	AA	CC	CC	CC	TT	GG	CC	CC	CC	GG	AA	TT	TT	AA	CC	CC	TT	CC	CC
TRI 11545	IRQ	S	S	S	S	S	S	S	S	S	NA	GG	CC	GG	TT	AA	TT	GG	GG	TT	AA	TT	AA	GG	TT	CC	AA	CC	CC	TT	GG	CC	CC	CC	TT	TT	CC	CC	CC	AA	GG	CC	TT	AA	CC	AA	CC	TT	CC
TRI 11548	IRQ	S	S	S	S	S	S	S	S	S	NA	GG	CC	AA	CC	GG	TT	GG	GG	TT	AA	TT	AA	GG	TT	CC	GG	CC	CC	TT	AA	CC	GG	CC	TT	TT	CC	CC	CC	GG	AA	TT	TT	AA	CC	CC	TT	CC	AA
TRI 12720	RUS	S	R	S	S	R	R	S	R	S	NA	AA	CC	AA	CC	GG	TT	GG	GG	TT	AA	TC	GG	AA	CC	AA	GG	CC	CC	TT	AA	CC	GG	CC	TC	GG	GG	NN	CC	GG	AA	TT	TT	AA	CC	AA	CC	TT	AA
TRI 12729	RUS	S	NA	NA	NA	NA	NA	NA	NA	NA	NA	GG	CC	AA	CC	GG	TT	GG	GG	TT	CC	TT	AA	GG	TT	CC	AA	TT	TT	TT	AA	CC	CC	CC	TT	GG	CC	CC	CC	GG	AA	TT	TT	GG	CC	CC	CC	TT	AA
TRI 12736	RUS	S	S	S	S	S	S	S	S	S	NA	GG	CC	AA	CC	GG	TT	GG	GG	TT	AA	TT	AA	GG	TT	CC	GG	CC	CC	TT	AA	CC	GG	CC	TT	TT	CC	CC	CC	GG	AA	TT	TT	AA	CC	CC	TT	CC	CC
TRI 12737	RUS	S	S	S	S	S	S	S	S	S	NA	GG	CC	AA	CC	GG	TT	GG	GG	TT	AA	TT	AA	GG	TT	CC	GG	CC	CC	TT	AA	CC	GG	CC	TT	TT	CC	CC	CC	GG	AA	TT	TT	AA	CC	CC	TT	CC	AA
TRI 12741	USA	S	NA	NA	NA	NA	NA	S	NA	R	NA	GG	CC	AA	CC	GG	TT	GG	GG	TT	AA	TT	AA	GG	TT	CC	GG	TT	TT	TT	AA	CC	CC	TT	CC	TT	CC	CC	CC	GG	AA	TT	TT	AA	TT	CC	TT	CC	AA
TRI 13098	CHN	S	S	S	S	S	S	S	S	S	S	GG	CC	AA	CC	GG	TT	GG	GG	TT	CC	TT	AA	GG	TT	CC	AA	CC	CC	TT	AA	CC	CC	CC	TT	GG	GG	CC	CC	GG	AA	TT	TT	AA	CC	AA	CC	TT	AA
TRI 13099	CHN	S	S	S	S	S	S	S	S	S	S	GG	CC	AA	CC	NN	TT	GG	GG	TT	CC	TT	AA	GG	TT	CC	AA	CC	CC	TT	AA	CC	CC	CC	CC	TT	CC	CC	CC	GG	AA	TT	TT	AA	CC	AA	CC	TT	CC
TRI 13104	CHN	S	S	S	S	S	S	S	S	S	S	GG	CC	AA	CC	NN	TT	GG	GG	TT	CC	TT	AA	GG	TT	CC	AA	CC	CC	TT	AA	CC	CC	CC	CC	TT	CC	CC	CC	GG	AA	TT	TT	AA	CC	AA	CC	TT	CC
TRI 13105	CHN	S	S	S	S	S	R	S	S	S	S	GG	CC	AA	CC	NN	TT	TT	CC	CC	CC	TT	AA	GG	TT	CC	GG	TT	TT	TT	AA	NN	CC	CC	TT	TT	CC	CC	CC	GG	AA	TT	CC	GG	TT	CC	TT	CC	CC
TRI 13106	CHN	S	S	S	S	S	S	S	S	S	S	GG	CC	AA	CC	GG	TT	GG	GG	TT	CC	TT	AA	GG	TT	CC	GG	CC	CC	TT	AA	CC	CC	CC	TC	TT	CC	AA	CC	GG	AA	TT	TT	AA	CC	AA	CC	CC	CC
TRI 13110	CHN	S	NA	NA	NA	NA	NA	S	NA	S	S	GG	CC	AA	CC	GG	TT	GG	GG	TT	CC	TT	GG	GG	TT	CC	GG	CC	CC	TT	AA	CC	CC	CC	TC	TT	CC	CC	CC	GG	AA	TT	TT	AA	CC	AA	CC	CC	AA
TRI 13113	CHN	S	S	S	S	S	S	S	S	S	S	GG	CC	AA	CC	NN	TT	GG	GG	TT	CC	CC	AA	GG	TT	CC	AA	CC	CC	TT	AA	CC	CC	TT	TC	TT	CC	CC	CC	GG	AA	TT	TT	AA	TT	CC	TT	CC	AA
TRI 13117	CHN	S	S	S	S	S	S	S	S	S	S	GG	CC	AA	CC	GG	TT	GG	GG	TT	CC	TT	AA	GG	TT	CC	GG	CC	CC	TT	AA	CC	CC	CC	TT	TT	CC	CC	CC	GG	AA	TT	TT	AA	TT	CC	TT	CC	AA
TRI 13119	CHN	S	S	S	S	S	S	S	S	S	S	GG	CC	AA	CC	GG	TT	GG	GG	TT	CC	CC	AA	GG	TT	CC	GG	CC	CC	TT	AA	CC	CC	TC	TC	TT	CC	CC	CC	GG	AA	TT	TT	AA	CC	AA	CC	CC	AA
TRI 13122	CHN	S	S	S	S	S	S	S	S	S	S	AA	AA	AA	CC	GG	TT	TT	GG	TT	CC	TT	AA	GG	TT	CC	AA	CC	CC	TT	AA	TT	CC	CC	TC	TT	CC	AA	CC	GG	AA	TT	TT	AA	CC	AA	CC	TT	CC
TRI 13123	CHN	S	S	S	S	S	S	S	S	S	NA	GG	CC	AA	CC	GG	TT	GG	GG	TT	CC	TT	AA	GG	TT	CC	GG	CC	CC	TT	AA	CC	CC	CC	TC	TT	CC	NN	CC	GG	AA	TT	TT	GG	CC	CC	TT	CC	AA
TRI 13125	CHN	S	S	S	S	S	S	S	S	S	NA	GG	CC	AA	CC	GG	TT	GG	CC	CC	CC	TT	AA	GG	TT	CC	GG	CC	CC	TT	AA	CC	CC	TC	TT	TT	CC	NN	CC	GG	AA	TT	TT	AA	CC	AA	CC	TT	CC
TRI 1379	JPN	S	S	S	S	S	S	S	S	S	S	GG	CC	AA	CC	NN	TT	TT	GG	TT	CC	TT	AA	GG	TT	CC	NN	CC	CC	TT	AA	CC	CC	CC	TC	TT	CC	CC	CC	GG	AA	TT	CC	GG	TT	CC	TT	CC	AA
TRI 14740	CHN	S	S	S	S	S	S	S	S	S	S	GG	CC	AA	CC	NN	TT	GG	GG	TT	CC	TT	AA	GG	TT	CC	AA	CC	CC	TT	AA	CC	CC	CC	TC	TT	CC	CC	CC	GG	AA	TT	TT	AA	CC	AA	CC	TT	CC
TRI 14742	CHN	S	S	S	S	S	S	S	S	S	S	GG	CC	AA	CC	NN	TT	GG	GG	TT	CC	TT	AA	GG	TT	CC	AA	CC	CC	TT	AA	CC	CC	CC	TT	TT	CC	CC	CC	GG	AA	TT	NN	AA	CC	AA	CC	CC	CC
TRI 14745	CHN	S	S	S	S	S	S	S	S	S	S	GG	CC	AA	CC	NN	TT	GG	GG	TT	CC	TT	AA	GG	TT	CC	AA	CC	CC	TT	GG	CC	CC	CC	CC	TT	CC	CC	CC	GG	AA	TT	TT	AA	CC	AA	CC	TT	CC
TRI 14748	CHN	S	S	S	S	S	S	S	S	S	S	GG	CC	AA	CC	GG	TT	GG	CC	CC	CC	TT	AA	GG	TT	CC	AA	CC	CC	TT	AA	NN	CC	CC	TC	TT	CC	CC	CC	GG	AA	TT	TT	AA	CC	AA	CC	TT	CC
TRI 14749	CHN	S	S	S	S	S	S	S	S	S	S	GG	CC	AA	CC	NN	TT	GG	GG	TT	AA	TT	GG	AA	CC	AA	NN	CC	CC	TT	AA	CC	CC	CC	CC	TT	CC	CC	CC	GG	GG	CC	TT	AA	CC	AA	CC	TT	CC
TRI 14750	CHN	S	S	S	S	S	S	S	S	S	S	GG	CC	AA	CC	GG	TT	GG	GG	TT	CC	TT	AA	GG	TT	CC	GG	TT	NN	TT	AA	TT	CC	TT	TT	GG	CC	CC	CC	GG	AA	TT	TT	AA	CC	CC	TT	CC	AA
TRI 14751	CHN	S	S	S	S	S	S	S	S	S	S	GG	CC	AA	CC	NN	TT	GG	GG	NN	CC	TT	AA	GG	TT	CC	GG	CC	CC	TT	AA	TT	CC	NN	TC	TT	CC	CC	CC	GG	AA	TT	TT	AA	CC	AA	CC	CC	AA
TRI 14767	ETH	S	S	S	S	S	S	S	R	NA	NA	GG	CC	AA	CC	GG	TT	GG	GG	TT	AA	CC	AA	GG	TT	CC	GG	TT	TT	TT	AA	CC	CC	CC	TT	TT	CC	CC	CC	AA	GG	CC	CC	GG	TT	CC	TT	CC	AA
TRI 14814	ETH	S	S	S	S	S	S	S	S	S	NA	GG	CC	AA	CC	GG	TT	GG	GG	TT	CC	TT	AA	GG	TT	CC	AA	TT	TT	AA	GG	CC	CC	CC	TT	GG	GG	CC	CC	GG	GG	CC	TT	AA	CC	CC	TT	CC	CC
TRI 14915	CHN	S	S	S	S	S	S	S	S	S	S	GG	CC	AA	CC	NN	TT	GG	GG	NN	CC	TT	AA	GG	TT	CC	GG	CC	CC	TT	AA	TT	CC	TT	TC	TT	CC	CC	CC	GG	AA	TT	TT	AA	CC	AA	CC	CC	AA
TRI 14936	CHN	S	NA	NA	NA	NA	NA	S	NA	S	S	GG	CC	AA	CC	GG	TT	GG	GG	NN	CC	CC	AG	GG	TT	CC	GG	CC	CC	TT	AA	TT	CC	CC	TC	TT	CC	CC	CC	AG	AG	TT	NN	GG	TC	CC	TC	TC	AA
TRI 14937	CHN	S	S	S	S	S	S	S	S	S	S	GG	CC	AA	CC	GG	TT	GG	CC	CC	CC	TT	AA	GG	TT	CC	AA	CC	CC	TT	AA	NN	CC	TT	TT	TT	CC	CC	CC	GG	AA	TT	TT	GG	CC	CC	CC	TT	AA
TRI 14939	CHN	S	S	S	S	S	S	NA	S	S	S	GG	CC	AA	CC	NN	TT	TT	CC	CC	AA	NN	GG	AG	CC	AA	NN	CC	CC	TT	AA	NN	NN	CC	TT	GG	CC	AA	NN	GG	AA	CC	TT	AA	CC	AA	CC	TT	AA
TRI 14940	CHN	S	NA	NA	NA	NA	NA	S	NA	S	S	GG	CC	AA	CC	GG	TT	GG	GG	TT	CC	TT	AA	GG	TT	CC	GG	CC	CC	TT	GG	CC	CC	CC	TC	TT	CC	AA	CC	GG	AA	TT	TC	AA	CC	AA	CC	CC	AA
TRI 14942	CHN	S	S	R	S	S	S	S	S	S	S	GG	CC	AA	CC	GG	TT	GG	GG	TT	CC	TT	AA	GG	TT	CC	GG	CC	CC	TT	AA	CC	CC	CC	TC	TT	CC	NN	CC	GG	AA	TT	TT	GG	CC	CC	TT	CC	AA
TRI 14945	CHN	S	S	S	S	S	S	S	S	S	NA	GG	CC	AA	CC	NN	TT	GG	GG	TT	CC	TT	AA	GG	TT	CC	AA	CC	CC	TT	AA	CC	CC	CC	TT	TT	CC	CC	CC	GG	AA	TT	TT	GG	CC	CC	CC	TT	AA
TRI 15000	ETH	S	S	S	S	S	S	S	S	S	NA	GG	CC	AA	CC	GG	TT	GG	GG	TT	CC	TT	AA	GG	TT	CC	AA	CC	CC	TT	AA	CC	CC	CC	TT	GG	GG	NN	CC	GG	AA	TT	TT	GG	CC	CC	CC	TT	AA
TRI 15006	ETH	S	R	R	R	S	S	R	S	R	NA	AA	AA	AA	CC	GG	TT	GG	NN	CC	CC	TT	AA	GG	TT	CC	AA	CC	CC	TT	AA	CC	CC	CC	TT	TT	CC	NN	CC	GG	AA	TT	TT	AA	CC	AA	CC	TT	CC
TRI 15007	ETH	S	R	S	S	S	R	S	S	NA	NA	GG	CC	AA	CC	GG	TT	GG	GG	TT	CC	TT	AA	GG	TT	CC	AA	CC	CC	TT	AA	CC	CC	NN	TT	TT	CC	CC	CC	GG	AA	TT	TT	GG	CC	CC	CC	TT	AA
TRI 15010	ETH	S	S	S	S	S	S	S	S	S	NA	GG	CC	AA	CC	GG	TT	GG	GG	TT	CC	TT	AA	GG	TT	CC	GG	CC	TT	AA	GG	CC	GG	CC	TC	TT	CC	CC	CC	GG	AA	TT	TT	AA	CC	CC	CC	TT	AA
TRI 15016	ETH	S	S	S	S	S	S	S	S	S	NA	GG	CC	AA	CC	GG	TT	GG	NN	CC	CC	TT	AA	GG	TT	CC	AA	CC	CC	TT	AA	CC	CC	CC	TT	TT	CC	CC	CC	GG	GG	CC	TT	AG	CC	AA	CC	TC	AA
TRI 15017	ETH	S	NA	NA	NA	NA	NA	NA	NA	S	NA	AA	AA	GG	TT	GG	TT	GG	GG	NN	CC	TT	AA	GG	TT	CC	AA	TT	TT	AA	GG	TT	GG	CC	TT	TT	CC	NN	CC	GG	AA	TT	TT	AA	CC	AA	CC	TT	CC
TRI 15018	ETH	S	S	S	S	S	R	S	S	S	NA	GG	CC	AA	CC	GG	TT	GG	GG	TT	CC	TT	AA	GG	TT	CC	AA	CC	CC	TT	AA	TT	GG	CC	TT	GG	GG	AA	TT	GG	GG	CC	TT	AA	CC	AA	CC	TT	CC
TRI 15025	ETH	NA	S	S	S	S	S	S	S	S	NA	GG	CC	AA	CC	GG	TT	GG	NN	CC	CC	TT	AA	GG	TT	AA	NN	CC	CC	TT	AA	CC	CC	CC	TT	GG	GG	CC	CC	GG	GG	CC	NN	AA	CC	AA	CC	TT	CC
TRI 15026	ETH	NA	NA	NA	S	S	R	S	NA	S	NA	GG	CC	AA	CC	GG	TT	GG	NN	CC	CC	TT	AA	GG	TT	CC	AA	CC	CC	TT	AA	CC	CC	TT	TT	GG	GG	CC	CC	GG	GG	CC	TT	AA	CC	AA	CC	TT	CC
TRI 15037	ETH	S	NA	S	S	S	S	S	NA	S	NA	GG	CC	AA	CC	GG	TT	GG	GG	TT	CC	CC	AA	GG	TT	CC	AA	CC	CC	TT	AA	CC	CC	NN	TT	TT	CC	CC	CC	GG	AA	TT	TT	AA	CC	AA	CC	TT	AA
TRI 15038	ETH	S	NA	S	S	S	S	S	S	S	NA	GG	CC	AA	CC	GG	TT	GG	GG	TT	CC	TT	AA	GG	TT	CC	AA	TT	TC	AA	GG	CC	CC	CC	TT	TT	CC	CC	CC	GG	AA	TT	TT	AA	CC	CC	CC	TT	CC
TRI 15039	ETH	S	NA	NA	NA	NA	NA	NA	S	NA	NA	GG	CC	AA	CC	GG	TT	GG	GG	TT	CC	TT	AA	GG	CC	AA	NN	TT	TT	TT	AA	CC	CC	CC	TT	TT	CC	CC	CC	AA	GG	CC	CC	GG	TT	CC	TT	CC	AA
TRI 15041	ETH	S	NA	S	S	S	S	NA	S	S	NA	GG	CC	AA	CC	GG	TT	GG	GG	NN	CC	TT	AA	GG	TT	CC	GG	CC	CC	TT	AA	CC	CC	TT	TC	TT	CC	NN	CC	GG	AA	TT	TT	AA	CC	AA	CC	TT	CC
TRI 15080	ETH	S	NA	S	S	S	S	S	NA	S	NA	GG	CC	AA	CC	GG	TT	GG	GG	TT	CC	TT	AA	GG	TT	CC	AA	CC	TT	AA	GG	CC	GG	CC	TT	GG	CC	CC	CC	GG	AA	TT	TT	AA	CC	CC	CC	TT	AA
TRI 15081	ETH	S	NA	S	S	S	S	S	S	S	NA	GG	CC	AA	CC	GG	NN	GG	GG	TT	AA	TT	AA	GG	TT	CC	AA	CC	CC	TT	AA	CC	CC	TT	TT	TT	CC	CC	TT	AA	GG	CC	TT	AA	CC	AA	CC	TT	CC
TRI 15086	ETH	S	NA	S	S	S	S	S	S	S	NA	AA	AA	AA	CC	GG	TT	GG	GG	TT	CC	TT	AA	GG	TT	AA	NN	TT	TC	AA	GG	NN	CC	CC	TT	GG	GG	CC	CC	GG	AA	TT	TT	AA	CC	CC	TT	CC	CC
TRI 15087	ETH	NA	NA	S	S	S	S	S	S	S	NA	AA	AA	AA	CC	GG	TT	GG	GG	TT	CC	TT	AA	GG	TT	AA	NN	TT	TC	AA	GG	NN	CC	CC	TT	GG	GG	CC	CC	GG	AA	TT	TT	AA	CC	CC	TT	CC	CC
TRI 15090	ETH	NA	NA	S	S	S	S	S	S	S	NA	GG	CC	AA	CC	GG	TT	GG	GG	TT	CC	TT	AA	GG	TT	CC	AA	TT	TT	AA	GG	CC	CC	CC	TT	TT	CC	CC	CC	GG	AA	TT	TT	AA	CC	AA	CC	TT	CC
TRI 15093	ETH	S	NA	S	S	S	S	S	S	S	S	GG	CC	AA	CC	GG	TT	GG	GG	TT	CC	TT	AA	GG	TT	CC	GG	CC	TT	AA	GG	CC	GG	CC	TT	TT	CC	CC	CC	GG	AA	TT	TT	AA	CC	AA	CC	TT	AA
TRI 15094	ETH	S	NA	S	S	S	S	S	NA	S	S	GG	CC	AA	CC	GG	TT	GG	GG	TT	CC	TT	AA	GG	TT	CC	AA	CC	CC	TT	AA	CC	GG	TT	TC	TT	CC	NN	CC	GG	AA	TT	TT	AA	CC	AA	CC	TT	AA
TRI 15095	ETH	NA	NA	S	S	S	S	S	S	S	S	GG	CC	AA	CC	GG	TT	GG	GG	TT	CC	TT	AA	GG	TT	CC	AA	CC	TC	AT	AG	CC	GG	CC	TT	TT	CC	NN	CC	GG	AA	TT	TT	AA	CC	CC	CC	TT	AA
TRI 15370	ETH	S	NA	S	S	S	S	S	S	S	S	GG	CC	AA	CC	GG	TT	GG	GG	NN	CC	TT	AA	GG	TT	CC	NN	TT	TT	TT	AA	CC	CC	CC	TT	GG	CC	CC	CC	GG	AA	TT	TT	GG	CC	CC	CC	TT	AA
TRI 15384	ETH	S	NA	S	S	R	R	S	R	S	S	GG	CC	AA	CC	GG	TT	GG	GG	TT	AA	TC	AA	GG	TT	CC	NN	CC	CC	TT	AA	CC	GG	TT	CC	TT	CC	CC	CC	GG	AA	TT	TT	AA	CC	CC	TT	CC	AA
TRI 15446	ETH	S	NA	NA	NA	NA	NA	NA	NA	NA	S	GG	CC	AA	CC	GG	TT	GG	GG	TT	CC	TT	AA	GG	TT	CC	AA	CC	TT	AA	GG	CC	GG	CC	TT	GG	CC	CC	CC	GG	AA	TT	TT	AA	CC	CC	CC	TT	AA
TRI 15477	ETH	S	S	S	S	S	S	S	R	S	S	AA	CC	AA	CC	GG	TT	GG	GG	TT	AA	TC	AA	GG	TT	CC	NN	CC	CC	TT	AA	CC	CC	NN	CC	TT	CC	CC	CC	GG	AA	TT	TT	AA	CC	AC	TC	TC	AA
TRI 15495	ETH	S	S	S	S	S	S	S	S	S	S	GG	CC	AA	CC	GG	TT	GG	GG	TT	CC	TT	AA	GG	TT	CC	AA	CC	TT	AA	GG	CC	GG	CC	TT	TT	CC	CC	CC	GG	AA	TT	TT	AA	CC	CC	CC	TT	AA
TRI 15520	ETH	S	S	S	S	S	S	S	S	NA	S	GG	CC	AA	CC	AA	TT	GG	GG	TT	CC	TT	AA	GG	TT	CC	AA	CC	TT	AA	GG	CC	GG	CC	TT	GG	CC	CC	CC	GG	AA	TT	TT	AA	CC	CC	CC	TT	AA
TRI 15539	ETH	S	S	S	S	S	S	S	S	S	S	GG	CC	AA	CC	GG	TT	GG	GG	NN	AA	TT	AA	GG	TT	CC	GG	CC	TT	AA	GG	CC	GG	TT	TC	TT	CC	CC	CC	GG	AA	CC	TT	AA	CC	CC	TT	CC	CC
TRI 15541	ETH	S	S	S	S	S	S	S	S	S	S	GG	CC	AA	CC	GG	TT	GG	GG	TT	AA	TT	AA	GG	TT	CC	GG	CC	TT	AA	GG	CC	GG	TT	TC	TT	CC	CC	CC	GG	AA	TT	TT	AA	CC	AA	CC	TT	CC
TRI 15578	ETH	S	S	S	S	S	S	S	S	S	S	GG	CC	AA	CC	GG	TT	GG	GG	NN	CC	TT	AA	GG	TT	CC	GG	CC	TT	AA	GG	CC	GG	CC	TC	TT	CC	CC	CC	GG	AA	TT	TT	AA	CC	CC	CC	TT	CC
TRI 15630	ETH	S	S	S	S	S	S	S	S	S	S	GG	CC	AA	CC	GG	TT	GG	GG	TT	AA	TT	AA	GG	TT	CC	GG	CC	TT	AA	GG	CC	GG	TT	TT	GG	CC	CC	CC	GG	AA	TT	TT	AA	CC	CC	TT	CC	CC
TRI 15725	ETH	S	S	S	S	S	S	S	S	S	S	GG	CC	AA	CC	GG	TT	GG	GG	TT	CC	TT	AA	AA	TT	CC	AA	TT	TT	TT	AA	CC	CC	CC	CC	GG	CC	CC	CC	AA	AA	TT	TT	AA	CC	CC	TT	CC	CC
TRI 15726	ETH	S	S	S	S	S	S	S	S	S	S	GG	CC	AA	CC	GG	TT	GG	GG	TT	CC	TT	AA	AA	TT	CC	AA	TT	TT	TT	AA	CC	CC	CC	TC	GG	CC	CC	CC	AA	AA	TT	TT	AA	CC	CC	TT	CC	CC
TRI 15807	ETH	S	S	S	S	S	S	S	S	S	S	GG	CC	GG	TT	GG	TT	GG	GG	TT	CC	NN	AA	GG	TT	CC	GG	CC	TT	AA	GG	TT	GG	TT	TC	TT	CC	CC	CC	GG	AA	TT	TT	AA	CC	CC	CC	TT	AA
TRI 15832	ETH	S	S	S	S	S	S	S	S	S	S	GG	CC	AA	CC	GG	TT	GG	GG	TT	CC	TT	AA	GG	TT	CC	AA	TT	TT	AA	GG	CC	CC	CC	TT	GG	GG	CC	CC	GG	GG	CC	TT	AA	CC	CC	TT	CC	CC
TRI 15865	ETH	S	S	S	S	S	S	S	S	S	S	GG	CC	AA	CC	GG	TT	GG	GG	NN	CC	TT	AA	GG	TT	CC	AA	CC	TT	AA	GG	CC	GG	CC	TT	TT	CC	CC	CC	GG	AA	TT	TT	AA	CC	CC	CC	TT	AA
TRI 15921	MEX	S	S	S	S	S	S	S	S	S	S	GG	CC	AA	CC	GG	TT	GG	CC	CC	CC	TT	AA	GG	TT	CC	NN	CC	CC	TT	AA	CC	CC	CC	TT	TT	CC	CC	CC	GG	AA	TT	CC	GG	TT	CC	TT	CC	CC
TRI 16051	IRQ	S	S	S	S	S	S	S	S	S	S	GG	CC	AA	CC	GG	TT	GG	GG	TT	AA	TT	GG	GG	TT	CC	GG	CC	TT	AA	GG	CC	GG	TT	TT	TT	CC	CC	CC	GG	AA	CC	CC	GG	CC	CC	TT	CC	CC
TRI 16052	IRQ	S	S	S	S	S	S	S	S	S	S	GG	CC	GG	TT	GG	TT	GG	GG	NN	CC	TT	AA	GG	CC	AA	NN	CC	TT	AA	GG	TT	GG	TC	TT	TT	CC	CC	CC	GG	AA	TT	TT	AA	CC	AA	CC	TT	AA
TRI 16057	IRQ	S	S	S	S	S	S	S	S	S	S	GG	CC	NN	TT	GG	TC	GG	GG	TT	CC	TT	AA	NN	CC	AA	NN	CC	TC	NN	GG	TT	GG	NN	TT	TT	NN	CC	CC	NN	AA	TT	CC	AA	CC	AA	CC	TC	AA
TRI 16061	IRQ	S	S	S	S	S	S	S	S	S	S	GG	CC	AA	CC	GG	CC	GG	GG	TT	CC	TT	AA	GG	TT	CC	AA	CC	CC	TT	AA	CC	CC	CC	TT	TT	CC	CC	TT	GG	AA	TT	TT	AA	CC	AA	CC	TT	AA
TRI 16063	IRQ	S	NA	S	S	S	S	S	S	S	S	GG	CC	AA	CC	GG	CC	GG	GG	TT	CC	TT	AA	GG	TT	CC	AA	CC	TT	AA	GG	TT	GG	CC	TT	GG	GG	CC	CC	GG	AA	TT	TT	AA	CC	AA	CC	TT	AA
TRI 16069	IRQ	S	S	S	S	S	S	S	S	S	S	GG	CC	AA	CC	AA	TT	GG	GG	NN	CC	CC	AA	GG	TT	CC	GG	CC	TT	AA	GG	TT	GG	CC	TT	TT	CC	CC	CC	GG	AA	TT	TT	NN	CC	CC	CC	TT	CC
TRI 16073	IRQ	S	S	S	S	S	S	S	S	S	S	GG	CC	AA	CC	GG	TT	GG	GG	TT	CC	TT	AA	GG	TT	CC	GG	CC	CC	TT	AA	TT	GG	TT	TT	TT	CC	CC	CC	GG	AA	TT	TT	AA	CC	AA	CC	TT	AA
TRI 16075	IRQ	S	S	S	S	S	S	S	S	S	S	GG	CC	GG	TT	AA	TT	GG	GG	TT	CC	TT	GG	AA	CC	AA	NN	CC	CC	TT	GG	CC	CC	CC	CC	TT	CC	CC	CC	GG	AA	CC	TT	AA	CC	AA	CC	TT	CC
TRI 16077	IRQ	S	S	S	S	S	S	S	S	S	S	GG	CC	AA	CC	GG	TT	GG	GG	NN	CC	TT	AA	GG	TT	CC	GG	CC	TT	AA	GG	CC	CC	TT	TT	TT	CC	CC	CC	GG	AA	TT	TT	AA	CC	AA	CC	TT	AA
TRI 16079	IRQ	S	S	S	S	S	NA	S	S	S	S	GG	CC	AA	CC	GG	TT	GG	GG	TT	CC	TT	GG	AA	NN	CC	NN	CC	TT	AA	GG	CC	CC	CC	TT	GG	GG	CC	CC	GG	AA	TT	TT	AA	CC	AA	CC	TT	AA
TRI 16080	IRQ	S	S	S	S	S	S	S	S	S	S	GG	CC	AA	CC	GG	TT	GG	GG	TT	CC	TT	AA	GG	TT	CC	AA	CC	TT	AA	GG	CC	CC	CC	TT	GG	GG	CC	CC	GG	AA	TT	TT	AA	CC	AA	CC	TT	AA
TRI 16085	IRQ	S	NA	NA	NA	NA	S	NA	NA	NA	S	GG	CC	AA	CC	GG	CC	GG	GG	TT	CC	TT	AA	GG	TT	CC	AA	CC	CC	TT	AA	CC	CC	CC	TT	TT	CC	CC	TT	GG	AA	TT	TT	AA	CC	AA	CC	TT	AA
TRI 16524	CHE	S	NA	R	S	S	S	R	S	NA	S	GG	CC	AA	CC	GG	TT	GG	GG	NN	AA	TT	AA	GG	TT	CC	AA	CC	CC	TT	AA	CC	CC	TT	TT	GG	GG	CC	CC	GG	AA	TT	TT	AA	CC	CC	TT	CC	AA
TRI 16528	CHE	S	S	S	S	S	S	S	S	S	S	AA	AA	AA	CC	GG	TT	GG	GG	TT	CC	TT	GG	AA	TT	CC	AA	CC	CC	TT	AA	CC	CC	CC	TC	GG	GG	CC	CC	AA	GG	CC	CC	GG	TT	CC	TT	CC	AA
TRI 16646	RUS	S	R	S	S	S	S	R	NA	R	S	GG	CC	AA	CC	GG	TT	GG	GG	TT	CC	TT	GG	AA	CC	AA	NN	CC	CC	TT	AA	CC	GG	TT	TT	TT	CC	CC	CC	GG	AA	TT	TT	AA	CC	CC	TT	CC	AA
TRI 16889	NPL	S	S	S	S	S	S	S	S	S	S	GG	CC	AA	CC	GG	TT	GG	GG	TT	CC	TT	AA	GG	TT	CC	AA	CC	CC	TT	AA	CC	CC	CC	TT	TT	CC	NN	CC	GG	AA	TT	TT	AA	CC	AA	CC	TT	AA
TRI 16940	CHN	S	S	S	S	S	S	S	S	S	S	GG	CC	AA	CC	AA	TT	GG	GG	TT	CC	TT	AA	GG	TT	CC	AA	CC	CC	TT	AA	CC	CC	CC	CC	TT	CC	CC	CC	GG	AA	TT	TT	AA	CC	AA	CC	TT	CC
TRI 16941	CHN	NA	S	S	S	S	S	NA	S	S	S	GG	CC	AA	CC	AA	TT	TT	CC	CC	CC	TT	GG	AA	CC	AA	AA	CC	CC	TT	GG	CC	CC	CC	CC	TT	CC	CC	CC	GG	AA	TT	CC	GG	CC	CC	TT	TT	CC
TRI 16942	CHN	S	S	S	S	S	S	S	S	S	S	GG	CC	AA	CC	GG	TT	GG	GG	TT	CC	TT	AA	GG	TT	CC	AA	CC	CC	TT	AA	CC	CC	CC	TT	TT	CC	CC	CC	GG	GG	CC	TT	AA	CC	AA	CC	TT	AA
TRI 16945	CHN	S	S	S	S	S	S	S	S	S	S	GG	CC	AA	CC	GG	TT	GG	GG	TT	CC	TT	AA	GG	TT	CC	AA	CC	CC	TT	AA	CC	CC	CC	TT	TT	CC	CC	CC	GG	AA	TT	TT	AA	CC	CC	TT	CC	AA
TRI 16946	CHN	S	S	S	S	S	S	S	S	S	S	GG	CC	AA	CC	NN	TT	GG	GG	TT	CC	TT	GG	AA	CC	AA	NN	CC	CC	TT	AA	CC	CC	CC	TT	TT	CC	CC	CC	GG	AA	TT	TT	AA	CC	AA	CC	TT	CC
TRI 16947	CHN	R	S	R	R	R	R	R	R	S	NA	GG	CC	AA	CC	GG	NN	GG	GG	NN	CC	TT	AA	GG	TT	CC	GG	CC	CC	TT	AA	CC	CC	TT	TC	TT	CC	NN	CC	GG	AA	TT	TT	AA	CC	CC	TT	CC	AA
TRI 16960	CHN	S	S	S	S	S	S	S	S	S	S	GG	CC	AA	CC	GG	TT	GG	GG	TT	CC	TT	AA	GG	TT	CC	AA	CC	CC	TT	AA	CC	CC	CC	TT	TT	CC	CC	CC	GG	AA	TT	CC	GG	TT	CC	TT	CC	CC
TRI 16961	CHN	S	NA	NA	NA	NA	NA	S	NA	S	S	GG	CC	AA	CC	NN	TT	GG	GG	TT	CC	TT	AA	GG	TT	CC	AA	CC	CC	TT	GG	CC	CC	CC	CC	TT	CC	CC	CC	GG	AA	TT	TT	AA	CC	AA	CC	TT	CC
TRI 16968	CHN	S	S	S	S	S	S	S	S	S	S	GG	CC	AA	CC	GG	TT	GG	GG	TT	CC	TT	AA	GG	TT	CC	GG	CC	CC	TT	AA	TT	GG	CC	TT	GG	NN	NN	CC	GG	AA	TT	TC	AA	TT	CC	TT	CC	AA
TRI 16971	CHN	S	S	S	S	S	S	S	S	S	S	GG	CC	AA	CC	NN	TT	TT	CC	CC	CC	TT	AA	GG	CC	AA	AA	CC	TT	AA	GG	CC	CC	CC	CC	TT	CC	CC	CC	GG	AA	TT	NN	AA	CC	AA	CC	TT	CC
TRI 17181	RUS	R	R	R	R	R	R	S	NA	R	R	AA	CC	AA	CC	NN	TT	TT	CC	CC	CC	NN	GG	GG	CC	AA	NN	CC	CC	TT	AA	TT	GG	CC	TT	GG	GG	CC	CC	AA	GG	CC	TT	AA	CC	AA	CC	TT	AA
TRI 17279	JPN	S	S	S	S	S	S	S	NA	S	S	GG	CC	AA	CC	GG	TT	GG	GG	TT	CC	TT	AA	GG	TT	CC	GG	CC	CC	TT	AA	CC	CC	CC	TT	TT	CC	CC	CC	AA	GG	TT	TT	AA	CC	AA	CC	TT	AA
TRI 17284	JPN	S	R	R	S	S	S	R	NA	R	S	AA	AA	GG	TT	GG	TT	GG	GG	TT	AA	TT	AA	GG	TT	CC	AA	CC	CC	TT	AA	CC	CC	CC	TT	TT	CC	CC	CC	GG	AA	TT	TT	AA	CC	AA	CC	TT	CC
TRI 17286	JPN	S	S	S	S	S	S	S	NA	S	S	GG	CC	AA	CC	NN	TT	GG	GG	TT	CC	TT	AA	GG	TT	CC	AA	CC	CC	TT	AA	TT	GG	CC	TT	TT	CC	CC	CC	AA	GG	TT	TT	AA	CC	AA	CC	TT	CC
TRI 17509	NA	S	NA	NA	NA	NA	NA	S	NA	S	S	GG	CC	AA	CC	GG	TT	GG	GG	TT	CC	NN	AA	GG	TT	CC	AA	CC	TT	AA	AA	TT	GG	CC	CC	TT	CC	AA	TT	AA	AA	TT	NN	AA	CC	AA	CC	TT	CC
TRI 17510	NA	S	R	S	S	S	S	R	S	R	NA	GG	CC	AA	CC	GG	TT	GG	GG	TT	CC	TT	AA	GG	TT	CC	AA	CC	CC	TT	AA	CC	CC	CC	CC	GG	GG	CC	TT	GG	AA	TT	CC	GG	CC	CC	CC	CC	CC
TRI 17537	NA	R	S	R	S	S	R	S	NA	S	S	GG	CC	AA	CC	AA	TT	GG	GG	TT	CC	TT	AA	GG	TT	CC	AA	CC	CC	TT	GG	CC	CC	CC	CC	TT	CC	CC	CC	AA	GG	CC	TT	AA	CC	AA	CC	TT	CC
TRI 17549	UZB	R	R	R	R	R	R	R	NA	R	S	AA	AA	GG	TT	GG	CC	GG	GG	TT	AA	TT	AA	AA	CC	AA	NN	CC	CC	TT	GG	TT	GG	CC	CC	TT	CC	CC	CC	GG	AA	TT	TT	AA	CC	AA	CC	TT	CC
TRI 17554	TJK	R	NA	NA	R	NA	NA	NA	R	NA	R	GG	CC	GG	TT	NN	TT	GG	GG	TT	CC	TT	AA	GG	TT	CC	AA	CC	CC	TT	AA	CC	CC	CC	TT	TT	CC	CC	CC	AA	GG	CC	TT	AA	CC	AA	CC	TT	CC
TRI 17558	TJK	S	NA	NA	NA	NA	NA	NA	NA	NA	S	GG	CC	AA	CC	NN	TT	GG	GG	TT	CC	TT	AA	GG	TT	CC	AA	CC	CC	TT	AA	CC	CC	CC	TT	TT	CC	CC	CC	GG	AA	TT	TT	AA	CC	CC	TT	CC	AA
TRI 17559	TJK	S	S	S	S	S	S	S	NA	S	S	GG	CC	AA	CC	NN	TT	GG	GG	TT	CC	TT	AA	GG	TT	CC	GG	TT	TT	TT	AA	CC	CC	CC	TT	TT	CC	CC	CC	GG	AA	TT	TT	AA	CC	CC	TT	CC	CC
TRI 17563	TJK	R	R	R	S	S	S	R	NA	R	S	GG	CC	GG	TT	NN	TT	GG	GG	TT	CC	TT	AA	GG	TT	CC	AA	CC	CC	TT	AA	CC	CC	CC	CC	TT	CC	CC	CC	GG	AA	TT	TT	AA	CC	AA	CC	TT	AA
TRI 17569	NA	S	R	S	S	R	R	S	R	S	S	GG	CC	AA	CC	GG	TT	GG	GG	TT	AA	NN	AA	GG	TT	CC	NN	CC	CC	TT	AA	CC	CC	TT	CC	TT	CC	CC	CC	GG	AA	TT	TT	AA	CC	CC	TT	CC	AA
TRI 17575	NA	S	R	R	S	S	S	R	S	R	S	AA	AA	GG	TT	GG	TT	GG	GG	TT	AA	TT	AA	GG	TT	CC	AA	CC	CC	TT	AA	CC	CC	CC	TT	TT	CC	CC	CC	GG	AA	TT	TT	AA	CC	AA	CC	TT	CC
TRI 17697	NA	S	R	R	S	S	S	R	S	R	S	AA	AA	AA	CC	GG	TT	GG	CC	CC	CC	CC	AA	GG	TT	CC	AA	CC	CC	TT	AA	CC	CC	CC	TT	TT	CC	CC	CC	GG	AA	TT	TT	AA	CC	CC	TT	CC	AA
TRI 17735	CHN	S	S	S	NA	S	S	NA	S	NA	S	GG	CC	AA	CC	AG	TT	GG	GG	TT	CC	TT	AA	GG	TT	CC	AA	CC	CC	TT	AG	TC	CC	CC	CC	TT	CC	AA	CC	GG	AA	TT	TT	AA	CC	AA	CC	NN	AC
TRI 17867	JPN	S	S	S	S	S	S	S	S	S	S	GG	CC	GG	TT	GG	TT	GG	GG	TT	CC	TT	AA	GG	TT	CC	GG	TT	TT	TT	AA	CC	CC	TT	TC	GG	CC	AA	CC	GG	AA	TT	NN	AA	TT	CC	TT	CC	AA
TRI 17976	CHE	S	S	S	S	S	S	S	S	S	S	GG	CC	AA	CC	GG	TT	GG	GG	TT	CC	TT	AA	GG	TT	CC	GG	CC	CC	TT	AA	CC	CC	TT	TC	TT	CC	AA	CC	GG	AA	TT	TT	GG	CC	AA	CC	TT	CC
TRI 18263	NA	R	R	R	R	R	R	R	R	R	S	GG	CC	AA	CC	NN	TT	GG	GG	TT	CC	TT	GG	AA	TT	CC	AA	CC	CC	TT	AA	CC	CC	CC	CC	TT	CC	CC	CC	GG	AA	TT	CC	GG	CC	CC	CC	CC	CC
TRI 18573	NA	R	R	R	R	R	R	R	R	R	NA	AA	AA	GG	TT	GG	CC	GG	GG	TT	AA	TT	AA	AA	CC	AA	NN	CC	CC	TT	GG	TT	GG	CC	CC	TT	CC	CC	CC	AA	GG	CC	TT	AA	CC	AA	CC	TT	CC
TRI 18574	NA	S	S	S	S	S	R	S	S	S	S	GG	CC	AA	CC	NN	TT	GG	GG	TT	CC	TT	AA	GG	TT	CC	AA	NN	TT	AA	AA	CC	CC	CC	CC	TT	CC	CC	CC	GG	AA	TT	TT	AA	CC	AA	CC	TT	CC
TRI 18690	NA	S	S	S	S	S	S	S	S	S	S	GG	CC	AA	CC	GG	TT	GG	GG	TT	AA	TT	GG	AA	TT	CC	AA	CC	CC	TT	AA	CC	CC	CC	TT	GG	GG	CC	CC	GG	AA	TT	TT	AA	CC	AA	CC	TT	CC
TRI 18814	NA	S	S	S	S	S	S	S	S	S	S	GG	CC	AA	CC	GG	TT	GG	GG	TT	CC	TT	AA	GG	TT	CC	GG	CC	CC	TT	AA	CC	CC	CC	TT	TT	CC	CC	CC	GG	GG	CC	TT	AA	CC	CC	TT	CC	AA
TRI 19042	FRA	S	S	S	S	S	S	S	S	S	S	GG	CC	AA	CC	GG	TT	GG	GG	TT	CC	TT	AA	GG	TT	CC	GG	CC	CC	TT	AA	CC	GG	TT	CC	TT	CC	CC	CC	AA	GG	CC	TT	GG	CC	CC	CC	TT	CC
TRI 19046	ARG	S	S	S	S	S	S	S	S	S	R	GG	CC	AA	CC	GG	TT	GG	GG	TT	CC	TT	AA	GG	TT	CC	GG	CC	CC	TT	AA	TT	GG	TT	TC	TT	CC	CC	CC	GG	AA	TT	TT	AA	CC	AA	CC	CC	CC
TRI 19051	FRA	S	S	S	S	S	S	S	S	S	S	GG	CC	AA	CC	GG	TT	GG	GG	TT	CC	TT	AA	GG	TT	CC	GG	CC	CC	TT	AA	CC	CC	TT	TC	GG	CC	CC	CC	GG	GG	CC	TT	GG	TT	AA	CC	CC	AA
TRI 19123	MEX	S	S	S	S	S	S	S	S	S	S	GG	CC	AA	CC	GG	TT	GG	GG	TT	CC	TT	AA	GG	TT	CC	AA	TT	TT	TT	AA	CC	CC	TT	TT	TT	CC	CC	CC	GG	AA	TT	TT	AA	CC	AA	CC	TT	AA
TRI 19126	MEX	S	R	S	R	S	S	S	S	S	S	GG	CC	AA	CC	GG	TT	GG	GG	TT	CC	TT	AA	GG	TT	CC	GG	CC	CC	TT	AA	CC	GG	TT	CC	TT	CC	CC	CC	GG	AA	CC	TT	AA	CC	CC	TT	CC	CC
TRI 19166	MEX	S	S	S	S	S	S	S	S	S	S	AA	CC	AA	CC	GG	TT	GG	GG	TT	CC	CC	GG	AA	CC	AA	NN	CC	CC	TT	AA	TT	GG	CC	TT	GG	CC	CC	CC	AA	GG	CC	TT	AA	CC	AA	CC	TT	AA
TRI 19217	FRA	S	S	S	S	S	S	S	S	S	S	GG	CC	GG	NN	GG	TT	GG	GG	TT	CC	TT	AA	GG	TT	CC	GG	CC	CC	TT	AA	CC	GG	TT	TT	GG	CC	CC	CC	GG	AA	TT	TT	AA	TT	CC	TT	CC	CC
TRI 19328	FRA	S	S	S	S	S	S	S	S	S	S	GG	CC	AA	CC	GG	TT	GG	GG	TT	CC	TT	AA	GG	TT	CC	GG	CC	TT	AA	GG	CC	CC	TT	CC	TT	CC	AA	CC	GG	AA	TT	TT	AA	TT	CC	TT	CC	CC
TRI 203	FRA	S	NA	NA	NA	NA	NA	S	NA	S	S	GG	CC	AA	CC	GG	TT	GG	GG	TT	CC	TT	AA	GG	TT	CC	GG	CC	CC	TT	AA	TT	GG	TT	TT	GG	CC	CC	CC	AA	GG	TT	TT	AA	CC	AA	CC	TT	AA
TRI 22920	AUS	S	S	S	S	S	S	S	NA	S	S	GG	CC	AA	CC	GG	TT	GG	GG	TT	CC	TT	AA	GG	TT	CC	GG	CC	CC	TT	AA	CC	GG	TT	CC	TT	CC	CC	CC	GG	AA	CC	TT	AA	CC	CC	TT	CC	CC
TRI 23017	IND	S	S	S	S	S	S	S	NA	S	S	GG	CC	GG	TT	AA	TT	GG	CC	CC	CC	TT	AA	GG	TT	CC	AA	CC	CC	TT	GG	CC	CC	CC	TT	TT	CC	CC	CC	GG	AA	CC	TT	AA	CC	AA	CC	TT	CC
TRI 2437	NPL	S	S	S	S	S	R	S	S	S	S	GG	CC	GG	TT	AA	TT	GG	CC	CC	AA	TT	AA	GG	TT	CC	AA	CC	CC	TT	GG	CC	CC	CC	CC	TT	CC	CC	CC	GG	AA	CC	TT	AA	CC	AA	CC	TT	CC
TRI 2439	NPL	S	S	S	NA	NA	S	S	S	R	S	GG	CC	AA	CC	AA	TT	GG	GG	TT	CC	TT	AA	GG	TT	CC	GG	CC	CC	TT	AA	CC	CC	CC	TT	TT	CC	CC	CC	GG	AA	TT	TT	AA	TT	CC	TT	CC	AA
TRI 2448	NPL	S	NA	NA	NA	NA	NA	S	NA	S	S	GG	CC	AA	CC	AA	TT	GG	GG	TT	CC	TT	GG	AA	CC	AA	NN	CC	CC	TT	GG	CC	CC	CC	CC	TT	CC	CC	CC	GG	AA	CC	TT	AA	CC	AA	CC	TT	CC
TRI 2450	NPL	S	S	S	S	S	S	S	S	S	S	AA	AA	GG	TT	GG	TT	TT	GG	TT	CC	TT	GG	AA	CC	AA	NN	CC	CC	TT	AA	CC	CC	CC	TT	TT	CC	CC	CC	GG	AA	TC	TC	NN	CC	AA	CC	TT	CC
TRI 2453	NPL	S	S	S	S	S	S	S	S	S	S	GG	CC	AA	CC	GG	TT	GG	GG	NN	NN	TT	GG	AA	CC	AA	NN	CC	CC	TT	AA	CC	CC	CC	TT	TT	CC	CC	CC	AA	GG	CC	TT	AA	CC	AA	CC	TT	AA
TRI 2457	IND	R	R	S	R	S	R	S	S	S	R	GG	CC	GG	TT	AA	TT	GG	GG	TT	CC	TT	AA	GG	TT	CC	AA	CC	CC	TT	AA	NN	CC	CC	CC	TT	CC	CC	CC	GG	AA	CC	TT	AA	CC	AA	CC	TT	CC
TRI 2459	IND	S	NA	NA	NA	NA	NA	S	NA	S	S	AA	AA	AA	CC	GG	TT	TT	CC	CC	CC	TT	AA	GG	TT	CC	AA	CC	CC	TT	GG	TT	CC	CC	CC	TT	CC	CC	CC	GG	AA	TT	TT	AA	CC	AA	CC	TT	AA
TRI 2465	IND	S	NA	NA	NA	NA	NA	S	NA	S	S	GG	CC	GG	TT	GG	TT	GG	CC	CC	CC	TT	AA	GG	TT	CC	GG	CC	CC	TT	AA	CC	CC	CC	CC	TT	CC	CC	CC	AG	AA	TT	TT	AA	CC	AA	CC	TT	AA
TRI 2467	IND	NA	NA	NA	NA	NA	NA	S	NA	S	S	GG	CC	AA	CC	AA	TT	GG	GG	TT	CC	CC	AA	GG	TT	CC	AA	CC	CC	TT	AA	CC	GG	CC	TT	TT	CC	CC	CC	GG	AA	TT	TT	GG	CC	AA	CC	CC	CC
TRI 2468	IND	NA	S	S	S	S	NA	NA	S	S	S	GG	CC	GG	TT	GG	TT	TT	GG	TT	CC	TT	GG	AA	CC	AA	NN	CC	CC	TT	AA	CC	CC	CC	CC	TT	CC	CC	CC	GG	AA	TT	TT	AA	CC	AA	CC	TT	CC
TRI 2471	IND	S	S	S	S	S	NA	S	S	S	S	GG	CC	AA	CC	GG	TT	GG	CC	CC	CC	TT	GG	AA	CC	AA	NN	CC	TT	AA	AA	CC	CC	CC	CC	TT	CC	CC	CC	GG	GG	CC	TT	AA	CC	AA	CC	TT	CC
TRI 2474	IND	S	S	S	S	S	S	S	S	S	R	GG	CC	AA	CC	AA	TT	GG	CC	CC	CC	TT	AA	GG	TT	CC	AA	TT	TT	TT	AA	CC	GG	CC	TT	TT	CC	CC	CC	GG	AA	TT	TT	GG	CC	AA	CC	CC	AA
TRI 2482	IND	S	NA	NA	NA	NA	NA	S	NA	S	S	GG	CC	AA	CC	AA	TT	TT	GG	TT	CC	TT	AA	GG	TT	CC	AA	TT	TT	TT	AA	CC	CC	CC	TT	TT	CC	CC	CC	GG	AA	TT	TT	AA	CC	AA	CC	TT	CC
TRI 2514	IND	S	S	S	S	S	R	S	S	S	S	AA	AA	GG	TT	AA	TT	GG	GG	CC	CC	TT	AA	GG	TT	CC	AA	CC	CC	TT	GG	CC	CC	CC	TT	GG	CC	CC	CC	AA	GG	CC	TT	GG	TT	CC	TT	CC	AA
TRI 2541	NPL	S	NA	NA	NA	NA	NA	S	NA	S	S	GG	CC	GG	TT	AA	TT	GG	CC	CC	AA	TT	AA	GG	TT	CC	AA	CC	CC	TT	GG	CC	CC	CC	TT	TT	CC	CC	CC	AA	GG	CC	TT	AA	CC	AA	CC	TT	CC
TRI 2565	IND	S	S	S	S	S	S	S	S	S	S	GG	CC	AA	CC	AA	TT	GG	CC	CC	CC	TT	AA	GG	TT	CC	AA	CC	TT	AA	AA	CC	CC	CC	CC	TT	CC	CC	CC	AA	GG	CC	TT	AA	CC	AA	CC	TT	CC
TRI 2596	IND	S	S	S	S	S	R	S	S	S	S	GG	CC	GG	TT	GG	TT	GG	CC	CC	CC	TT	AA	GG	TT	CC	AA	CC	CC	TT	AA	CC	CC	CC	CC	TT	CC	CC	CC	GG	AA	TT	TT	AA	CC	AA	CC	TT	CC
TRI 2611	NPL	R	NA	NA	NA	NA	NA	S	NA	S	S	GG	CC	GG	TT	GG	TT	TT	GG	TT	CC	TT	GG	AA	CC	AA	NN	CC	CC	TT	AA	CC	CC	CC	CC	TG	CC	CC	CC	GG	AA	TT	TT	AA	CC	AA	CC	TT	CC
TRI 2643	NPL	S	NA	NA	NA	NA	NA	S	NA	S	S	AA	AA	AA	CC	AA	TT	TT	GG	TT	CC	TT	GG	AA	CC	AA	NN	CC	CC	TT	GG	CC	CC	CC	CC	TT	CC	CC	CC	GG	AA	CC	TT	AA	CC	AA	CC	TT	CC
TRI 2647	IND	S	NA	NA	NA	NA	NA	S	NA	S	S	GG	CC	AA	CC	GG	TT	GG	GG	TT	CC	TT	AA	GG	TT	CC	AA	TT	TT	TT	AA	CC	GG	CC	TT	GG	CC	CC	CC	GG	AA	TT	TT	GG	CC	AA	CC	CC	CC
TRI 2655	IND	S	S	S	S	S	S	S	S	S	S	NN	CC	AA	CC	AA	TT	GG	GG	TT	AA	TT	GG	AA	CC	AA	NN	CC	CC	TT	GG	CC	CC	CC	TT	GG	CC	CC	CC	GG	AA	CC	TT	GG	CC	AA	CC	CC	CC
TRI 2656	IND	S	S	S	S	S	S	S	S	S	S	GG	CC	AA	CC	GG	TT	GG	GG	TT	CC	NN	AA	GG	TT	CC	AA	CC	CC	TT	GG	CC	CC	CC	CC	GG	CC	CC	CC	GG	AA	CC	TT	GG	CC	CC	CC	TT	CC
TRI 2682	IND	S	S	S	S	S	S	S	S	R	R	AA	AA	GG	TT	AA	TT	GG	GG	TT	CC	TT	GG	AA	CC	AA	NN	CC	CC	TT	GG	CC	CC	CC	CC	TT	CC	CC	CC	GG	AA	TT	TT	AA	CC	AA	CC	TT	CC
TRI 2685	IND	S	S	S	S	S	S	S	S	S	S	GG	CC	AA	CC	GG	TT	GG	GG	TT	CC	TT	AA	GG	TT	CC	AA	CC	CC	TT	AA	CC	CC	CC	CC	GG	CC	CC	CC	AA	AA	TT	TT	GG	CC	CC	CC	TT	AA
TRI 2689	IND	S	S	S	S	S	S	S	NA	S	S	GG	CC	AA	CC	GG	TT	GG	GG	TT	CC	TT	AA	GG	TT	CC	NN	TT	TT	TT	AA	NN	CC	CC	TT	TT	CC	CC	CC	AA	GG	CC	TT	AA	CC	AA	CC	TT	CC
TRI 2714	IND	R	S	S	R	R	S	S	S	S	R	GG	CC	AA	CC	AA	TT	GG	GG	TT	CC	TT	AA	GG	TT	CC	AA	CC	CC	TT	GG	TT	GG	CC	TT	TT	CC	CC	CC	GG	AA	CC	TT	AA	CC	AA	CC	TT	CC
TRI 2739	IND	R	R	R	R	R	R	R	NA	R	S	GG	CC	GG	TT	AA	TT	GG	CC	CC	CC	TT	AA	GG	CC	AA	NN	CC	CC	TT	GG	CC	CC	CC	CC	TT	CC	CC	CC	AA	GG	CC	TT	AA	CC	AA	CC	TT	CC
TRI 2748	NPL	NA	S	NA	S	R	R	S	S	R	S	GG	CC	GG	TT	AA	TT	GG	GG	TT	CC	TT	GG	AA	CC	AA	NN	CC	CC	TT	GG	CC	CC	CC	CC	TT	CC	CC	CC	AA	GG	CC	TT	AA	CC	AA	CC	TT	CC
TRI 2761	IND	S	NA	NA	NA	NA	NA	S	NA	S	S	GG	CC	AG	TC	AG	TT	GG	CG	TC	AC	TT	AA	GG	TT	CC	AA	CC	CC	TT	AG	CC	CC	CC	TT	TT	CC	CC	CC	AG	GG	CC	TT	AA	CC	AA	CC	TT	AC
TRI 2765	NPL	R	S	S	S	S	R	S	S	R	S	GG	CC	GG	TT	AA	TT	GG	GG	TT	CC	TT	AA	GG	TT	CC	AA	CC	CC	TT	AA	CC	CC	CC	CC	TT	CC	CC	CC	GG	AA	CC	TT	AA	CC	AA	CC	TT	CC
TRI 2778	IND	NA	S	S	S	S	S	S	S	S	S	GG	CC	GG	TT	AA	TT	GG	CC	CC	CC	TT	AA	GG	TT	CC	AA	CC	CC	TT	GG	NN	CC	CC	CC	TT	CC	CC	CC	GG	AA	CC	TT	AA	CC	AA	CC	TT	CC
TRI 2804	IND	R	S	S	S	S	R	S	S	S	S	GG	CC	AA	CC	AG	TT	GG	GG	TT	CC	TT	AG	AG	TC	AC	AA	NN	TC	TT	AG	TC	GG	TC	TC	TT	CC	CC	CC	AG	AG	CC	TT	AA	CC	AC	CC	TT	AC
TRI 2816	NPL	S	S	S	S	S	R	S	S	S	S	AA	AA	GG	TT	GG	TT	TT	GG	TT	CC	TT	GG	AA	CC	AA	NN	CC	CC	TT	AA	CC	CC	CC	CC	TT	CC	CC	CC	GG	AA	TT	TT	AA	CC	AA	CC	TT	CC
TRI 2832	NPL	NA	S	S	S	S	S	S	S	S	S	GG	CC	GG	TT	AA	TT	GG	CC	CC	AA	TT	AA	GG	TT	CC	AA	CC	CC	TT	GG	CC	CC	CC	TT	TT	CC	CC	CC	AA	GG	CC	TT	AA	CC	AA	CC	TT	CC
TRI 2857	NPL	S	NA	S	S	NA	S	S	S	S	S	AA	AA	GG	TT	GG	TT	GG	GG	TT	CC	CC	GG	AA	TT	CC	AA	CC	CC	TT	AA	CC	CC	CC	CC	TT	CC	CC	CC	AA	AA	TT	TT	AA	CC	CC	TT	CC	CC
TRI 28701	FRA	S	S	S	S	S	S	S	NA	S	S	GG	CC	AA	CC	GG	TT	GG	GG	TT	AA	CC	AA	GG	TT	CC	AA	CC	CC	TT	AA	CC	CC	TT	TT	TT	CC	CC	CC	AA	GG	CC	TT	GG	CC	CC	CC	TT	AA
TRI 2878	IND	S	S	S	S	NA	S	S	S	S	S	GG	CC	AA	CC	AA	TT	GG	GG	TT	CC	TT	GG	AA	CC	AA	NN	CC	CC	AA	AA	CC	CC	CC	TT	TT	CC	CC	CC	GG	NN	TT	TT	AA	CC	AA	CC	TT	CC
TRI 2891	IND	R	NA	R	R	NA	S	S	S	R	NA	GG	CC	AA	CC	AA	TT	TT	GG	TT	CC	TT	AA	GG	TT	CC	AA	CC	TT	AA	AA	CC	CC	CC	CC	TT	CC	CC	CC	AA	GG	CC	TT	AA	CC	AA	CC	TT	CC
TRI 2905	IND	S	NA	S	S	NA	S	S	S	S	S	GG	CC	GG	TT	AA	TT	GG	CC	CC	AA	TT	AA	GG	CC	AA	NN	CC	CC	TT	GG	CC	CC	CC	TT	TT	CC	CC	CC	AA	GG	CC	TT	AA	CC	AA	CC	TT	CC
TRI 3010	FRA	S	NA	S	S	NA	S	S	S	S	S	GG	CC	AA	CC	GG	TT	GG	GG	TT	CC	TT	AA	GG	TT	CC	GG	CC	TT	AA	GG	CC	GG	TT	CC	GG	CC	CC	CC	GG	AA	TT	TT	GG	CC	AA	CC	TT	AA
TRI 3120	USA	NA	NA	S	S	NA	S	S	S	S	S	GG	CC	AA	CC	AG	TT	GG	GG	TT	NN	CC	AA	GG	TT	CC	AA	NN	TT	AT	AG	CC	CG	CC	TC	TT	CC	CC	CC	GG	AA	TT	TT	AG	CC	CC	CC	TT	AA
TRI 3189	CAN	S	NA	S	S	NA	S	S	R	S	S	GG	CC	AA	CC	GG	TT	GG	GG	TT	AA	CC	AA	GG	TT	CC	NN	TT	TT	TT	AA	CC	CC	CC	CC	TT	CC	CC	CC	GG	AA	TT	TT	GG	CC	CC	CC	TT	AA
TRI 3191	IND	NA	NA	S	NA	NA	S	S	S	S	S	GG	CC	AA	CC	AA	TT	GG	GG	TT	CC	TT	GG	AA	CC	AA	NN	CC	CC	TT	AA	CC	CC	CC	CC	TT	CC	CC	CC	GG	GG	CC	TT	AA	CC	AA	CC	TT	CC
TRI 3197	IND	S	NA	R	NA	NA	R	S	S	S	NA	AA	AA	GG	TT	GG	TT	TT	CC	CC	CC	TT	GG	AA	CC	AA	NN	CC	CC	TT	AA	CC	CC	CC	CC	TT	CC	CC	CC	GG	AA	TT	TT	AA	CC	AA	CC	TT	CC
TRI 3232	NPL	S	NA	R	S	NA	R	R	S	S	S	AA	AA	GG	TT	GG	TT	TT	CC	CC	CC	TT	GG	AA	CC	AA	NN	CC	CC	TT	AA	CC	CC	CC	CC	TT	CC	CC	CC	GG	AA	TT	TT	AA	CC	AA	CC	TT	CC
TRI 3255	NPL	R	NA	R	R	NA	R	S	R	R	NA	GG	CC	AA	CC	GG	TT	GG	GG	TT	CC	TT	AA	GG	TT	CC	AA	CC	CC	TT	GG	CC	CC	CC	CC	TT	CC	CC	CC	GG	AA	CC	TT	AA	CC	AA	CC	TT	CC
TRI 3312	IND	S	NA	S	S	NA	S	S	S	S	S	GG	CC	AG	TC	AG	TT	GG	CG	TC	AA	TC	AA	GG	TT	CC	AG	CC	CC	TT	AG	CC	CC	TC	TT	TT	CC	CC	CC	AA	GG	CC	TT	NN	CC	AA	CC	TT	AC
TRI 3317	IND	S	NA	S	S	S	S	S	S	S	S	NN	CC	AA	CC	AA	TT	GG	CC	CC	CC	TT	GG	AA	CC	AA	NN	CC	TT	AA	AA	CC	CC	CC	CC	TT	CC	CC	CC	GG	AA	CC	TT	AA	CC	AA	CC	TT	CC
TRI 3328	NPL	S	NA	R	R	NA	R	S	S	S	S	AA	AA	GG	TT	GG	TT	TT	CC	CC	CC	TT	GG	AA	CC	AA	NN	CC	CC	TT	AA	CC	CC	CC	CC	TT	CC	CC	CC	GG	AA	TT	TT	AA	CC	AA	CC	TT	CC
TRI 3337	IND	S	NA	S	S	NA	S	S	S	S	S	GG	CC	AA	CC	AA	TT	GG	CC	CC	CC	TT	AA	GG	TT	CC	AA	CC	CC	TT	AA	CC	CC	CC	CC	TT	CC	CC	CC	AA	GG	CC	NN	AA	CC	AA	CC	TT	CC
TRI 3535	IND	S	NA	NA	NA	NA	S	S	NA	R	NA	AA	AA	GG	TT	GG	TT	GG	GG	TT	CC	TT	GG	AA	CC	AA	NN	CC	CC	TT	AA	CC	CC	CC	CC	TT	CC	CC	CC	GG	AA	TT	TT	AA	CC	AA	CC	TT	CC
TRI 3542	IND	S	NA	NA	S	S	NA	S	NA	S	S	GG	CC	GG	TT	AA	TT	GG	GG	TT	CC	TT	AA	GG	TT	CC	AA	CC	CC	TT	GG	CC	CC	CC	CC	TT	CC	CC	CC	GG	AA	CC	TT	AA	CC	AA	CC	TT	CC
TRI 3552	IND	NA	NA	R	S	NA	R	S	S	R	S	GG	CC	AA	CC	AA	TT	GG	GG	TT	CC	TT	AA	GG	TT	CC	AA	CC	CC	TT	GG	CC	CC	CC	CC	TT	CC	CC	CC	GG	AA	CC	TT	AA	CC	AA	CC	TT	CC
TRI 3628	NPL	S	S	R	S	S	R	S	S	S	S	GG	CC	GG	TT	GG	TT	TT	CC	CC	CC	TT	GG	AA	CC	AA	NN	CC	CC	TT	AA	CC	CC	CC	CC	GG	CC	CC	CC	GG	AA	TT	TT	AA	CC	AA	CC	TT	CC
TRI 3964	NPL	NA	S	R	R	S	R	S	S	S	NA	GG	CC	GG	TT	GG	TT	TT	GG	TT	CC	TT	GG	AA	CC	AA	NN	TT	TT	TT	AA	CC	CC	CC	CC	GG	CC	CC	CC	GG	AA	TT	TT	AA	CC	AA	CC	TT	CC
TRI 3981	NPL	S	R	R	R	S	R	R	S	R	S	AA	AA	GG	TT	GG	TT	TT	CC	CC	CC	TT	GG	AA	CC	AA	NN	CC	CC	TT	AA	CC	CC	CC	CC	TT	CC	CC	CC	GG	AA	TT	TT	AA	CC	AA	CC	TT	CC
TRI 3986	IND	R	S	R	S	S	R	S	S	R	S	GG	CC	GG	TT	AA	TT	GG	GG	TT	CC	TT	AA	GG	TT	CC	AA	CC	CC	TT	AA	CC	CC	CC	CC	TT	CC	CC	CC	GG	AA	TT	TT	AA	CC	AA	CC	TT	CC
TRI 3992	IND	S	S	R	S	S	R	S	S	S	NA	AG	AC	AG	TC	AG	TT	TG	CG	CC	AC	TT	AG	AG	TC	AC	AA	CC	CC	TT	AA	TT	GG	CC	TT	TT	CC	CC	CC	AG	AG	TC	TT	AA	CC	AC	TC	TT	CC
TRI 4019	IND	S	S	R	S	S	R	S	S	S	NA	AA	AA	AA	CC	GG	TT	TT	GG	TT	CC	TT	GG	AA	CC	AA	NN	CC	CC	TT	AA	CC	CC	CC	CC	TT	CC	CC	CC	GG	AA	TT	TT	AA	CC	AA	CC	TT	CC
TRI 4024	IND	S	S	S	S	S	NA	R	S	R	S	AA	AA	GG	TT	AA	TT	GG	GG	TT	CC	TT	AA	GG	TT	CC	AA	CC	CC	TT	AA	CC	CC	CC	TT	TT	CC	CC	CC	GG	AA	TT	TT	AA	CC	AA	CC	TT	CC
TRI 4085	CHN	S	S	S	S	S	S	S	S	S	S	GG	CC	AA	CC	GG	TT	GG	GG	TT	CC	TT	AA	GG	TT	CC	GG	CC	CC	TT	AA	CC	GG	CC	TT	GG	CC	NN	CC	GG	AA	TT	TT	AA	CC	AA	CC	TT	CC
TRI 4086	CHN	S	S	S	S	S	S	S	S	S	S	GG	CC	AA	CC	GG	TT	GG	GG	TT	CC	TT	AA	GG	TT	CC	GG	TT	TT	TT	AA	CC	GG	CC	TC	TT	CC	CC	CC	GG	AA	TT	TT	AA	CC	AA	CC	TT	AA
TRI 4088	CHN	R	S	R	NA	S	R	S	NA	R	S	GG	CC	AA	CC	GG	TT	GG	GG	TT	CC	TT	AA	GG	TT	CC	AA	TT	TT	TT	AA	CC	CC	CC	TT	TT	CC	CC	CC	GG	AA	TT	TT	AA	CC	CC	TT	CC	NN
TRI 4091	NPL	R	R	R	R	R	R	S	R	R	R	GG	CC	AA	CC	GG	TT	GG	GG	TT	CC	TT	AA	GG	TT	CC	AA	CC	CC	TT	GG	CC	CC	CC	CC	TT	CC	CC	CC	GG	AA	CC	TT	AA	CC	AA	CC	TT	CC
TRI 4097	CHN	S	S	S	S	S	S	S	S	S	S	GG	CC	AA	CC	GG	TT	GG	GG	TT	CC	TT	AA	GG	TT	CC	GG	TT	TT	TT	AA	CC	CC	CC	TT	GG	CC	CC	CC	GG	AA	TT	TT	GG	CC	CC	CC	TT	AA
TRI 4178	IND	S	NA	NA	NA	NA	NA	S	NA	S	S	GG	CC	AA	CC	AA	TT	GG	GG	TT	AA	TT	AA	GG	TT	CC	GG	CC	CC	TT	GG	CC	GG	CC	TT	GG	CC	CC	CC	GG	AA	TT	TT	GG	CC	AA	CC	CC	CC
TRI 4179	NPL	S	S	S	S	S	R	S	S	S	S	GG	CC	GG	TT	GG	TT	GG	GG	TT	CC	TT	AA	GG	TT	CC	GG	CC	CC	TT	AA	CC	CC	TT	TC	TT	CC	CC	CC	GG	AA	TT	TT	AA	CC	AA	CC	TT	CC
TRI 4287	CAN	S	NA	NA	NA	NA	NA	S	NA	S	S	GG	CC	AA	CC	GG	TT	GG	GG	TT	CC	TT	AA	GG	TT	CC	GG	CC	CC	TT	AA	CC	GG	TT	CC	TT	CC	CC	CC	AA	GG	TT	TT	GG	CC	AA	CC	TT	AA
TRI 4294	NPL	S	S	S	S	S	S	S	S	S	S	GG	CC	AA	CC	GG	TT	GG	GG	TT	CC	TT	AA	GG	TT	CC	GG	CC	CC	TT	AA	CC	CC	CC	TT	TT	CC	CC	CC	GG	AA	TT	TT	AA	CC	AA	CC	TT	CC
TRI 4353	FRA	S	R	S	S	R	R	S	R	S	S	GG	CC	AA	CC	GG	TT	GG	GG	TT	AA	TC	AA	GG	TT	CC	GG	CC	TT	AA	GG	TT	GG	TT	TC	TT	CC	CC	CC	AA	AA	CC	TT	AA	CC	CC	TT	CC	AA
TRI 4390	FRA	S	NA	NA	NA	NA	NA	S	NA	S	S	GG	CC	AA	CC	GG	TT	GG	GG	TT	CC	TT	AA	GG	TT	CC	AA	TT	TT	TT	AA	TT	CC	CC	TC	GG	CC	CC	CC	GG	AA	TT	CC	GG	TT	CC	TT	CC	AA
TRI 4435	NPL	S	R	R	R	R	S	S	S	R	R	AA	AA	AA	CC	AA	TT	TT	GG	TT	CC	TT	GG	AA	CC	AA	NN	CC	CC	TT	GG	CC	GG	CC	CC	TT	CC	CC	CC	GG	AA	TT	TT	AA	CC	AA	CC	TT	CC
TRI 4556	USA	S	S	S	S	S	S	S	S	S	S	GG	CC	AA	CC	GG	TT	GG	GG	TT	CC	TT	AA	GG	TT	CC	AA	TT	TT	TT	AA	CC	CC	CC	CC	GG	CC	CC	CC	GG	AA	TT	TT	GG	CC	CC	CC	TT	AA
TRI 4713	CHN	S	S	S	S	S	S	S	S	S	S	GG	CC	AA	CC	AA	TT	GG	GG	TT	CC	TT	AA	GG	TT	CC	AA	CC	CC	TT	GG	CC	GG	TT	TC	TT	CC	CC	CC	AA	GG	CC	TT	AA	CC	AA	CC	TT	CC
TRI 4924	FRA	S	S	S	S	R	NA	S	R	S	S	GG	CC	AA	CC	GG	TT	GG	GG	TT	AA	TC	AA	GG	TT	CC	GG	CC	CC	TT	AA	TT	GG	TT	CC	TT	CC	CC	CC	AA	GG	CC	TT	AA	CC	CC	TT	CC	CC
TRI 4925	FRA	S	S	S	S	S	S	S	S	S	S	GG	CC	AA	CC	GG	TT	GG	GG	TT	CC	TT	AA	GG	TT	CC	GG	TT	TT	TT	AA	CC	CC	TT	CC	TT	CC	AA	CC	GG	AA	TT	TT	AA	TT	CC	TT	CC	AA
TRI 4947	FRA	S	S	S	S	R	R	S	R	S	S	GG	CC	AA	CC	GG	TT	GG	GG	TT	AA	CC	AA	GG	TT	CC	GG	TT	TT	TT	AA	CC	CC	TT	TT	TT	CC	CC	CC	GG	AA	TT	TT	AA	CC	CC	TT	CC	AA
TRI 5116	FRA	S	S	S	S	S	S	S	S	S	S	GG	CC	AA	CC	NN	TT	GG	GG	NN	CC	TT	AA	GG	TT	CC	GG	CC	CC	TT	AA	CC	CC	TT	TT	GG	CC	CC	CC	AA	GG	CC	TT	GG	CC	AA	CC	TT	AA
TRI 5147	USA	S	S	S	S	S	S	S	S	S	S	GG	CC	AA	CC	GG	TT	GG	GG	TT	CC	TT	AA	GG	TT	CC	GG	TT	TT	TT	AA	CC	GG	TT	CC	TT	CC	CC	CC	GG	AA	TT	TT	AA	TT	CC	TT	CC	AA
TRI 5164	FRA	S	S	S	S	S	S	S	S	S	S	GG	CC	AA	CC	GG	TT	GG	GG	TT	CC	TT	AA	GG	TT	CC	GG	CC	CC	TT	AA	CC	GG	TT	TT	TT	CC	AA	CC	GG	AA	TT	TT	GG	CC	AA	CC	TT	CC
TRI 5225	FRA	S	S	S	S	S	S	S	S	S	S	GG	CC	AA	CC	GG	TT	GG	GG	TT	CC	TT	AA	GG	TT	CC	AA	TT	TT	TT	AA	CC	CC	TT	CC	TT	CC	AA	CC	GG	AA	TT	TT	GG	CC	AA	CC	TT	CC
TRI 5263	RUS	S	NA	NA	S	NA	NA	S	NA	S	S	GG	CC	AA	CC	GG	TT	GG	GG	TT	CC	TT	AA	GG	TT	CC	GG	CC	CC	TT	AA	CC	CC	CC	TT	TT	CC	CC	CC	GG	AA	TT	TT	AA	CC	CC	TT	CC	AA
TRI 5281	CHN	S	NA	NA	NA	NA	NA	S	NA	S	S	GG	CC	AA	CC	GG	TT	TT	CC	CC	CC	TT	AA	GG	TT	CC	AA	CC	CC	TT	AA	CC	CC	CC	CC	TT	CC	CC	CC	GG	AA	TT	TT	AA	CC	AA	CC	TT	CC
TRI 5301	ARG	S	S	S	S	NA	S	S	S	S	S	GG	CC	AA	CC	AA	TT	GG	GG	NN	AA	CC	AA	GG	TT	CC	AA	TT	TT	TT	AA	CC	CC	CC	NN	GG	CC	CC	CC	GG	AA	TT	TT	GG	CC	CC	CC	TT	AA
TRI 5303	FRA	S	S	S	S	S	S	S	S	S	S	GG	CC	AA	CC	GG	TT	GG	GG	TT	CC	TT	AA	GG	TT	CC	GG	CC	CC	TT	AA	CC	GG	TT	TC	TT	CC	CC	CC	AA	GG	CC	TT	AA	TT	CC	TT	CC	CC
TRI 5368	ARG	NA	S	S	NA	NA	R	S	R	S	S	GG	CC	AA	CC	AA	TT	GG	GG	NN	AA	CC	AA	GG	TT	CC	AA	TT	TT	TT	AA	CC	CC	CC	TC	GG	CC	CC	CC	GG	AA	TT	TT	GG	CC	CC	CC	TT	AA
TRI 5427	IRQ	S	S	S	S	S	R	S	R	S	S	GG	CC	AA	CC	GG	TT	GG	GG	TT	AA	TC	AA	GG	TT	CC	GG	CC	CC	TT	AA	TT	GG	TT	TT	GG	CC	CC	CC	GG	AA	TT	TT	AA	TT	CC	TT	CC	AA
TRI 5433	FRA	S	NA	NA	NA	NA	NA	S	NA	S	S	GG	CC	AA	CC	GG	TT	GG	GG	TT	CC	TT	AA	GG	TT	CC	GG	CC	TT	AA	GG	TT	CC	CC	TC	TT	CC	CC	CC	GG	AA	TT	TT	AA	CC	CC	TT	CC	CC
TRI 6705	FRA	S	S	S	S	S	S	S	S	S	S	GG	CC	AA	CC	GG	TT	GG	GG	TT	CC	TT	AA	GG	TT	CC	GG	CC	CC	TT	AA	CC	GG	TT	TC	TT	CC	CC	CC	AA	GG	CC	TT	GG	CC	AA	CC	TT	CC
TRI 6939	USA	S	S	S	S	S	S	S	S	S	S	AA	AA	AA	CC	GG	TT	TT	CC	CC	CC	TT	AA	GG	TT	CC	GG	CC	CC	TT	AA	CC	CC	CC	TT	TT	CC	AA	CC	AA	GG	CC	TT	GG	CC	AA	CC	TT	CC
TRI 7057	FRA	S	S	S	S	S	S	S	S	S	S	GG	CC	AA	CC	GG	TT	GG	GG	TT	CC	TT	AA	GG	TT	CC	GG	CC	TT	AA	GG	CC	CC	TT	TC	GG	CC	NN	CC	GG	AA	TT	TT	GG	CC	AA	CC	TT	AA
TRI 7096	JPN	S	S	S	S	S	S	S	S	S	S	GG	CC	AA	CC	GG	TT	GG	GG	TT	CC	TT	AA	GG	TT	CC	GG	CC	TT	AA	GG	CC	CC	TT	TT	GG	CC	CC	CC	GG	AA	CC	TT	AG	TC	AC	TC	TC	AA
TRI 7191	JPN	NA	S	S	S	S	S	S	S	NA	NA	GG	CC	AA	CC	NN	TT	GG	GG	TT	CC	TT	AA	GG	TT	CC	AA	CC	CC	TT	AA	CC	CC	CC	TT	TT	CC	CC	CC	GG	AA	TT	TT	AA	CC	AA	CC	TT	AA
TRI 7194	JPN	S	NA	NA	S	NA	NA	S	NA	S	S	GG	CC	AA	CC	GG	TT	GG	GG	TT	CC	NN	AA	GG	TT	CC	GG	CC	CC	TT	AA	CC	CC	CC	TT	TT	CC	CC	CC	GG	AA	TT	TT	GG	CC	AA	CC	TT	AA
TRI 7195	JPN	S	S	S	S	S	S	S	S	S	S	GG	CC	AA	CC	GG	TT	GG	GG	TT	CC	TT	AA	GG	TT	CC	GG	CC	CC	TT	AA	CC	CC	CC	TT	TT	CC	CC	CC	GG	AA	TT	TT	AA	CC	AA	CC	TT	AA
TRI 7202	JPN	S	S	S	S	S	S	S	S	S	S	GG	CC	AA	CC	NN	TT	GG	GG	TT	AA	TC	AA	GG	TT	CC	GG	CC	CC	TT	AA	CC	CC	TC	TT	TT	CC	CC	CC	AG	AG	TC	TT	AG	CC	AA	CC	TT	AA
TRI 7241	AUS	S	NA	NA	NA	NA	NA	S	NA	S	S	GG	CC	AA	CC	GG	TT	GG	GG	TT	CC	TT	AA	GG	TT	CC	GG	CC	TT	AA	GG	TT	GG	CC	TC	TT	CC	CC	CC	GG	AA	TT	TT	GG	CC	CC	CC	TT	AA
TRI 7242	AUS	S	S	S	S	S	S	S	S	S	S	GG	CC	GG	TT	GG	TT	GG	GG	TT	CC	TT	AA	GG	TT	CC	AA	CC	TT	AA	GG	TT	GG	TT	TC	TT	CC	CC	CC	AA	AA	CC	TT	AA	TT	CC	TT	CC	CC
TRI 7243	AUS	S	R	S	S	R	R	S	R	S	S	GG	CC	AA	CC	AA	TT	GG	GG	NN	AA	TC	AA	GG	TT	CC	GG	TT	TT	TT	AA	CC	CC	CC	TT	TT	CC	CC	CC	AA	AA	CC	CC	GG	CC	CC	TT	CC	CC
TRI 7345	FRA	S	R	S	S	R	R	S	R	S	S	GG	CC	AA	CC	NN	TT	GG	GG	TT	AA	TC	AA	GG	TT	CC	GG	CC	CC	TT	AA	CC	GG	TT	TC	GG	CC	AA	CC	AA	GG	TT	TT	GG	CC	AA	CC	TT	AA
TRI 7358	USA	S	NA	NA	NA	NA	NA	S	NA	S	S	AA	CC	AA	CC	GG	TT	GG	CC	CC	CC	TT	AA	GG	TT	CC	GG	CC	TT	AA	GG	CC	CC	TT	TT	TT	CC	CC	CC	GG	AA	TT	TT	AA	TT	CC	TT	CC	AA
TRI 7359	USA	S	S	S	S	S	R	S	S	S	S	GG	CC	GG	TT	GG	TT	GG	GG	TT	CC	TT	AA	GG	TT	CC	GG	TT	TT	TT	AA	CC	CC	TT	TT	GG	GG	AA	TT	GG	AA	TT	TT	GG	CC	CC	TT	CC	AA
TRI 7368	USA	S	S	S	S	S	S	S	S	S	S	GG	CC	AA	CC	GG	TT	GG	GG	TT	AA	TT	AA	GG	TT	CC	GG	TT	TT	TT	AA	CC	CC	TT	TT	TT	CC	CC	CC	GG	AA	TT	TT	AA	TT	CC	TT	CC	AA
TRI 7369	USA	S	S	S	S	S	S	S	S	S	S	GG	CC	AA	CC	NN	TT	GG	GG	TT	CC	TT	AA	GG	TT	CC	AA	TT	TT	TT	AA	TT	CC	TT	TC	TT	CC	CC	CC	GG	AA	TT	CC	AG	TT	CC	TT	CC	AA
TRI 7395	JPN	S	S	S	S	S	S	S	S	S	S	GG	CC	AA	CC	NN	TT	GG	GG	TT	CC	TT	AA	GG	TT	CC	AA	CC	CC	TT	AA	CC	CC	CC	TT	TT	CC	CC	CC	GG	AA	TT	TT	AA	CC	AA	CC	TT	AA
TRI 7405	USA	S	S	S	S	S	S	S	S	S	S	GG	CC	AA	CC	GG	TT	GG	GG	TT	CC	TT	AA	GG	TT	CC	GG	CC	CC	TT	AA	CC	CC	TT	CC	TT	CC	CC	CC	AA	GG	TT	TT	GG	CC	AA	TT	TT	AA
TRI 7439	FRA	S	S	S	S	S	S	S	S	S	S	GG	CC	AA	CC	GG	TT	GG	GG	TT	CC	TT	AA	GG	TT	CC	GG	TT	TT	TT	AA	CC	GG	TT	CC	TT	CC	AA	CC	GG	AA	TT	NN	GG	CC	AA	CC	TT	AA
TRI 7449	JPN	S	NA	NA	S	NA	NA	S	NA	S	S	GG	CC	AA	CC	NN	TT	GG	GG	TT	CC	TT	AA	GG	TT	CC	GG	CC	CC	TT	AA	CC	CC	CC	TT	GG	CC	CC	CC	AA	GG	CC	TT	AA	CC	AA	CC	TT	AA
TRI 7451	JPN	S	S	S	S	S	S	S	S	S	S	GG	CC	AA	CC	NN	TT	GG	GG	TT	CC	TT	AA	GG	TT	CC	AA	CC	CC	TT	AA	CC	CC	CC	TT	TT	CC	CC	CC	GG	AA	TT	TT	AA	CC	AA	CC	TT	AA
TRI 7452	JPN	S	S	S	S	S	S	S	S	S	S	GG	CC	AA	CC	NN	TT	GG	GG	TT	CC	TT	AA	GG	TT	CC	AA	CC	CC	TT	AA	CC	CC	CC	CC	TT	CC	CC	CC	GG	GG	CC	TT	NN	CC	AA	CC	TT	AA
TRI 7460	JPN	S	S	S	S	S	S	S	S	S	S	GG	CC	AA	CC	NN	TT	GG	GG	TT	CC	TT	AA	GG	TT	CC	AA	CC	CC	TT	AA	CC	CC	CC	TT	TT	CC	CC	CC	GG	GG	CC	TT	AA	CC	AA	CC	TT	AA
TRI 7468	USA	S	S	S	S	S	S	S	S	S	S	GG	CC	AA	CC	GG	TT	GG	CC	CC	AA	TT	AA	GG	TT	CC	GG	TT	TT	TT	AA	TT	CC	TC	CC	TT	CC	CC	CC	GG	AA	TT	TT	AA	CC	CC	TT	CC	CC
TRI 7517	ARG	S	S	S	S	S	NA	S	S	S	S	GG	CC	AA	CC	GG	TT	GG	GG	TT	CC	TT	AA	GG	TT	CC	AA	CC	CC	TT	AA	CC	GG	CC	TT	TT	CC	CC	CC	GG	AA	TT	CC	GG	CC	CC	CC	TT	AA
TRI 7525	ARG	S	NA	NA	S	NA	NA	S	NA	S	S	GG	CC	AA	CC	GG	TT	GG	GG	TT	CC	TT	AA	GG	TT	CC	AA	CC	CC	TT	AA	TT	CC	CC	TT	TT	CC	CC	CC	GG	AA	TT	TT	AA	TT	CC	TT	CC	AA
TRI 7526	ARG	S	NA	NA	S	NA	NA	S	NA	S	S	AA	CC	AA	CC	GG	TT	GG	GG	TT	CC	TT	AA	GG	TT	CC	GG	CC	TT	AA	GG	CC	GG	CC	TT	TT	CC	CC	CC	GG	AA	TT	CC	GG	CC	CC	CC	TT	CC
TRI 7535	ARG	S	S	S	S	S	NA	S	S	S	S	GG	CC	AA	CC	NN	TT	GG	GG	TT	CC	TT	AA	GG	TT	CC	AG	CC	CC	TT	AA	NN	CC	CC	TT	TG	CC	CC	CC	GG	AA	TT	TC	AG	TC	CC	TT	CC	CC
TRI 7538	MEX	S	NA	NA	S	NA	NA	S	NA	S	S	GG	CC	AA	CC	GG	TT	GG	CC	CC	AA	TT	AA	GG	TT	CC	GG	CC	CC	TT	AA	CC	CC	CC	TT	TT	CC	CC	CC	AA	GG	CC	TT	AA	TT	CC	TT	CC	AA
TRI 7545	MEX	NA	NA	NA	S	NA	NA	NA	NA	NA	NA	GG	CC	AA	CC	GG	TT	TT	GG	TT	CC	TT	AA	GG	CC	AA	NN	CC	TT	AA	GG	CC	CC	TT	TT	TT	CC	CC	CC	AA	GG	CC	TT	AA	CC	CC	CC	TT	AA
TRI 7568	AUS	S	S	S	S	S	NA	S	S	S	S	GG	CC	AA	CC	GG	TT	GG	GG	TT	CC	TT	AA	GG	TT	CC	GG	CC	TT	AA	GG	CC	GG	TT	TC	TT	CC	CC	CC	AA	AA	CC	TT	AA	CC	AA	CC	TT	AA
TRI 7569	AUS	S	S	S	S	S	NA	S	S	S	S	GG	CC	AA	CC	GG	TT	GG	GG	TT	CC	CC	AA	GG	TT	CC	GG	CC	TT	AA	GG	CC	CC	CC	TC	TT	CC	CC	CC	GG	AA	TT	TT	AA	CC	CC	CC	TT	CC
TRI 7574	AUS	S	S	S	S	S	NA	S	S	S	S	GG	CC	AA	CC	GG	TT	GG	GG	TT	CC	TT	AA	GG	CC	AA	NN	CC	TT	AA	GG	TT	GG	TT	TT	GG	CC	CC	CC	AA	AA	CC	TT	AA	CC	CC	CC	TT	CC
TRI 7575	AUS	S	S	S	S	S	NA	S	S	S	S	GG	CC	AA	CC	AA	TT	GG	GG	TT	CC	CC	AA	GG	TT	CC	GG	TT	TT	TT	AA	CC	CC	CC	TT	TT	CC	CC	TT	GG	AA	TT	TT	AA	CC	AA	CC	TT	AA
TRI 7576	AUS	NA	S	S	S	S	NA	NA	S	NA	NA	GG	CC	AA	CC	GG	TT	GG	GG	TT	CC	TT	AA	GG	TT	CC	GG	CC	TT	AA	GG	CC	CC	TT	TC	GG	CC	CC	CC	GG	AA	TT	TT	AA	TT	CC	TT	CC	CC
TRI 7594	CHN	NA	NA	NA	NA	NA	NA	S	NA	S	S	GG	CC	AA	CC	NN	TT	GG	GG	TT	CC	TT	AA	GG	TT	CC	AA	CC	CC	TT	GG	CC	CC	CC	CC	TT	CC	CC	CC	GG	GG	CC	TT	AA	CC	AA	CC	TT	CC
TRI 7599	CHN	NA	S	R	S	S	R	S	S	S	S	GG	CC	GG	TT	GG	TT	TT	CC	CC	CC	TT	AA	GG	TT	CC	AA	CC	CC	TT	AA	CC	CC	CC	CC	TT	CC	AA	TT	GG	AA	TT	TT	AA	CC	AA	CC	TT	AA
TRI 7725	ARG	S	S	S	S	S	S	S	S	S	S	GG	CC	AA	CC	GG	TT	GG	GG	TT	CC	TT	AA	GG	TT	CC	GG	TT	TT	TT	AA	TT	CC	TT	TT	GG	CC	CC	CC	GG	AA	TT	TC	AG	TC	CC	TT	CC	AC
TRI 7732	CHE	S	S	S	S	S	S	S	S	S	S	GG	CC	AA	CC	GG	TT	GG	GG	TT	CC	TT	AA	GG	TT	CC	GG	TT	TT	TT	AA	CC	CC	TT	TT	TT	CC	AA	CC	GG	AA	TT	TT	AA	TT	AA	CC	CC	CC
TRI 7736	CAN	S	S	S	S	S	S	S	S	S	S	GG	CC	AA	CC	GG	TT	GG	GG	TT	CC	TT	AA	GG	TT	CC	GG	CC	CC	TT	AA	CC	GG	TT	CC	TT	CC	AA	TT	AA	GG	TT	TT	AA	CC	AA	CC	TT	AA
TRI 7738	CAN	S	S	S	S	S	NA	S	S	S	S	GG	CC	AA	CC	GG	TT	GG	GG	TT	CC	TT	AA	GG	TT	CC	AA	CC	CC	TT	AA	CC	CC	CC	TT	TT	CC	AA	TT	GG	AA	TT	TT	GG	CC	CC	CC	TT	CC
TRI 7740	CAN	S	S	S	S	S	NA	S	S	S	S	GG	CC	GG	TT	GG	TT	GG	GG	TT	CC	TT	AA	GG	TT	CC	GG	CC	TT	AA	GG	CC	CC	TT	TT	TT	CC	CC	CC	GG	AA	TT	TT	AA	TT	CC	TT	CC	CC
TRI 7895	FRA	S	S	S	S	S	S	S	S	S	S	GG	CC	AA	CC	GG	TT	GG	GG	TT	CC	TT	AA	GG	TT	CC	GG	TT	TT	TT	AA	CC	CC	TT	TT	TT	CC	AA	CC	AA	GG	CC	TT	AA	TT	CC	TT	CC	CC
TRI 7908	FRA	S	S	S	S	S	NA	S	S	S	S	GG	CC	AA	CC	GG	TT	GG	GG	TT	CC	TT	AA	GG	TT	CC	GG	CC	CC	TT	AA	CC	CC	TT	TC	GG	CC	CC	CC	GG	GG	CC	TT	GG	TT	AA	CC	CC	AA
TRI 7963	USA	S	S	S	S	S	S	S	S	S	S	GG	CC	AA	CC	GG	TT	GG	GG	NN	CC	TT	AA	GG	TT	CC	GG	TT	TT	TT	AA	CC	CC	CC	CC	TT	CC	AA	TT	GG	AA	TT	TT	AG	CC	CC	CC	TT	AA
TRI 8010	ARG	S	S	S	S	S	NA	S	S	S	S	GG	CC	AA	CC	NN	TT	GG	GG	TT	CC	TT	GG	AA	CC	AA	NN	CC	CC	TT	AA	TT	CC	CC	TT	GG	CC	CC	CC	GG	AA	TT	CC	GG	TT	CC	TT	CC	CC
TRI 8153	ZAF	S	S	S	S	S	NA	S	S	S	S	GG	CC	AA	CC	GG	TT	GG	GG	TT	CC	TT	AA	AA	CC	AA	AA	CC	CC	TT	AA	CC	CC	TT	TT	TT	CC	NN	CC	GG	AA	TT	TT	AA	CC	AA	CC	TT	AA
TRI 8173	ZAF	S	S	S	S	S	NA	S	S	S	S	GG	CC	AA	CC	GG	TT	GG	NN	CC	CC	TT	GG	AA	CC	AA	NN	CC	CC	TT	AA	CC	CC	CC	TT	TT	CC	CC	CC	GG	AA	TT	TT	AA	CC	CC	TT	CC	CC
TRI 8209	ZAF	NA	S	S	S	S	NA	NA	S	S	S	GG	CC	AA	CC	GG	TT	GG	GG	NN	CC	TT	AA	GG	TT	CC	GG	CC	TT	AA	GG	NN	CC	CC	TC	TT	CC	CC	CC	GG	AA	TT	TT	AA	CC	AA	CC	TT	CC
TRI 8210	ZAF	S	S	S	S	S	NA	S	S	S	S	GG	CC	AA	CC	GG	TT	GG	GG	NN	CC	TT	AA	GG	TT	CC	GG	CC	CC	TT	AA	CC	GG	CC	TC	TT	CC	CC	CC	GG	AA	TT	NN	NN	CC	CC	TT	CC	AA
TRI 8320	AUS	R	R	R	R	R	NA	R	R	R	S	GG	CC	AA	CC	GG	TT	GG	CC	CC	AA	TC	AA	GG	TT	CC	GG	CC	CC	TT	GG	CC	CC	CC	TT	TT	CC	CC	CC	AA	GG	CC	TT	GG	CC	CC	CC	TT	AA
TRI 834	FRA	S	S	S	S	S	S	S	S	S	S	GG	CC	AA	CC	GG	TT	GG	GG	TT	CC	TT	AA	GG	TT	CC	GG	CC	CC	TT	AA	TT	GG	TT	TT	GG	CC	CC	CC	AA	AA	TT	TT	AA	TT	CC	TT	CC	CC
TRI 848	FRA	S	NA	NA	S	NA	NA	S	NA	S	S	GG	CC	AA	CC	GG	TT	GG	GG	TT	CC	TT	AA	AA	TT	AA	GG	TT	TT	TT	AA	CC	GG	CC	TT	TT	CC	CC	CC	GG	AA	TT	TT	AA	CC	CC	TT	CC	AA
TRI 9332	FRA	S	S	S	S	S	S	S	S	S	S	GG	CC	AA	CC	GG	TT	GG	GG	TT	CC	TT	AA	GG	TT	CC	GG	CC	CC	TT	AA	CC	GG	TC	TC	TT	CC	AA	CC	GG	AA	TT	TT	GG	CC	AA	CC	TT	AA
TRI 9511	AZE	NA	S	S	S	S	NA	S	S	S	S	AA	CC	AA	CC	GG	TT	GG	GG	NN	AA	TT	AA	AA	CC	AA	AA	TT	TT	TT	AA	TT	GG	TC	TT	TT	CC	CC	TT	GG	AA	TT	TT	AA	CC	CC	TT	CC	CC
TRI 9527	FRA	S	S	S	S	S	NA	S	S	S	S	GG	CC	AA	TC	GG	TT	GG	GG	TT	CC	TT	AA	GG	TT	CC	AA	CC	CC	TT	AA	CC	CC	TT	TC	GG	CC	CC	CC	GG	AA	TT	TT	GG	CC	CC	CC	TT	CC
TRI 9673	JPN	S	S	S	S	S	NA	S	S	S	S	GG	CC	AA	CC	GG	TT	GG	GG	TT	CC	TT	AA	GG	TT	CC	GG	TT	TT	TT	AA	CC	CC	NN	TC	GG	CC	CC	CC	GG	AA	TT	TT	AA	TT	CC	TT	CC	AA
TRI 9688	MEX	NA	S	S	S	S	NA	NA	S	NA	NA	GG	CC	AA	CC	GG	TT	GG	GG	TT	CC	TT	AA	GG	CC	AA	NN	CC	TT	AA	GG	TT	GG	TT	TT	TT	CC	CC	CC	AA	GG	CC	TT	AA	CC	CC	CC	TT	AA
TRI 9709	MEX	S	NA	NA	S	NA	NA	S	NA	S	S	GG	CC	AA	CC	NN	TT	GG	GG	TT	CC	TT	AA	GG	TT	CC	AA	TC	TC	TT	AA	TC	CG	CC	TT	TG	CC	CC	CC	GG	AA	TT	TT	AA	CC	AC	TC	NN	AC
TRI 9742	AUS	S	NA	NA	S	NA	NA	S	NA	S	S	GG	CC	AA	CC	GG	TT	GG	GG	TT	CC	CC	AA	GG	TT	CC	GG	CC	TT	AA	GG	TT	GG	CC	TT	TT	CC	CC	CC	GG	AA	TT	TT	AA	CC	CC	CC	TT	CC
TRI 9743	CAN	S	NA	NA	S	S	S	S	S	S	S	GG	CC	AA	CC	GG	TT	GG	GG	TT	AA	TT	AA	GG	TT	CC	GG	CC	CC	TT	AA	CC	CC	CC	TT	TT	CC	CC	CC	AA	GG	CC	TT	AA	CC	CC	CC	TT	AA
TRI 9744	CAN	S	NA	NA	S	S	S	S	S	S	S	GG	CC	AA	CC	GG	TT	GG	GG	TT	CC	TT	AA	GG	CC	AA	NN	CC	CC	TT	AA	CC	CC	TT	TC	TT	CC	CC	CC	GG	AA	TT	TT	AA	CC	CC	CC	TT	AA
TRI 9761	JPN	S	NA	NA	S	S	S	S	S	S	S	GG	CC	AA	CC	GG	TT	GG	GG	TT	CC	TT	AA	GG	TT	CC	GG	CC	CC	TT	AA	CC	CC	CC	CC	TT	CC	CC	CC	GG	AA	TT	TT	AA	CC	AA	CC	TT	CC
TRI 9763	MEX	S	NA	NA	S	S	S	S	S	S	S	GG	CC	AA	CC	GG	TT	GG	GG	TT	CC	TT	AA	GG	TT	CC	AA	TT	TC	TT	AA	TC	CG	CC	TT	TG	CC	CC	CC	GG	AA	TT	TT	AA	CC	AC	TC	NN	AC
TRI 9764	MEX	S	NA	NA	S	S	NA	S	S	S	S	GG	CC	AA	CC	GG	TT	TT	GG	TT	CC	CC	AA	GG	TT	CC	AA	CC	CC	TT	AA	TT	GG	TT	TC	TT	CC	CC	CC	GG	AA	TT	TT	AA	CC	AA	CC	TT	AA
TRI 9765	MEX	S	NA	NA	S	S	S	S	S	S	S	GG	CC	AA	CC	GG	TT	GG	GG	TT	CC	CC	AA	GG	TT	CC	AA	CC	CC	TT	AA	TT	GG	TT	TT	TT	CC	CC	CC	GG	AA	TT	TT	AA	CC	AA	CC	TT	AA
TRI 9908	AUS	S	NA	NA	S	S	S	S	S	S	S	GG	CC	AA	CC	GG	TT	GG	GG	NN	CC	CC	AA	GG	TT	CC	AA	CC	CC	TT	AA	CC	CC	CC	TT	TT	CC	CC	CC	GG	AA	TT	CC	GG	TT	CC	TT	CC	AA
TRI 9941	MEX	S	NA	NA	S	NA	NA	NA	NA	S	S	GG	CC	GG	TT	GG	TT	GG	GG	NN	CC	TT	AA	GG	TT	CC	GG	CC	TT	AA	GG	TT	GG	TT	TT	TT	CC	CC	CC	GG	AA	TT	TT	AA	CC	AA	CC	TT	AA
TRI 9948	FRA	S	S	S	S	S	S	S	S	S	S	GG	CC	AG	TC	NN	TT	GG	CG	TC	AC	TT	AA	GG	TT	CC	AA	CC	CC	TT	AG	CC	CC	TC	TC	TT	CC	CC	CC	AG	GG	CC	TT	AA	CC	AA	CC	TT	AC
TRI 9986	IND	NA	NA	NA	S	S	R	S	S	R	S	GG	CC	AA	CC	NN	TT	GG	GG	TT	CC	TT	AA	GG	TT	CC	AA	CC	CC	TT	AA	CC	CC	CC	TT	TT	CC	CC	CC	GG	AA	TT	TT	GG	CC	CC	CC	TT	AA
[truncated: 45 more columns]

## Sheet: peak1BL_Pm2cov
Accession	cfn0195993	cfn0195111	CHE_96224
TRI 16940	GG	CC	S
TRI 16941	GG	CC	S
TRI 16942	GG	CC	S
TRI 16945	GG	CC	S
TRI 16946	GG	CC	S
TRI 16947	GG	CC	R
TRI 16960	GG	CC	S
TRI 16961	GG	CC	NA
TRI 16968	GG	CC	S
TRI 16971	GG	CC	S
TRI 17181	AA	CC	R
TRI 17279	GG	CC	S
TRI 17284	AA	AA	R
TRI 17286	GG	CC	S
TRI 17735	GG	CC	S
TRI 17867	GG	CC	S
TRI 19042	GG	CC	S
TRI 19046	GG	CC	S
TRI 19051	GG	CC	S
TRI 28701	GG	CC	S

## Sheet: peak3BL_1_Pm2cov
Accession	GJKKTUG01EF1R2_170_BS00022316	contig88765_1601_BS00102326	CHN_46_30
TRI 16940	AA	CC	S
TRI 16941	AA	CC	NA
TRI 16942	AA	CC	S
TRI 16945	AA	CC	S
TRI 16946	AA	CC	S
TRI 16947	AA	CC	R
TRI 16960	AA	CC	S
TRI 16961	AA	CC	S
TRI 16968	AA	CC	S
TRI 16971	AA	CC	S
TRI 17181	AA	CC	S
TRI 17279	AA	CC	S
TRI 17284	GG	TT	R
TRI 17286	AA	CC	S
TRI 17735	AA	CC	NA
TRI 17867	GG	TT	S
TRI 19042	AA	CC	S
TRI 19046	AA	CC	S
TRI 19051	AA	CC	S
TRI 28701	AA	CC	S

## Sheet: peak3BL_2_Pm2cov
Accession	cfn0113878	CHE_97266
TRI 16940	AA	S
TRI 16941	AA	S
TRI 16942	GG	S
TRI 16945	GG	S
TRI 16946	NN	S
TRI 16947	GG	R
TRI 16960	GG	S
TRI 16961	NN	NA
TRI 16968	GG	S
TRI 16971	NN	S
TRI 17181	NN	R
TRI 17279	GG	S
TRI 17284	GG	S
TRI 17286	NN	S
TRI 17735	AG	S
TRI 17867	GG	S
TRI 19042	GG	S
TRI 19046	GG	S
TRI 19051	GG	S
TRI 28701	GG	S

## Sheet: peak5BL_Pm2cov
Accession	cfn0424758	CHN_46_30
TRI 16940	TT	S
TRI 16941	TT	NA
TRI 16942	TT	S
TRI 16945	TT	S
TRI 16946	TT	S
TRI 16947	NN	R
TRI 16960	TT	S
TRI 16961	TT	S
TRI 16968	TT	S
TRI 16971	TT	S
TRI 17181	TT	S
TRI 17279	TT	S
TRI 17284	TT	R
TRI 17286	TT	S
TRI 17735	TT	NA
TRI 17867	TT	S
TRI 19042	TT	S
TRI 19046	TT	S
TRI 19051	TT	S
TRI 28701	TT	S

## Sheet: peak7BS_Pm2cov
Accession	cfn0218072	cfn0932501	cfn3566097	CHE_96224
TRI 16940	GG	GG	TT	S
TRI 16941	TT	CC	CC	S
TRI 16942	GG	GG	TT	S
TRI 16945	GG	GG	TT	S
TRI 16946	GG	GG	TT	S
TRI 16947	GG	GG	NN	R
TRI 16960	GG	GG	TT	S
TRI 16961	GG	GG	TT	NA
TRI 16968	GG	GG	TT	S
TRI 16971	TT	CC	CC	S
TRI 17181	TT	CC	CC	R
TRI 17279	GG	GG	TT	S
TRI 17284	GG	GG	TT	R
TRI 17286	GG	GG	TT	S
TRI 17735	GG	GG	TT	S
TRI 17867	GG	GG	TT	S
TRI 19042	GG	GG	TT	S
TRI 19046	GG	GG	TT	S
TRI 19051	GG	GG	TT	S
TRI 28701	GG	GG	TT	S

## Sheet: peak7DL
Accession	RFL_Contig3607_648	cfn3584434	GBR_JIW2
TRI 16940	CC	TT	S
TRI 16941	CC	TT	S
TRI 16942	CC	TT	S
TRI 16945	CC	TT	S
TRI 16946	CC	TT	S
TRI 16947	CC	TT	R
TRI 16960	CC	TT	S
TRI 16961	CC	TT	NA
TRI 16968	CC	TT	S
TRI 16971	CC	TT	S
TRI 17181	CC	NN	NA
TRI 17279	CC	TT	NA
TRI 17284	AA	TT	NA
TRI 17286	CC	TT	NA
TRI 17735	CC	TT	S
TRI 17867	CC	TT	S
TRI 19042	CC	TT	S
TRI 19046	CC	TT	S
TRI 19051	CC	TT	S
TRI 28701	AA	CC	NA

## Sheet: peak1AL_Turkey
Accession	cfn0344171	cfn0175695	cfn1006548	cfn0510967	cfn0998902	CHE_98230
TRI 16940	AA	GG	TT	CC	AA	S
TRI 16941	GG	AA	CC	AA	AA	S
TRI 16942	AA	GG	TT	CC	AA	S
TRI 16945	AA	GG	TT	CC	AA	S
TRI 16946	GG	AA	CC	AA	NN	S
TRI 16947	AA	GG	TT	CC	GG	R
TRI 16960	AA	GG	TT	CC	AA	S
TRI 16961	AA	GG	TT	CC	AA	NA
TRI 16968	AA	GG	TT	CC	GG	S
TRI 16971	AA	GG	CC	AA	AA	S
TRI 17181	GG	GG	CC	AA	NN	R
TRI 17279	AA	GG	TT	CC	GG	S
TRI 17284	AA	GG	TT	CC	AA	S
TRI 17286	AA	GG	TT	CC	AA	S
TRI 17735	AA	GG	TT	CC	AA	S
TRI 17867	AA	GG	TT	CC	GG	S
TRI 19042	AA	GG	TT	CC	GG	S
TRI 19046	AA	GG	TT	CC	GG	S
TRI 19051	AA	GG	TT	CC	GG	S
TRI 28701	AA	GG	TT	CC	AA	S

## Sheet: peak1BL_1_Turkey
Accession	cfn1146463	IAAV5704	cfn0168833	cfn0309220	CHE_94202	CHE_96224	CHE_97266	CHN_46_30	ISR_106
TRI 16940	CC	CC	TT	AA	S	S	S	S	S
TRI 16941	CC	CC	TT	GG	S	S	S	NA	S
TRI 16942	CC	CC	TT	AA	S	S	S	S	S
TRI 16945	CC	CC	TT	AA	S	S	S	S	S
TRI 16946	CC	CC	TT	AA	S	S	S	S	S
TRI 16947	CC	CC	TT	AA	S	R	R	R	S
TRI 16960	CC	CC	TT	AA	S	S	S	S	S
TRI 16961	CC	CC	TT	GG	NA	NA	NA	S	S
TRI 16968	CC	CC	TT	AA	S	S	S	S	S
TRI 16971	CC	TT	AA	GG	S	S	S	S	S
TRI 17181	CC	CC	TT	AA	R	R	R	S	R
TRI 17279	CC	CC	TT	AA	S	S	S	S	S
TRI 17284	CC	CC	TT	AA	R	R	S	R	R
TRI 17286	CC	CC	TT	AA	S	S	S	S	S
TRI 17735	CC	CC	TT	AG	S	S	S	NA	NA
TRI 17867	TT	TT	TT	AA	S	S	S	S	S
TRI 19042	CC	CC	TT	AA	S	S	S	S	S
TRI 19046	CC	CC	TT	AA	S	S	S	S	S
TRI 19051	CC	CC	TT	AA	S	S	S	S	S
TRI 28701	CC	CC	TT	AA	S	S	S	S	S

## Sheet: peak1BL_2_Turkey
Accession	cfn0345856	cfn0534009	CHE_96224
TRI 16940	CC	CC	S
TRI 16941	CC	CC	S
TRI 16942	CC	CC	S
TRI 16945	CC	CC	S
TRI 16946	CC	CC	S
TRI 16947	CC	CC	R
TRI 16960	CC	CC	S
TRI 16961	CC	CC	NA
TRI 16968	TT	GG	S
TRI 16971	CC	CC	S
TRI 17181	TT	GG	R
TRI 17279	CC	CC	S
TRI 17284	CC	CC	R
TRI 17286	TT	GG	S
TRI 17735	TC	CC	S
TRI 17867	CC	CC	S
TRI 19042	CC	GG	S
TRI 19046	TT	GG	S
TRI 19051	CC	CC	S
TRI 28701	CC	CC	S

[truncated: 13 more sheets: peak1DL_Turkey, peak2AL_1_Turkey, peak3AL_Turkey, peak4BL_Turkey, peak5AL_Turkey, peak5AL_Pakistan_Iran, peak5BL_1_Turkey, peak5BL_2_Turkey, peak5DS_Pakistan_Iran, peak6AS_Turkey, peak6AS_Pakistan_Iran, peak7AL_Turkey, peak7DL_Turkey]
