# Supplementary material for: A diverse panel of 755 bread wheat accessions harbors untapped genetic diversity in landraces and reveals novel genetic regions conferring powdery mildew resistance
Source: Theor Appl Genet. 2024 Mar 27;137(4):88. doi: 10.1007/s00122-024-04582-4 (PMC10965746; doi:10.1007/s00122-024-04582-4)
Supplement: Supplementary file 4 — Supplementary file4 (XLSX 282) Candidate genes in chromosome-scale-assembled wheat varieties ArinaLrFor, Fielder, Jagger, Julius, Kariega, Lancer, Landmark, Mace, SY Mattis, Norin61, Renan and Stanley based on syntenic analysis to regions associated to powdery mildew resistance in CS. [file 122_2024_4582_MOESM4_ESM.xlsx]

## Sheet: ArinaLrFor
Genome	Marker Position	Region including LD decay	Chromosome_CS	Region of significant association	Chromosome	Candidate Gene	Gene start position	Gene end position
ArinaLrFor	639,778,390	636,750,590 – 642,806,190	7DL	639,778,390 – 639,298,311	7D	TraesARI7D03G04570470	636876795	636880416
ArinaLrFor	639,778,390	636,750,590 – 642,806,190	7DL	639,778,390 – 639,298,311	7D	TraesARI7D03G04570480	636881696	636884285
ArinaLrFor	639,778,390	636,750,590 – 642,806,190	7DL	639,778,390 – 639,298,311	7D	TraesARI7D03G04570500	636884367	636885885
ArinaLrFor	639,778,390	636,750,590 – 642,806,190	7DL	639,778,390 – 639,298,311	7D	TraesARI7D03G04570550	637046985	637049893
ArinaLrFor	639,778,390	636,750,590 – 642,806,190	7DL	639,778,390 – 639,298,311	7D	TraesARI7D03G04570590	637158599	637162847
ArinaLrFor	639,778,390	636,750,590 – 642,806,190	7DL	639,778,390 – 639,298,311	7D	TraesARI7D03G04570600	637164956	637167887
ArinaLrFor	639,778,390	636,750,590 – 642,806,190	7DL	639,778,390 – 639,298,311	7D	TraesARI7D03G04570610	637196416	637218292
ArinaLrFor	639,778,390	636,750,590 – 642,806,190	7DL	639,778,390 – 639,298,311	7D	TraesARI7D03G04570650	637246077	637251219
ArinaLrFor	639,778,390	636,750,590 – 642,806,190	7DL	639,778,390 – 639,298,311	7D	TraesARI7D03G04570670	637317390	637320875
ArinaLrFor	639,778,390	636,750,590 – 642,806,190	7DL	639,778,390 – 639,298,311	7D	TraesARI7D03G04570830	637681911	637705439
ArinaLrFor	639,778,390	636,750,590 – 642,806,190	7DL	639,778,390 – 639,298,311	7D	TraesARI7D03G04570940	637987782	637991087
ArinaLrFor	639,778,390	636,750,590 – 642,806,190	7DL	639,778,390 – 639,298,311	7D	TraesARI7D03G04570950	638038836	638039450
ArinaLrFor	639,778,390	636,750,590 – 642,806,190	7DL	639,778,390 – 639,298,311	7D	TraesARI7D03G04570960	638061842	638062201
ArinaLrFor	639,778,390	636,750,590 – 642,806,190	7DL	639,778,390 – 639,298,311	7D	TraesARI7D03G04570970	638069050	638075987
ArinaLrFor	639,778,390	636,750,590 – 642,806,190	7DL	639,778,390 – 639,298,311	7D	TraesARI7D03G04570990	638227683	638242563
ArinaLrFor	639,778,390	636,750,590 – 642,806,190	7DL	639,778,390 – 639,298,311	7D	TraesARI7D03G04571040	638328642	638333035
ArinaLrFor	639,778,390	636,750,590 – 642,806,190	7DL	639,778,390 – 639,298,311	7D	TraesARI7D03G04571050	638333553	638338055
ArinaLrFor	639,778,390	636,750,590 – 642,806,190	7DL	639,778,390 – 639,298,311	7D	TraesARI7D03G04571060	638348295	638358645
ArinaLrFor	639,778,390	636,750,590 – 642,806,190	7DL	639,778,390 – 639,298,311	7D	TraesARI7D03G04571100	638395422	638399232
ArinaLrFor	639,778,390	636,750,590 – 642,806,190	7DL	639,778,390 – 639,298,311	7D	TraesARI7D03G04571170	638494237	638498545
ArinaLrFor	639,778,390	636,750,590 – 642,806,190	7DL	639,778,390 – 639,298,311	7D	TraesARI7D03G04571180	638503063	638505345
ArinaLrFor	639,778,390	636,750,590 – 642,806,190	7DL	639,778,390 – 639,298,311	7D	TraesARI7D03G04571220	638803898	638806675
ArinaLrFor	639,778,390	636,750,590 – 642,806,190	7DL	639,778,390 – 639,298,311	7D	TraesARI7D03G04571250	638898315	638899430
ArinaLrFor	639,778,390	636,750,590 – 642,806,190	7DL	639,778,390 – 639,298,311	7D	TraesARI7D03G04571260	638903837	638906842
ArinaLrFor	639,778,390	636,750,590 – 642,806,190	7DL	639,778,390 – 639,298,311	7D	TraesARI7D03G04571310	638966327	638968376
ArinaLrFor	639,778,390	636,750,590 – 642,806,190	7DL	639,778,390 – 639,298,311	7D	TraesARI7D03G04571320	638987562	638989224
ArinaLrFor	639,778,390	636,750,590 – 642,806,190	7DL	639,778,390 – 639,298,311	7D	TraesARI7D03G04571330	638989542	638990740
ArinaLrFor	639,778,390	636,750,590 – 642,806,190	7DL	639,778,390 – 639,298,311	7D	TraesARI7D03G04571340	638992288	638996530
ArinaLrFor	639,778,390	636,750,590 – 642,806,190	7DL	639,778,390 – 639,298,311	7D	TraesARI7D03G04571380	639017622	639018728
ArinaLrFor	639,778,390	636,750,590 – 642,806,190	7DL	639,778,390 – 639,298,311	7D	TraesARI7D03G04571400	639079504	639080464
ArinaLrFor	639,778,390	636,750,590 – 642,806,190	7DL	639,778,390 – 639,298,311	7D	TraesARI7D03G04571430	639116914	639119915
ArinaLrFor	639,778,390	636,750,590 – 642,806,190	7DL	639,778,390 – 639,298,311	7D	TraesARI7D03G04571460	639135676	639136950
ArinaLrFor	639,778,390	636,750,590 – 642,806,190	7DL	639,778,390 – 639,298,311	7D	TraesARI7D03G04571470	639176666	639177891
ArinaLrFor	639,778,390	636,750,590 – 642,806,190	7DL	639,778,390 – 639,298,311	7D	TraesARI7D03G04571480	639187798	639194232
ArinaLrFor	639,778,390	636,750,590 – 642,806,190	7DL	639,778,390 – 639,298,311	7D	TraesARI7D03G04571490	639194291	639195081
ArinaLrFor	639,778,390	636,750,590 – 642,806,190	7DL	639,778,390 – 639,298,311	7D	TraesARI7D03G04571500	639196049	639201094
ArinaLrFor	639,778,390	636,750,590 – 642,806,190	7DL	639,778,390 – 639,298,311	7D	TraesARI7D03G04571510	639206841	639207785
ArinaLrFor	639,778,390	636,750,590 – 642,806,190	7DL	639,778,390 – 639,298,311	7D	TraesARI7D03G04571520	639214764	639215615
ArinaLrFor	639,778,390	636,750,590 – 642,806,190	7DL	639,778,390 – 639,298,311	7D	TraesARI7D03G04571530	639224188	639226075
ArinaLrFor	639,778,390	636,750,590 – 642,806,190	7DL	639,778,390 – 639,298,311	7D	TraesARI7D03G04571540	639231925	639234945
ArinaLrFor	639,778,390	636,750,590 – 642,806,190	7DL	639,778,390 – 639,298,311	7D	TraesARI7D03G04571560	639288336	639288964
ArinaLrFor	639,778,390	636,750,590 – 642,806,190	7DL	639,778,390 – 639,298,311	7D	TraesARI7D03G04571570	639289363	639292127
ArinaLrFor	639,778,390	636,750,590 – 642,806,190	7DL	639,778,390 – 639,298,311	7D	TraesARI7D03G04571590	639306748	639309064
ArinaLrFor	639,778,390	636,750,590 – 642,806,190	7DL	639,778,390 – 639,298,311	7D	TraesARI7D03G04571640	639439297	639439965
ArinaLrFor	639,778,390	636,750,590 – 642,806,190	7DL	639,778,390 – 639,298,311	7D	TraesARI7D03G04571670	639467365	639468730
ArinaLrFor	639,778,390	636,750,590 – 642,806,190	7DL	639,778,390 – 639,298,311	7D	TraesARI7D03G04571770	639610707	639641571
ArinaLrFor	639,778,390	636,750,590 – 642,806,190	7DL	639,778,390 – 639,298,311	7D	TraesARI7D03G04571780	639646066	639647512
ArinaLrFor	639,778,390	636,750,590 – 642,806,190	7DL	639,778,390 – 639,298,311	7D	TraesARI7D03G04571830	639698588	639701187
ArinaLrFor	639,778,390	636,750,590 – 642,806,190	7DL	639,778,390 – 639,298,311	7D	TraesARI7D03G04571850	639736064	639738039
ArinaLrFor	639,778,390	636,750,590 – 642,806,190	7DL	639,778,390 – 639,298,311	7D	TraesARI7D03G04571870	639761986	639770898
ArinaLrFor	639,778,390	636,750,590 – 642,806,190	7DL	639,778,390 – 639,298,311	7D	TraesARI7D03G04571880	639777485	639779937
ArinaLrFor	639,778,390	636,750,590 – 642,806,190	7DL	639,778,390 – 639,298,311	7D	TraesARI7D03G04571900	639783745	639787230
ArinaLrFor	639,778,390	636,750,590 – 642,806,190	7DL	639,778,390 – 639,298,311	7D	TraesARI7D03G04571920	639804885	639805337
ArinaLrFor	639,778,390	636,750,590 – 642,806,190	7DL	639,778,390 – 639,298,311	7D	TraesARI7D03G04571930	639823091	639823745
ArinaLrFor	639,778,390	636,750,590 – 642,806,190	7DL	639,778,390 – 639,298,311	7D	TraesARI7D03G04571940	639825357	639826115
ArinaLrFor	639,778,390	636,750,590 – 642,806,190	7DL	639,778,390 – 639,298,311	7D	TraesARI7D03G04571950	639826194	639826935
ArinaLrFor	639,778,390	636,750,590 – 642,806,190	7DL	639,778,390 – 639,298,311	7D	TraesARI7D03G04571960	639855372	639855925
ArinaLrFor	639,778,390	636,750,590 – 642,806,190	7DL	639,778,390 – 639,298,311	7D	TraesARI7D03G04572030	639921776	639923044
ArinaLrFor	639,778,390	636,750,590 – 642,806,190	7DL	639,778,390 – 639,298,311	7D	TraesARI7D03G04572040	639923673	639925145
ArinaLrFor	639,778,390	636,750,590 – 642,806,190	7DL	639,778,390 – 639,298,311	7D	TraesARI7D03G04572070	639941596	639942318
ArinaLrFor	639,778,390	636,750,590 – 642,806,190	7DL	639,778,390 – 639,298,311	7D	TraesARI7D03G04572090	639996165	639998395
ArinaLrFor	639,778,390	636,750,590 – 642,806,190	7DL	639,778,390 – 639,298,311	7D	TraesARI7D03G04572110	640046029	640051809
ArinaLrFor	639,778,390	636,750,590 – 642,806,190	7DL	639,778,390 – 639,298,311	7D	TraesARI7D03G04572120	640063288	640067494
ArinaLrFor	639,778,390	636,750,590 – 642,806,190	7DL	639,778,390 – 639,298,311	7D	TraesARI7D03G04572190	640148177	640148521
ArinaLrFor	639,778,390	636,750,590 – 642,806,190	7DL	639,778,390 – 639,298,311	7D	TraesARI7D03G04572210	640165384	640168518
ArinaLrFor	639,778,390	636,750,590 – 642,806,190	7DL	639,778,390 – 639,298,311	7D	TraesARI7D03G04572230	640195520	640199741
ArinaLrFor	639,778,390	636,750,590 – 642,806,190	7DL	639,778,390 – 639,298,311	7D	TraesARI7D03G04572250	640251896	640253194
ArinaLrFor	639,778,390	636,750,590 – 642,806,190	7DL	639,778,390 – 639,298,311	7D	TraesARI7D03G04572260	640258638	640260408
ArinaLrFor	639,778,390	636,750,590 – 642,806,190	7DL	639,778,390 – 639,298,311	7D	TraesARI7D03G04572270	640260862	640266664
ArinaLrFor	639,778,390	636,750,590 – 642,806,190	7DL	639,778,390 – 639,298,311	7D	TraesARI7D03G04572280	640268862	640271011
ArinaLrFor	639,778,390	636,750,590 – 642,806,190	7DL	639,778,390 – 639,298,311	7D	TraesARI7D03G04572290	640271711	640274955
ArinaLrFor	639,778,390	636,750,590 – 642,806,190	7DL	639,778,390 – 639,298,311	7D	TraesARI7D03G04572320	640291186	640292115
ArinaLrFor	639,778,390	636,750,590 – 642,806,190	7DL	639,778,390 – 639,298,311	7D	TraesARI7D03G04572330	640299367	640300977
ArinaLrFor	639,778,390	636,750,590 – 642,806,190	7DL	639,778,390 – 639,298,311	7D	TraesARI7D03G04572350	640324196	640326934
ArinaLrFor	639,778,390	636,750,590 – 642,806,190	7DL	639,778,390 – 639,298,311	7D	TraesARI7D03G04572360	640327557	640329007
ArinaLrFor	639,778,390	636,750,590 – 642,806,190	7DL	639,778,390 – 639,298,311	7D	TraesARI7D03G04572380	640335153	640336023
ArinaLrFor	639,778,390	636,750,590 – 642,806,190	7DL	639,778,390 – 639,298,311	7D	TraesARI7D03G04572410	640348916	640351568
ArinaLrFor	639,778,390	636,750,590 – 642,806,190	7DL	639,778,390 – 639,298,311	7D	TraesARI7D03G04572420	640354021	640354685
ArinaLrFor	639,778,390	636,750,590 – 642,806,190	7DL	639,778,390 – 639,298,311	7D	TraesARI7D03G04572430	640356806	640362049
ArinaLrFor	639,778,390	636,750,590 – 642,806,190	7DL	639,778,390 – 639,298,311	7D	TraesARI7D03G04572440	640370973	640379774
ArinaLrFor	639,778,390	636,750,590 – 642,806,190	7DL	639,778,390 – 639,298,311	7D	TraesARI7D03G04572470	640412613	640413445
ArinaLrFor	639,778,390	636,750,590 – 642,806,190	7DL	639,778,390 – 639,298,311	7D	TraesARI7D03G04572480	640465856	640467237
ArinaLrFor	639,778,390	636,750,590 – 642,806,190	7DL	639,778,390 – 639,298,311	7D	TraesARI7D03G04572490	640474215	640476542
ArinaLrFor	639,778,390	636,750,590 – 642,806,190	7DL	639,778,390 – 639,298,311	7D	TraesARI7D03G04572500	640479538	640481851
ArinaLrFor	639,778,390	636,750,590 – 642,806,190	7DL	639,778,390 – 639,298,311	7D	TraesARI7D03G04572510	640482549	640487167
ArinaLrFor	639,778,390	636,750,590 – 642,806,190	7DL	639,778,390 – 639,298,311	7D	TraesARI7D03G04572530	640499606	640500806
ArinaLrFor	639,778,390	636,750,590 – 642,806,190	7DL	639,778,390 – 639,298,311	7D	TraesARI7D03G04572620	640615955	640618989
ArinaLrFor	639,778,390	636,750,590 – 642,806,190	7DL	639,778,390 – 639,298,311	7D	TraesARI7D03G04572630	640620322	640623256
ArinaLrFor	639,778,390	636,750,590 – 642,806,190	7DL	639,778,390 – 639,298,311	7D	TraesARI7D03G04572650	640667228	640675162
ArinaLrFor	639,778,390	636,750,590 – 642,806,190	7DL	639,778,390 – 639,298,311	7D	TraesARI7D03G04572710	640719274	640726775
ArinaLrFor	639,778,390	636,750,590 – 642,806,190	7DL	639,778,390 – 639,298,311	7D	TraesARI7D03G04572730	640756676	640758070
ArinaLrFor	639,778,390	636,750,590 – 642,806,190	7DL	639,778,390 – 639,298,311	7D	TraesARI7D03G04572760	640806754	640813425
ArinaLrFor	639,778,390	636,750,590 – 642,806,190	7DL	639,778,390 – 639,298,311	7D	TraesARI7D03G04572780	640816813	640821278
ArinaLrFor	639,778,390	636,750,590 – 642,806,190	7DL	639,778,390 – 639,298,311	7D	TraesARI7D03G04572790	640831618	640847375
ArinaLrFor	639,778,390	636,750,590 – 642,806,190	7DL	639,778,390 – 639,298,311	7D	TraesARI7D03G04572830	640886952	640887812
ArinaLrFor	639,778,390	636,750,590 – 642,806,190	7DL	639,778,390 – 639,298,311	7D	TraesARI7D03G04572890	641010228	641013372
ArinaLrFor	639,778,390	636,750,590 – 642,806,190	7DL	639,778,390 – 639,298,311	7D	TraesARI7D03G04572910	641030746	641031555
ArinaLrFor	639,778,390	636,750,590 – 642,806,190	7DL	639,778,390 – 639,298,311	7D	TraesARI7D03G04572930	641034406	641035735
ArinaLrFor	639,778,390	636,750,590 – 642,806,190	7DL	639,778,390 – 639,298,311	7D	TraesARI7D03G04572940	641049542	641068531
ArinaLrFor	639,778,390	636,750,590 – 642,806,190	7DL	639,778,390 – 639,298,311	7D	TraesARI7D03G04572960	641087045	641088164
ArinaLrFor	639,778,390	636,750,590 – 642,806,190	7DL	639,778,390 – 639,298,311	7D	TraesARI7D03G04573010	641132746	641136160
ArinaLrFor	639,778,390	636,750,590 – 642,806,190	7DL	639,778,390 – 639,298,311	7D	TraesARI7D03G04573100	641270701	641271485
ArinaLrFor	639,778,390	636,750,590 – 642,806,190	7DL	639,778,390 – 639,298,311	7D	TraesARI7D03G04573120	641277406	641280220
ArinaLrFor	639,778,390	636,750,590 – 642,806,190	7DL	639,778,390 – 639,298,311	7D	TraesARI7D03G04573150	641288792	641291128
ArinaLrFor	639,778,390	636,750,590 – 642,806,190	7DL	639,778,390 – 639,298,311	7D	TraesARI7D03G04573200	641309997	641313255
ArinaLrFor	639,778,390	636,750,590 – 642,806,190	7DL	639,778,390 – 639,298,311	7D	TraesARI7D03G04573250	641405428	641406433
ArinaLrFor	639,778,390	636,750,590 – 642,806,190	7DL	639,778,390 – 639,298,311	7D	TraesARI7D03G04573290	641422016	641423320
ArinaLrFor	639,778,390	636,750,590 – 642,806,190	7DL	639,778,390 – 639,298,311	7D	TraesARI7D03G04573300	641457156	641458434
ArinaLrFor	639,778,390	636,750,590 – 642,806,190	7DL	639,778,390 – 639,298,311	7D	TraesARI7D03G04573310	641463068	641466516
ArinaLrFor	639,778,390	636,750,590 – 642,806,190	7DL	639,778,390 – 639,298,311	7D	TraesARI7D03G04573340	641499978	641502665
ArinaLrFor	639,778,390	636,750,590 – 642,806,190	7DL	639,778,390 – 639,298,311	7D	TraesARI7D03G04573350	641508352	641511060
ArinaLrFor	639,778,390	636,750,590 – 642,806,190	7DL	639,778,390 – 639,298,311	7D	TraesARI7D03G04573360	641513530	641518725
ArinaLrFor	639,778,390	636,750,590 – 642,806,190	7DL	639,778,390 – 639,298,311	7D	TraesARI7D03G04573370	641524148	641527738
ArinaLrFor	639,778,390	636,750,590 – 642,806,190	7DL	639,778,390 – 639,298,311	7D	TraesARI7D03G04573380	641529181	641543472
ArinaLrFor	639,778,390	636,750,590 – 642,806,190	7DL	639,778,390 – 639,298,311	7D	TraesARI7D03G04573390	641650183	641650855
ArinaLrFor	639,778,390	636,750,590 – 642,806,190	7DL	639,778,390 – 639,298,311	7D	TraesARI7D03G04573410	641698104	641700505
ArinaLrFor	639,778,390	636,750,590 – 642,806,190	7DL	639,778,390 – 639,298,311	7D	TraesARI7D03G04573420	641712238	641722836
ArinaLrFor	639,778,390	636,750,590 – 642,806,190	7DL	639,778,390 – 639,298,311	7D	TraesARI7D03G04573440	641736162	641738204
ArinaLrFor	639,778,390	636,750,590 – 642,806,190	7DL	639,778,390 – 639,298,311	7D	TraesARI7D03G04573460	641758677	641769749
ArinaLrFor	639,778,390	636,750,590 – 642,806,190	7DL	639,778,390 – 639,298,311	7D	TraesARI7D03G04573470	641773594	641774450
ArinaLrFor	639,778,390	636,750,590 – 642,806,190	7DL	639,778,390 – 639,298,311	7D	TraesARI7D03G04573480	641774713	641775875
ArinaLrFor	639,778,390	636,750,590 – 642,806,190	7DL	639,778,390 – 639,298,311	7D	TraesARI7D03G04573500	641777081	641782930
ArinaLrFor	639,778,390	636,750,590 – 642,806,190	7DL	639,778,390 – 639,298,311	7D	TraesARI7D03G04573570	641821061	641828253
ArinaLrFor	639,778,390	636,750,590 – 642,806,190	7DL	639,778,390 – 639,298,311	7D	TraesARI7D03G04573580	641832406	641832972
ArinaLrFor	639,778,390	636,750,590 – 642,806,190	7DL	639,778,390 – 639,298,311	7D	TraesARI7D03G04573620	641852294	641854038
ArinaLrFor	639,778,390	636,750,590 – 642,806,190	7DL	639,778,390 – 639,298,311	7D	TraesARI7D03G04573630	641859254	641863083
ArinaLrFor	639,778,390	636,750,590 – 642,806,190	7DL	639,778,390 – 639,298,311	7D	TraesARI7D03G04573670	641924609	641926767
ArinaLrFor	639,778,390	636,750,590 – 642,806,190	7DL	639,778,390 – 639,298,311	7D	TraesARI7D03G04573690	641938820	641940780
ArinaLrFor	639,778,390	636,750,590 – 642,806,190	7DL	639,778,390 – 639,298,311	7D	TraesARI7D03G04573730	641948949	641949978
ArinaLrFor	639,778,390	636,750,590 – 642,806,190	7DL	639,778,390 – 639,298,311	7D	TraesARI7D03G04573790	641999216	642001523
ArinaLrFor	639,778,390	636,750,590 – 642,806,190	7DL	639,778,390 – 639,298,311	7D	TraesARI7D03G04573800	642003606	642008466
ArinaLrFor	639,778,390	636,750,590 – 642,806,190	7DL	639,778,390 – 639,298,311	7D	TraesARI7D03G04573820	642009317	642014612
ArinaLrFor	639,778,390	636,750,590 – 642,806,190	7DL	639,778,390 – 639,298,311	7D	TraesARI7D03G04573830	642038161	642048463
ArinaLrFor	639,778,390	636,750,590 – 642,806,190	7DL	639,778,390 – 639,298,311	7D	TraesARI7D03G04573840	642041356	642042901
ArinaLrFor	639,778,390	636,750,590 – 642,806,190	7DL	639,778,390 – 639,298,311	7D	TraesARI7D03G04573860	642050787	642057189
ArinaLrFor	639,778,390	636,750,590 – 642,806,190	7DL	639,778,390 – 639,298,311	7D	TraesARI7D03G04573880	642058135	642063482
ArinaLrFor	639,778,390	636,750,590 – 642,806,190	7DL	639,778,390 – 639,298,311	7D	TraesARI7D03G04573890	642071746	642075976
ArinaLrFor	639,778,390	636,750,590 – 642,806,190	7DL	639,778,390 – 639,298,311	7D	TraesARI7D03G04573910	642096265	642101341
ArinaLrFor	639,778,390	636,750,590 – 642,806,190	7DL	639,778,390 – 639,298,311	7D	TraesARI7D03G04573950	642129313	642129630
ArinaLrFor	639,778,390	636,750,590 – 642,806,190	7DL	639,778,390 – 639,298,311	7D	TraesARI7D03G04573980	642169363	642173322
ArinaLrFor	407,922,639	405,537,539 – 410,307,739	7BL	406,114,844 – 407,922,639	5B	TraesARI5B03G02945960	405592482	405596008
ArinaLrFor	407,922,639	405,537,539 – 410,307,739	7BL	406,114,844 – 407,922,639	5B	TraesARI5B03G02945980	405620687	405622302
ArinaLrFor	407,922,639	405,537,539 – 410,307,739	7BL	406,114,844 – 407,922,639	5B	TraesARI5B03G02946040	405797301	405797810
ArinaLrFor	407,922,639	405,537,539 – 410,307,739	7BL	406,114,844 – 407,922,639	5B	TraesARI5B03G02946110	405937685	405938574
ArinaLrFor	407,922,639	405,537,539 – 410,307,739	7BL	406,114,844 – 407,922,639	5B	TraesARI5B03G02946120	405941262	405944005
ArinaLrFor	407,922,639	405,537,539 – 410,307,739	7BL	406,114,844 – 407,922,639	5B	TraesARI5B03G02946130	405962258	405963250
ArinaLrFor	407,922,639	405,537,539 – 410,307,739	7BL	406,114,844 – 407,922,639	5B	TraesARI5B03G02946140	405964163	405965615
ArinaLrFor	407,922,639	405,537,539 – 410,307,739	7BL	406,114,844 – 407,922,639	5B	TraesARI5B03G02946170	405984475	405985225
ArinaLrFor	407,922,639	405,537,539 – 410,307,739	7BL	406,114,844 – 407,922,639	5B	TraesARI5B03G02946190	406030658	406031564
ArinaLrFor	407,922,639	405,537,539 – 410,307,739	7BL	406,114,844 – 407,922,639	5B	TraesARI5B03G02946230	406081580	406085879
ArinaLrFor	407,922,639	405,537,539 – 410,307,739	7BL	406,114,844 – 407,922,639	5B	TraesARI5B03G02946240	406086660	406088425
ArinaLrFor	407,922,639	405,537,539 – 410,307,739	7BL	406,114,844 – 407,922,639	5B	TraesARI5B03G02946250	406089035	406090963
ArinaLrFor	407,922,639	405,537,539 – 410,307,739	7BL	406,114,844 – 407,922,639	5B	TraesARI5B03G02946260	406092481	406095433
ArinaLrFor	407,922,639	405,537,539 – 410,307,739	7BL	406,114,844 – 407,922,639	5B	TraesARI5B03G02946300	406121574	406123463
ArinaLrFor	407,922,639	405,537,539 – 410,307,739	7BL	406,114,844 – 407,922,639	5B	TraesARI5B03G02946310	406123968	406130361
ArinaLrFor	407,922,639	405,537,539 – 410,307,739	7BL	406,114,844 – 407,922,639	5B	TraesARI5B03G02946330	406255060	406255787
ArinaLrFor	407,922,639	405,537,539 – 410,307,739	7BL	406,114,844 – 407,922,639	5B	TraesARI5B03G02946350	406263521	406267092
ArinaLrFor	407,922,639	405,537,539 – 410,307,739	7BL	406,114,844 – 407,922,639	5B	TraesARI5B03G02946410	406474942	406476059
ArinaLrFor	407,922,639	405,537,539 – 410,307,739	7BL	406,114,844 – 407,922,639	5B	TraesARI5B03G02946420	406480826	406490863
ArinaLrFor	407,922,639	405,537,539 – 410,307,739	7BL	406,114,844 – 407,922,639	5B	TraesARI5B03G02946440	406603418	406604212
ArinaLrFor	407,922,639	405,537,539 – 410,307,739	7BL	406,114,844 – 407,922,639	5B	TraesARI5B03G02946450	406633459	406637858
ArinaLrFor	407,922,639	405,537,539 – 410,307,739	7BL	406,114,844 – 407,922,639	5B	TraesARI5B03G02946460	406639988	406641434
ArinaLrFor	407,922,639	405,537,539 – 410,307,739	7BL	406,114,844 – 407,922,639	5B	TraesARI5B03G02946480	406732925	406735295
ArinaLrFor	407,922,639	405,537,539 – 410,307,739	7BL	406,114,844 – 407,922,639	5B	TraesARI5B03G02946490	406736990	406738728
ArinaLrFor	407,922,639	405,537,539 – 410,307,739	7BL	406,114,844 – 407,922,639	5B	TraesARI5B03G02946550	406808922	406811059
ArinaLrFor	407,922,639	405,537,539 – 410,307,739	7BL	406,114,844 – 407,922,639	5B	TraesARI5B03G02946610	406915959	406917767
ArinaLrFor	407,922,639	405,537,539 – 410,307,739	7BL	406,114,844 – 407,922,639	5B	TraesARI5B03G02946620	406923351	406928456
ArinaLrFor	407,922,639	405,537,539 – 410,307,739	7BL	406,114,844 – 407,922,639	5B	TraesARI5B03G02946650	406942314	406949816
ArinaLrFor	407,922,639	405,537,539 – 410,307,739	7BL	406,114,844 – 407,922,639	5B	TraesARI5B03G02946660	406949786	406951767
ArinaLrFor	407,922,639	405,537,539 – 410,307,739	7BL	406,114,844 – 407,922,639	5B	TraesARI5B03G02946670	406956475	406958698
ArinaLrFor	407,922,639	405,537,539 – 410,307,739	7BL	406,114,844 – 407,922,639	5B	TraesARI5B03G02946710	406979806	406981117
ArinaLrFor	407,922,639	405,537,539 – 410,307,739	7BL	406,114,844 – 407,922,639	5B	TraesARI5B03G02946720	406995011	406995897
ArinaLrFor	407,922,639	405,537,539 – 410,307,739	7BL	406,114,844 – 407,922,639	5B	TraesARI5B03G02946730	406996419	406999436
ArinaLrFor	407,922,639	405,537,539 – 410,307,739	7BL	406,114,844 – 407,922,639	5B	TraesARI5B03G02946740	406999492	407002051
ArinaLrFor	407,922,639	405,537,539 – 410,307,739	7BL	406,114,844 – 407,922,639	5B	TraesARI5B03G02946760	407010008	407010547
ArinaLrFor	407,922,639	405,537,539 – 410,307,739	7BL	406,114,844 – 407,922,639	5B	TraesARI5B03G02946790	407212056	407214823
ArinaLrFor	407,922,639	405,537,539 – 410,307,739	7BL	406,114,844 – 407,922,639	5B	TraesARI5B03G02946850	407632816	407652563
ArinaLrFor	407,922,639	405,537,539 – 410,307,739	7BL	406,114,844 – 407,922,639	5B	TraesARI5B03G02946920	407833576	407835946
ArinaLrFor	407,922,639	405,537,539 – 410,307,739	7BL	406,114,844 – 407,922,639	5B	TraesARI5B03G02946950	407861458	407868245
ArinaLrFor	407,922,639	405,537,539 – 410,307,739	7BL	406,114,844 – 407,922,639	5B	TraesARI5B03G02947010	407952406	407953304
ArinaLrFor	407,922,639	405,537,539 – 410,307,739	7BL	406,114,844 – 407,922,639	5B	TraesARI5B03G02947040	407981066	407983476
ArinaLrFor	407,922,639	405,537,539 – 410,307,739	7BL	406,114,844 – 407,922,639	5B	TraesARI5B03G02947100	408052696	408058276
ArinaLrFor	407,922,639	405,537,539 – 410,307,739	7BL	406,114,844 – 407,922,639	5B	TraesARI5B03G02947130	408076658	408082657
ArinaLrFor	407,922,639	405,537,539 – 410,307,739	7BL	406,114,844 – 407,922,639	5B	TraesARI5B03G02947160	408109560	408110657
ArinaLrFor	407,922,639	405,537,539 – 410,307,739	7BL	406,114,844 – 407,922,639	5B	TraesARI5B03G02947190	408145056	408145929
ArinaLrFor	407,922,639	405,537,539 – 410,307,739	7BL	406,114,844 – 407,922,639	5B	TraesARI5B03G02947290	408401186	408403795
ArinaLrFor	407,922,639	405,537,539 – 410,307,739	7BL	406,114,844 – 407,922,639	5B	TraesARI5B03G02947300	408406804	408409654
ArinaLrFor	407,922,639	405,537,539 – 410,307,739	7BL	406,114,844 – 407,922,639	5B	TraesARI5B03G02947360	408687286	408688580
ArinaLrFor	407,922,639	405,537,539 – 410,307,739	7BL	406,114,844 – 407,922,639	5B	TraesARI5B03G02947380	408696451	408700112
ArinaLrFor	407,922,639	405,537,539 – 410,307,739	7BL	406,114,844 – 407,922,639	5B	TraesARI5B03G02947420	408734235	408739238
ArinaLrFor	407,922,639	405,537,539 – 410,307,739	7BL	406,114,844 – 407,922,639	5B	TraesARI5B03G02947430	408739381	408743384
ArinaLrFor	407,922,639	405,537,539 – 410,307,739	7BL	406,114,844 – 407,922,639	5B	TraesARI5B03G02947440	408881307	408883205
ArinaLrFor	407,922,639	405,537,539 – 410,307,739	7BL	406,114,844 – 407,922,639	5B	TraesARI5B03G02947450	408975098	408976726
ArinaLrFor	407,922,639	405,537,539 – 410,307,739	7BL	406,114,844 – 407,922,639	5B	TraesARI5B03G02947500	409145221	409149935
ArinaLrFor	407,922,639	405,537,539 – 410,307,739	7BL	406,114,844 – 407,922,639	5B	TraesARI5B03G02947510	409150826	409151550
ArinaLrFor	407,922,639	405,537,539 – 410,307,739	7BL	406,114,844 – 407,922,639	5B	TraesARI5B03G02947540	409221560	409223459
ArinaLrFor	407,922,639	405,537,539 – 410,307,739	7BL	406,114,844 – 407,922,639	5B	TraesARI5B03G02947570	409228169	409228822
ArinaLrFor	407,922,639	405,537,539 – 410,307,739	7BL	406,114,844 – 407,922,639	5B	TraesARI5B03G02947580	409230406	409231170
ArinaLrFor	407,922,639	405,537,539 – 410,307,739	7BL	406,114,844 – 407,922,639	5B	TraesARI5B03G02947610	409300919	409305225
ArinaLrFor	407,922,639	405,537,539 – 410,307,739	7BL	406,114,844 – 407,922,639	5B	TraesARI5B03G02947620	409306414	409306861
ArinaLrFor	407,922,639	405,537,539 – 410,307,739	7BL	406,114,844 – 407,922,639	5B	TraesARI5B03G02947650	409364020	409365925
ArinaLrFor	407,922,639	405,537,539 – 410,307,739	7BL	406,114,844 – 407,922,639	5B	TraesARI5B03G02947680	409394221	409396888
ArinaLrFor	407,922,639	405,537,539 – 410,307,739	7BL	406,114,844 – 407,922,639	5B	TraesARI5B03G02947700	409428458	409429729
ArinaLrFor	407,922,639	405,537,539 – 410,307,739	7BL	406,114,844 – 407,922,639	5B	TraesARI5B03G02947720	409457420	409458998
ArinaLrFor	407,922,639	405,537,539 – 410,307,739	7BL	406,114,844 – 407,922,639	5B	TraesARI5B03G02947750	409500624	409504544
ArinaLrFor	407,922,639	405,537,539 – 410,307,739	7BL	406,114,844 – 407,922,639	5B	TraesARI5B03G02947780	409557601	409562218
ArinaLrFor	407,922,639	405,537,539 – 410,307,739	7BL	406,114,844 – 407,922,639	5B	TraesARI5B03G02947810	409632204	409639178
ArinaLrFor	407,922,639	405,537,539 – 410,307,739	7BL	406,114,844 – 407,922,639	5B	TraesARI5B03G02947900	409860088	409861661
ArinaLrFor	49,622,949	43,587,649 – 55,658,249	6A	49,622,949 – 50,244,753	6A	TraesARI6A03G03213440	43685448	43685979
ArinaLrFor	49,622,949	43,587,649 – 55,658,249	6A	49,622,949 – 50,244,753	6A	TraesARI6A03G03213470	43696548	43700175
ArinaLrFor	49,622,949	43,587,649 – 55,658,249	6A	49,622,949 – 50,244,753	6A	TraesARI6A03G03213520	43804316	43806131
ArinaLrFor	49,622,949	43,587,649 – 55,658,249	6A	49,622,949 – 50,244,753	6A	TraesARI6A03G03213580	44022586	44023342
ArinaLrFor	49,622,949	43,587,649 – 55,658,249	6A	49,622,949 – 50,244,753	6A	TraesARI6A03G03213620	44137071	44138219
ArinaLrFor	49,622,949	43,587,649 – 55,658,249	6A	49,622,949 – 50,244,753	6A	TraesARI6A03G03213640	44201749	44202432
ArinaLrFor	49,622,949	43,587,649 – 55,658,249	6A	49,622,949 – 50,244,753	6A	TraesARI6A03G03213660	44210869	44211297
ArinaLrFor	49,622,949	43,587,649 – 55,658,249	6A	49,622,949 – 50,244,753	6A	TraesARI6A03G03213680	44315309	44319292
ArinaLrFor	49,622,949	43,587,649 – 55,658,249	6A	49,622,949 – 50,244,753	6A	TraesARI6A03G03213690	44319423	44323195
ArinaLrFor	49,622,949	43,587,649 – 55,658,249	6A	49,622,949 – 50,244,753	6A	TraesARI6A03G03213720	44326067	44326415
ArinaLrFor	49,622,949	43,587,649 – 55,658,249	6A	49,622,949 – 50,244,753	6A	TraesARI6A03G03213760	44397338	44398075
ArinaLrFor	49,622,949	43,587,649 – 55,658,249	6A	49,622,949 – 50,244,753	6A	TraesARI6A03G03213830	44570207	44570915
ArinaLrFor	49,622,949	43,587,649 – 55,658,249	6A	49,622,949 – 50,244,753	6A	TraesARI6A03G03213840	44672666	44681977
ArinaLrFor	49,622,949	43,587,649 – 55,658,249	6A	49,622,949 – 50,244,753	6A	TraesARI6A03G03213890	44737449	44748661
ArinaLrFor	49,622,949	43,587,649 – 55,658,249	6A	49,622,949 – 50,244,753	6A	TraesARI6A03G03213950	44841494	44842465
ArinaLrFor	49,622,949	43,587,649 – 55,658,249	6A	49,622,949 – 50,244,753	6A	TraesARI6A03G03214010	45116523	45121318
ArinaLrFor	49,622,949	43,587,649 – 55,658,249	6A	49,622,949 – 50,244,753	6A	TraesARI6A03G03214080	45466358	45468390
ArinaLrFor	49,622,949	43,587,649 – 55,658,249	6A	49,622,949 – 50,244,753	6A	TraesARI6A03G03214130	45819921	45824059
ArinaLrFor	49,622,949	43,587,649 – 55,658,249	6A	49,622,949 – 50,244,753	6A	TraesARI6A03G03214180	46176377	46177175
ArinaLrFor	49,622,949	43,587,649 – 55,658,249	6A	49,622,949 – 50,244,753	6A	TraesARI6A03G03214210	46245146	46247093
ArinaLrFor	49,622,949	43,587,649 – 55,658,249	6A	49,622,949 – 50,244,753	6A	TraesARI6A03G03214220	46267577	46268365
ArinaLrFor	49,622,949	43,587,649 – 55,658,249	6A	49,622,949 – 50,244,753	6A	TraesARI6A03G03214280	46755206	46757675
ArinaLrFor	49,622,949	43,587,649 – 55,658,249	6A	49,622,949 – 50,244,753	6A	TraesARI6A03G03214290	46758386	46760433
ArinaLrFor	49,622,949	43,587,649 – 55,658,249	6A	49,622,949 – 50,244,753	6A	TraesARI6A03G03214380	46941738	46942125
ArinaLrFor	49,622,949	43,587,649 – 55,658,249	6A	49,622,949 – 50,244,753	6A	TraesARI6A03G03214430	47029669	47031129
ArinaLrFor	49,622,949	43,587,649 – 55,658,249	6A	49,622,949 – 50,244,753	6A	TraesARI6A03G03214450	47081611	47084998
ArinaLrFor	49,622,949	43,587,649 – 55,658,249	6A	49,622,949 – 50,244,753	6A	TraesARI6A03G03214510	47391502	47392057
ArinaLrFor	49,622,949	43,587,649 – 55,658,249	6A	49,622,949 – 50,244,753	6A	TraesARI6A03G03214520	47391560	47392035
ArinaLrFor	49,622,949	43,587,649 – 55,658,249	6A	49,622,949 – 50,244,753	6A	TraesARI6A03G03214540	47397496	47401626
ArinaLrFor	49,622,949	43,587,649 – 55,658,249	6A	49,622,949 – 50,244,753	6A	TraesARI6A03G03214550	47452276	47452981
ArinaLrFor	49,622,949	43,587,649 – 55,658,249	6A	49,622,949 – 50,244,753	6A	TraesARI6A03G03214580	47688262	47691215
ArinaLrFor	49,622,949	43,587,649 – 55,658,249	6A	49,622,949 – 50,244,753	6A	TraesARI6A03G03214600	47702919	47704071
ArinaLrFor	49,622,949	43,587,649 – 55,658,249	6A	49,622,949 – 50,244,753	6A	TraesARI6A03G03214630	47791449	47796477
ArinaLrFor	49,622,949	43,587,649 – 55,658,249	6A	49,622,949 – 50,244,753	6A	TraesARI6A03G03214690	48015409	48020955
ArinaLrFor	49,622,949	43,587,649 – 55,658,249	6A	49,622,949 – 50,244,753	6A	TraesARI6A03G03214750	48147146	48150742
ArinaLrFor	49,622,949	43,587,649 – 55,658,249	6A	49,622,949 – 50,244,753	6A	TraesARI6A03G03214790	48252786	48253460
ArinaLrFor	49,622,949	43,587,649 – 55,658,249	6A	49,622,949 – 50,244,753	6A	TraesARI6A03G03214820	48318832	48319961
ArinaLrFor	49,622,949	43,587,649 – 55,658,249	6A	49,622,949 – 50,244,753	6A	TraesARI6A03G03214850	48580575	48581095
ArinaLrFor	49,622,949	43,587,649 – 55,658,249	6A	49,622,949 – 50,244,753	6A	TraesARI6A03G03214860	48582597	48582983
ArinaLrFor	49,622,949	43,587,649 – 55,658,249	6A	49,622,949 – 50,244,753	6A	TraesARI6A03G03214900	48615383	48616326
ArinaLrFor	49,622,949	43,587,649 – 55,658,249	6A	49,622,949 – 50,244,753	6A	TraesARI6A03G03214920	48633890	48634955
ArinaLrFor	49,622,949	43,587,649 – 55,658,249	6A	49,622,949 – 50,244,753	6A	TraesARI6A03G03214950	48708796	48713349
ArinaLrFor	49,622,949	43,587,649 – 55,658,249	6A	49,622,949 – 50,244,753	6A	TraesARI6A03G03214970	48728360	48733155
ArinaLrFor	49,622,949	43,587,649 – 55,658,249	6A	49,622,949 – 50,244,753	6A	TraesARI6A03G03214980	48735095	48738721
ArinaLrFor	49,622,949	43,587,649 – 55,658,249	6A	49,622,949 – 50,244,753	6A	TraesARI6A03G03214990	48738815	48748988
ArinaLrFor	49,622,949	43,587,649 – 55,658,249	6A	49,622,949 – 50,244,753	6A	TraesARI6A03G03215050	48787561	48789806
ArinaLrFor	49,622,949	43,587,649 – 55,658,249	6A	49,622,949 – 50,244,753	6A	TraesARI6A03G03215070	48808328	48810225
ArinaLrFor	49,622,949	43,587,649 – 55,658,249	6A	49,622,949 – 50,244,753	6A	TraesARI6A03G03215160	48998666	48999310
ArinaLrFor	49,622,949	43,587,649 – 55,658,249	6A	49,622,949 – 50,244,753	6A	TraesARI6A03G03215220	49159255	49160390
ArinaLrFor	49,622,949	43,587,649 – 55,658,249	6A	49,622,949 – 50,244,753	6A	TraesARI6A03G03215250	49225309	49227808
ArinaLrFor	49,622,949	43,587,649 – 55,658,249	6A	49,622,949 – 50,244,753	6A	TraesARI6A03G03215260	49292991	49295909
ArinaLrFor	49,622,949	43,587,649 – 55,658,249	6A	49,622,949 – 50,244,753	6A	TraesARI6A03G03215380	49565578	49567825
ArinaLrFor	49,622,949	43,587,649 – 55,658,249	6A	49,622,949 – 50,244,753	6A	TraesARI6A03G03215460	49709386	49710493
ArinaLrFor	49,622,949	43,587,649 – 55,658,249	6A	49,622,949 – 50,244,753	6A	TraesARI6A03G03215470	49712886	49715654
ArinaLrFor	49,622,949	43,587,649 – 55,658,249	6A	49,622,949 – 50,244,753	6A	TraesARI6A03G03215480	49722028	49724219
ArinaLrFor	49,622,949	43,587,649 – 55,658,249	6A	49,622,949 – 50,244,753	6A	TraesARI6A03G03215520	49772263	49773629
ArinaLrFor	49,622,949	43,587,649 – 55,658,249	6A	49,622,949 – 50,244,753	6A	TraesARI6A03G03215530	49777974	49779769
ArinaLrFor	49,622,949	43,587,649 – 55,658,249	6A	49,622,949 – 50,244,753	6A	TraesARI6A03G03215570	49964120	49966367
ArinaLrFor	49,622,949	43,587,649 – 55,658,249	6A	49,622,949 – 50,244,753	6A	TraesARI6A03G03215580	49977286	49983079
ArinaLrFor	49,622,949	43,587,649 – 55,658,249	6A	49,622,949 – 50,244,753	6A	TraesARI6A03G03215640	50115070	50117019
ArinaLrFor	49,622,949	43,587,649 – 55,658,249	6A	49,622,949 – 50,244,753	6A	TraesARI6A03G03215680	50133648	50135441
ArinaLrFor	49,622,949	43,587,649 – 55,658,249	6A	49,622,949 – 50,244,753	6A	TraesARI6A03G03215710	50181693	50185283
ArinaLrFor	49,622,949	43,587,649 – 55,658,249	6A	49,622,949 – 50,244,753	6A	TraesARI6A03G03215720	50207791	50210709
ArinaLrFor	49,622,949	43,587,649 – 55,658,249	6A	49,622,949 – 50,244,753	6A	TraesARI6A03G03215740	50244921	50246195
ArinaLrFor	49,622,949	43,587,649 – 55,658,249	6A	49,622,949 – 50,244,753	6A	TraesARI6A03G03215770	50269645	50270489
ArinaLrFor	49,622,949	43,587,649 – 55,658,249	6A	49,622,949 – 50,244,753	6A	TraesARI6A03G03215870	50580916	50585713
ArinaLrFor	49,622,949	43,587,649 – 55,658,249	6A	49,622,949 – 50,244,753	6A	TraesARI6A03G03215880	50591193	50596857
ArinaLrFor	49,622,949	43,587,649 – 55,658,249	6A	49,622,949 – 50,244,753	6A	TraesARI6A03G03215890	50599559	50602293
ArinaLrFor	49,622,949	43,587,649 – 55,658,249	6A	49,622,949 – 50,244,753	6A	TraesARI6A03G03215910	50624719	50629116
ArinaLrFor	49,622,949	43,587,649 – 55,658,249	6A	49,622,949 – 50,244,753	6A	TraesARI6A03G03215920	50629331	50633449
ArinaLrFor	49,622,949	43,587,649 – 55,658,249	6A	49,622,949 – 50,244,753	6A	TraesARI6A03G03215930	50635785	50639735
ArinaLrFor	49,622,949	43,587,649 – 55,658,249	6A	49,622,949 – 50,244,753	6A	TraesARI6A03G03215950	50724050	50726031
ArinaLrFor	49,622,949	43,587,649 – 55,658,249	6A	49,622,949 – 50,244,753	6A	TraesARI6A03G03215960	50731926	50732373
ArinaLrFor	49,622,949	43,587,649 – 55,658,249	6A	49,622,949 – 50,244,753	6A	TraesARI6A03G03215970	50735726	50736127
ArinaLrFor	49,622,949	43,587,649 – 55,658,249	6A	49,622,949 – 50,244,753	6A	TraesARI6A03G03216010	50825636	50826069
ArinaLrFor	49,622,949	43,587,649 – 55,658,249	6A	49,622,949 – 50,244,753	6A	TraesARI6A03G03216070	50876286	50876815
ArinaLrFor	49,622,949	43,587,649 – 55,658,249	6A	49,622,949 – 50,244,753	6A	TraesARI6A03G03216100	50962806	50963370
ArinaLrFor	49,622,949	43,587,649 – 55,658,249	6A	49,622,949 – 50,244,753	6A	TraesARI6A03G03216120	50973021	50973263
ArinaLrFor	49,622,949	43,587,649 – 55,658,249	6A	49,622,949 – 50,244,753	6A	TraesARI6A03G03216160	51004016	51004711
ArinaLrFor	49,622,949	43,587,649 – 55,658,249	6A	49,622,949 – 50,244,753	6A	TraesARI6A03G03216170	51102432	51105351
ArinaLrFor	49,622,949	43,587,649 – 55,658,249	6A	49,622,949 – 50,244,753	6A	TraesARI6A03G03216180	51183738	51184625
ArinaLrFor	49,622,949	43,587,649 – 55,658,249	6A	49,622,949 – 50,244,753	6A	TraesARI6A03G03216200	51197506	51204795
ArinaLrFor	49,622,949	43,587,649 – 55,658,249	6A	49,622,949 – 50,244,753	6A	TraesARI6A03G03216220	51225156	51225609
ArinaLrFor	49,622,949	43,587,649 – 55,658,249	6A	49,622,949 – 50,244,753	6A	TraesARI6A03G03216230	51227976	51229047
ArinaLrFor	49,622,949	43,587,649 – 55,658,249	6A	49,622,949 – 50,244,753	6A	TraesARI6A03G03216250	51238068	51241006
ArinaLrFor	49,622,949	43,587,649 – 55,658,249	6A	49,622,949 – 50,244,753	6A	TraesARI6A03G03216260	51277680	51283427
ArinaLrFor	49,622,949	43,587,649 – 55,658,249	6A	49,622,949 – 50,244,753	6A	TraesARI6A03G03216270	51284826	51285432
ArinaLrFor	49,622,949	43,587,649 – 55,658,249	6A	49,622,949 – 50,244,753	6A	TraesARI6A03G03216280	51295379	51295687
ArinaLrFor	49,622,949	43,587,649 – 55,658,249	6A	49,622,949 – 50,244,753	6A	TraesARI6A03G03216340	51518522	51519667
ArinaLrFor	49,622,949	43,587,649 – 55,658,249	6A	49,622,949 – 50,244,753	6A	TraesARI6A03G03216360	51549569	51550649
ArinaLrFor	49,622,949	43,587,649 – 55,658,249	6A	49,622,949 – 50,244,753	6A	TraesARI6A03G03216410	51584456	51585852
ArinaLrFor	49,622,949	43,587,649 – 55,658,249	6A	49,622,949 – 50,244,753	6A	TraesARI6A03G03216430	51669327	51669655
ArinaLrFor	49,622,949	43,587,649 – 55,658,249	6A	49,622,949 – 50,244,753	6A	TraesARI6A03G03216440	51708540	51708865
ArinaLrFor	49,622,949	43,587,649 – 55,658,249	6A	49,622,949 – 50,244,753	6A	TraesARI6A03G03216450	51710208	51716551
ArinaLrFor	49,622,949	43,587,649 – 55,658,249	6A	49,622,949 – 50,244,753	6A	TraesARI6A03G03216470	51746574	51747833
ArinaLrFor	49,622,949	43,587,649 – 55,658,249	6A	49,622,949 – 50,244,753	6A	TraesARI6A03G03216540	51891286	51892045
ArinaLrFor	49,622,949	43,587,649 – 55,658,249	6A	49,622,949 – 50,244,753	6A	TraesARI6A03G03216580	51947727	51949065
ArinaLrFor	49,622,949	43,587,649 – 55,658,249	6A	49,622,949 – 50,244,753	6A	TraesARI6A03G03216630	52106660	52108539
ArinaLrFor	49,622,949	43,587,649 – 55,658,249	6A	49,622,949 – 50,244,753	6A	TraesARI6A03G03216660	52170431	52172312
ArinaLrFor	49,622,949	43,587,649 – 55,658,249	6A	49,622,949 – 50,244,753	6A	TraesARI6A03G03216680	52264093	52266375
ArinaLrFor	49,622,949	43,587,649 – 55,658,249	6A	49,622,949 – 50,244,753	6A	TraesARI6A03G03216720	52552129	52553588
ArinaLrFor	49,622,949	43,587,649 – 55,658,249	6A	49,622,949 – 50,244,753	6A	TraesARI6A03G03216810	53043656	53044698
ArinaLrFor	49,622,949	43,587,649 – 55,658,249	6A	49,622,949 – 50,244,753	6A	TraesARI6A03G03216830	53065216	53066789
ArinaLrFor	49,622,949	43,587,649 – 55,658,249	6A	49,622,949 – 50,244,753	6A	TraesARI6A03G03216840	53067041	53069384
ArinaLrFor	49,622,949	43,587,649 – 55,658,249	6A	49,622,949 – 50,244,753	6A	TraesARI6A03G03216850	53074379	53078350
ArinaLrFor	49,622,949	43,587,649 – 55,658,249	6A	49,622,949 – 50,244,753	6A	TraesARI6A03G03216860	53105088	53110121
ArinaLrFor	49,622,949	43,587,649 – 55,658,249	6A	49,622,949 – 50,244,753	6A	TraesARI6A03G03216890	53137514	53139581
ArinaLrFor	49,622,949	43,587,649 – 55,658,249	6A	49,622,949 – 50,244,753	6A	TraesARI6A03G03216900	53158711	53171281
ArinaLrFor	49,622,949	43,587,649 – 55,658,249	6A	49,622,949 – 50,244,753	6A	TraesARI6A03G03216930	53196050	53199295
ArinaLrFor	49,622,949	43,587,649 – 55,658,249	6A	49,622,949 – 50,244,753	6A	TraesARI6A03G03216970	53416951	53418251
ArinaLrFor	49,622,949	43,587,649 – 55,658,249	6A	49,622,949 – 50,244,753	6A	TraesARI6A03G03217030	53540384	53542913
ArinaLrFor	49,622,949	43,587,649 – 55,658,249	6A	49,622,949 – 50,244,753	6A	TraesARI6A03G03217050	53555336	53556927
ArinaLrFor	49,622,949	43,587,649 – 55,658,249	6A	49,622,949 – 50,244,753	6A	TraesARI6A03G03217070	53562592	53563003
ArinaLrFor	49,622,949	43,587,649 – 55,658,249	6A	49,622,949 – 50,244,753	6A	TraesARI6A03G03217080	53573120	53577664
ArinaLrFor	49,622,949	43,587,649 – 55,658,249	6A	49,622,949 – 50,244,753	6A	TraesARI6A03G03217090	53601836	53607014
ArinaLrFor	49,622,949	43,587,649 – 55,658,249	6A	49,622,949 – 50,244,753	6A	TraesARI6A03G03217110	53615986	53619665
ArinaLrFor	49,622,949	43,587,649 – 55,658,249	6A	49,622,949 – 50,244,753	6A	TraesARI6A03G03217120	53643589	53646230
ArinaLrFor	49,622,949	43,587,649 – 55,658,249	6A	49,622,949 – 50,244,753	6A	TraesARI6A03G03217130	53661484	53668165
ArinaLrFor	49,622,949	43,587,649 – 55,658,249	6A	49,622,949 – 50,244,753	6A	TraesARI6A03G03217140	53672487	53676821
ArinaLrFor	49,622,949	43,587,649 – 55,658,249	6A	49,622,949 – 50,244,753	6A	TraesARI6A03G03217190	53688819	53691962
ArinaLrFor	49,622,949	43,587,649 – 55,658,249	6A	49,622,949 – 50,244,753	6A	TraesARI6A03G03217210	53721976	53723226
ArinaLrFor	49,622,949	43,587,649 – 55,658,249	6A	49,622,949 – 50,244,753	6A	TraesARI6A03G03217230	53768646	53771450
ArinaLrFor	49,622,949	43,587,649 – 55,658,249	6A	49,622,949 – 50,244,753	6A	TraesARI6A03G03217280	53825102	53827055
ArinaLrFor	49,622,949	43,587,649 – 55,658,249	6A	49,622,949 – 50,244,753	6A	TraesARI6A03G03217300	53834299	53836375
ArinaLrFor	49,622,949	43,587,649 – 55,658,249	6A	49,622,949 – 50,244,753	6A	TraesARI6A03G03217340	53938516	53940625
ArinaLrFor	49,622,949	43,587,649 – 55,658,249	6A	49,622,949 – 50,244,753	6A	TraesARI6A03G03217360	53946599	53955863
ArinaLrFor	49,622,949	43,587,649 – 55,658,249	6A	49,622,949 – 50,244,753	6A	TraesARI6A03G03217370	53966185	53973208
ArinaLrFor	49,622,949	43,587,649 – 55,658,249	6A	49,622,949 – 50,244,753	6A	TraesARI6A03G03217470	54038841	54044137
ArinaLrFor	49,622,949	43,587,649 – 55,658,249	6A	49,622,949 – 50,244,753	6A	TraesARI6A03G03217480	54046081	54048381
ArinaLrFor	49,622,949	43,587,649 – 55,658,249	6A	49,622,949 – 50,244,753	6A	TraesARI6A03G03217490	54048776	54053256
ArinaLrFor	49,622,949	43,587,649 – 55,658,249	6A	49,622,949 – 50,244,753	6A	TraesARI6A03G03217580	54320218	54321978
ArinaLrFor	49,622,949	43,587,649 – 55,658,249	6A	49,622,949 – 50,244,753	6A	TraesARI6A03G03217710	54500196	54500957
ArinaLrFor	49,622,949	43,587,649 – 55,658,249	6A	49,622,949 – 50,244,753	6A	TraesARI6A03G03217770	54721621	54725282
ArinaLrFor	49,622,949	43,587,649 – 55,658,249	6A	49,622,949 – 50,244,753	6A	TraesARI6A03G03217780	54727027	54732007
ArinaLrFor	49,622,949	43,587,649 – 55,658,249	6A	49,622,949 – 50,244,753	6A	TraesARI6A03G03217820	54761725	54764048
ArinaLrFor	49,622,949	43,587,649 – 55,658,249	6A	49,622,949 – 50,244,753	6A	TraesARI6A03G03217830	54764951	54767408
ArinaLrFor	49,622,949	43,587,649 – 55,658,249	6A	49,622,949 – 50,244,753	6A	TraesARI6A03G03217880	54780855	54784303
ArinaLrFor	49,622,949	43,587,649 – 55,658,249	6A	49,622,949 – 50,244,753	6A	TraesARI6A03G03217910	54793983	54794825
ArinaLrFor	49,622,949	43,587,649 – 55,658,249	6A	49,622,949 – 50,244,753	6A	TraesARI6A03G03217940	54803791	54807256
ArinaLrFor	49,622,949	43,587,649 – 55,658,249	6A	49,622,949 – 50,244,753	6A	TraesARI6A03G03217960	54902231	54907958
ArinaLrFor	49,622,949	43,587,649 – 55,658,249	6A	49,622,949 – 50,244,753	6A	TraesARI6A03G03218050	55147712	55150612
ArinaLrFor	49,622,949	43,587,649 – 55,658,249	6A	49,622,949 – 50,244,753	6A	TraesARI6A03G03218060	55152306	55154205
ArinaLrFor	49,622,949	43,587,649 – 55,658,249	6A	49,622,949 – 50,244,753	6A	TraesARI6A03G03218070	55155512	55158531
ArinaLrFor	49,622,949	43,587,649 – 55,658,249	6A	49,622,949 – 50,244,753	6A	TraesARI6A03G03218180	55462311	55464122
ArinaLrFor	49,622,949	43,587,649 – 55,658,249	6A	49,622,949 – 50,244,753	6A	TraesARI6A03G03218230	55473447	55473593
ArinaLrFor	49,622,949	43,587,649 – 55,658,249	6A	49,622,949 – 50,244,753	6A	TraesARI6A03G03218250	55475580	55475894
ArinaLrFor	49,622,949	43,587,649 – 55,658,249	6A	49,622,949 – 50,244,753	6A	TraesARI6A03G03218310	55579636	55582902
ArinaLrFor	49,622,949	43,587,649 – 55,658,249	6A	49,622,949 – 50,244,753	6A	TraesARI6A03G03218360	55648655	55650095
ArinaLrFor	463,252,696	460,867,596 – 465,637,796	1B	463,252,696 – 466,866,370	1B	TraesARI1B03G00317160	461337696	461346739
ArinaLrFor	463,252,696	460,867,596 – 465,637,796	1B	463,252,696 – 466,866,370	1B	TraesARI1B03G00317360	461831406	461834690
ArinaLrFor	463,252,696	460,867,596 – 465,637,796	1B	463,252,696 – 466,866,370	1B	TraesARI1B03G00317400	461883344	461887723
ArinaLrFor	463,252,696	460,867,596 – 465,637,796	1B	463,252,696 – 466,866,370	1B	TraesARI1B03G00317410	461885562	461887770
ArinaLrFor	463,252,696	460,867,596 – 465,637,796	1B	463,252,696 – 466,866,370	1B	TraesARI1B03G00317500	462171376	462180695
ArinaLrFor	463,252,696	460,867,596 – 465,637,796	1B	463,252,696 – 466,866,370	1B	TraesARI1B03G00317510	462181063	462181872
ArinaLrFor	463,252,696	460,867,596 – 465,637,796	1B	463,252,696 – 466,866,370	1B	TraesARI1B03G00317530	462324158	462326540
ArinaLrFor	463,252,696	460,867,596 – 465,637,796	1B	463,252,696 – 466,866,370	1B	TraesARI1B03G00317560	462453126	462454298
ArinaLrFor	463,252,696	460,867,596 – 465,637,796	1B	463,252,696 – 466,866,370	1B	TraesARI1B03G00317600	462944140	462946406
ArinaLrFor	463,252,696	460,867,596 – 465,637,796	1B	463,252,696 – 466,866,370	1B	TraesARI1B03G00317630	463144748	463148236
ArinaLrFor	463,252,696	460,867,596 – 465,637,796	1B	463,252,696 – 466,866,370	1B	TraesARI1B03G00317650	463211512	463214519
ArinaLrFor	463,252,696	460,867,596 – 465,637,796	1B	463,252,696 – 466,866,370	1B	TraesARI1B03G00317660	463216852	463220724
ArinaLrFor	463,252,696	460,867,596 – 465,637,796	1B	463,252,696 – 466,866,370	1B	TraesARI1B03G00317670	463222708	463233225
ArinaLrFor	463,252,696	460,867,596 – 465,637,796	1B	463,252,696 – 466,866,370	1B	TraesARI1B03G00317690	463389837	463391525
ArinaLrFor	463,252,696	460,867,596 – 465,637,796	1B	463,252,696 – 466,866,370	1B	TraesARI1B03G00317720	463668090	463670555
ArinaLrFor	463,252,696	460,867,596 – 465,637,796	1B	463,252,696 – 466,866,370	1B	TraesARI1B03G00317740	463684166	463702270
ArinaLrFor	463,252,696	460,867,596 – 465,637,796	1B	463,252,696 – 466,866,370	1B	TraesARI1B03G00317760	463795508	463796296
ArinaLrFor	463,252,696	460,867,596 – 465,637,796	1B	463,252,696 – 466,866,370	1B	TraesARI1B03G00317800	463930827	463934910
ArinaLrFor	463,252,696	460,867,596 – 465,637,796	1B	463,252,696 – 466,866,370	1B	TraesARI1B03G00317810	463951431	463959796
ArinaLrFor	463,252,696	460,867,596 – 465,637,796	1B	463,252,696 – 466,866,370	1B	TraesARI1B03G00317850	463980116	463981979
ArinaLrFor	463,252,696	460,867,596 – 465,637,796	1B	463,252,696 – 466,866,370	1B	TraesARI1B03G00317910	464270986	464275776
ArinaLrFor	463,252,696	460,867,596 – 465,637,796	1B	463,252,696 – 466,866,370	1B	TraesARI1B03G00317920	464277337	464279474
ArinaLrFor	463,252,696	460,867,596 – 465,637,796	1B	463,252,696 – 466,866,370	1B	TraesARI1B03G00317950	464323896	464326276
ArinaLrFor	463,252,696	460,867,596 – 465,637,796	1B	463,252,696 – 466,866,370	1B	TraesARI1B03G00317960	464326923	464329205
ArinaLrFor	463,252,696	460,867,596 – 465,637,796	1B	463,252,696 – 466,866,370	1B	TraesARI1B03G00317980	464408609	464419954
ArinaLrFor	463,252,696	460,867,596 – 465,637,796	1B	463,252,696 – 466,866,370	1B	TraesARI1B03G00318050	464695865	464701440
ArinaLrFor	463,252,696	460,867,596 – 465,637,796	1B	463,252,696 – 466,866,370	1B	TraesARI1B03G00318070	464807738	464811116
ArinaLrFor	463,252,696	460,867,596 – 465,637,796	1B	463,252,696 – 466,866,370	1B	TraesARI1B03G00318090	464828136	464830241
ArinaLrFor	463,252,696	460,867,596 – 465,637,796	1B	463,252,696 – 466,866,370	1B	TraesARI1B03G00318120	464894990	464897265
ArinaLrFor	463,252,696	460,867,596 – 465,637,796	1B	463,252,696 – 466,866,370	1B	TraesARI1B03G00318140	464947916	464951079
ArinaLrFor	463,252,696	460,867,596 – 465,637,796	1B	463,252,696 – 466,866,370	1B	TraesARI1B03G00318160	465022686	465024088
ArinaLrFor	463,252,696	460,867,596 – 465,637,796	1B	463,252,696 – 466,866,370	1B	TraesARI1B03G00318180	465071183	465072502
ArinaLrFor	463,252,696	460,867,596 – 465,637,796	1B	463,252,696 – 466,866,370	1B	TraesARI1B03G00318190	465105906	465107816
ArinaLrFor	463,252,696	460,867,596 – 465,637,796	1B	463,252,696 – 466,866,370	1B	TraesARI1B03G00318200	465113616	465114670
ArinaLrFor	463,252,696	460,867,596 – 465,637,796	1B	463,252,696 – 466,866,370	1B	TraesARI1B03G00318270	465203636	465204979
ArinaLrFor	463,252,696	460,867,596 – 465,637,796	1B	463,252,696 – 466,866,370	1B	TraesARI1B03G00318300	465265536	465267624
ArinaLrFor	463,252,696	460,867,596 – 465,637,796	1B	463,252,696 – 466,866,370	1B	TraesARI1B03G00318330	465315295	465316755
ArinaLrFor	463,252,696	460,867,596 – 465,637,796	1B	463,252,696 – 466,866,370	1B	TraesARI1B03G00318340	465325653	465327748
ArinaLrFor	463,252,696	460,867,596 – 465,637,796	1B	463,252,696 – 466,866,370	1B	TraesARI1B03G00318370	465573296	465573922
ArinaLrFor	331,121,444	328,093,644 – 334,149,244	1D	331,121,444	1D	TraesARI1D03G00511620	328156085	328159291
ArinaLrFor	331,121,444	328,093,644 – 334,149,244	1D	331,121,444	1D	TraesARI1D03G00511640	328161541	328174767
ArinaLrFor	331,121,444	328,093,644 – 334,149,244	1D	331,121,444	1D	TraesARI1D03G00511670	328326163	328330610
ArinaLrFor	331,121,444	328,093,644 – 334,149,244	1D	331,121,444	1D	TraesARI1D03G00511680	328335047	328339245
ArinaLrFor	331,121,444	328,093,644 – 334,149,244	1D	331,121,444	1D	TraesARI1D03G00511690	328339409	328342795
ArinaLrFor	331,121,444	328,093,644 – 334,149,244	1D	331,121,444	1D	TraesARI1D03G00511750	328595576	328597085
ArinaLrFor	331,121,444	328,093,644 – 334,149,244	1D	331,121,444	1D	TraesARI1D03G00511760	328639320	328644362
ArinaLrFor	331,121,444	328,093,644 – 334,149,244	1D	331,121,444	1D	TraesARI1D03G00511780	328647905	328648775
ArinaLrFor	331,121,444	328,093,644 – 334,149,244	1D	331,121,444	1D	TraesARI1D03G00511810	328794366	328795181
ArinaLrFor	331,121,444	328,093,644 – 334,149,244	1D	331,121,444	1D	TraesARI1D03G00511860	328852310	328853458
ArinaLrFor	331,121,444	328,093,644 – 334,149,244	1D	331,121,444	1D	TraesARI1D03G00511880	328874509	328876815
ArinaLrFor	331,121,444	328,093,644 – 334,149,244	1D	331,121,444	1D	TraesARI1D03G00511920	328997956	328999110
ArinaLrFor	331,121,444	328,093,644 – 334,149,244	1D	331,121,444	1D	TraesARI1D03G00511950	329056992	329065853
ArinaLrFor	331,121,444	328,093,644 – 334,149,244	1D	331,121,444	1D	TraesARI1D03G00511980	329167322	329168295
ArinaLrFor	331,121,444	328,093,644 – 334,149,244	1D	331,121,444	1D	TraesARI1D03G00511990	329218769	329222514
ArinaLrFor	331,121,444	328,093,644 – 334,149,244	1D	331,121,444	1D	TraesARI1D03G00512000	329232365	329233505
ArinaLrFor	331,121,444	328,093,644 – 334,149,244	1D	331,121,444	1D	TraesARI1D03G00512020	329248650	329250458
ArinaLrFor	331,121,444	328,093,644 – 334,149,244	1D	331,121,444	1D	TraesARI1D03G00512030	329282066	329283233
ArinaLrFor	331,121,444	328,093,644 – 334,149,244	1D	331,121,444	1D	TraesARI1D03G00512050	329290267	329294881
ArinaLrFor	331,121,444	328,093,644 – 334,149,244	1D	331,121,444	1D	TraesARI1D03G00512060	329300577	329305047
ArinaLrFor	331,121,444	328,093,644 – 334,149,244	1D	331,121,444	1D	TraesARI1D03G00512090	329347199	329354013
ArinaLrFor	331,121,444	328,093,644 – 334,149,244	1D	331,121,444	1D	TraesARI1D03G00512180	329870634	329872619
ArinaLrFor	331,121,444	328,093,644 – 334,149,244	1D	331,121,444	1D	TraesARI1D03G00512200	329912176	329916144
ArinaLrFor	331,121,444	328,093,644 – 334,149,244	1D	331,121,444	1D	TraesARI1D03G00512230	330102940	330109793
ArinaLrFor	331,121,444	328,093,644 – 334,149,244	1D	331,121,444	1D	TraesARI1D03G00512240	330123120	330124144
ArinaLrFor	331,121,444	328,093,644 – 334,149,244	1D	331,121,444	1D	TraesARI1D03G00512290	330199861	330207882
ArinaLrFor	331,121,444	328,093,644 – 334,149,244	1D	331,121,444	1D	TraesARI1D03G00512310	330247736	330249466
ArinaLrFor	331,121,444	328,093,644 – 334,149,244	1D	331,121,444	1D	TraesARI1D03G00512350	330413908	330426548
ArinaLrFor	331,121,444	328,093,644 – 334,149,244	1D	331,121,444	1D	TraesARI1D03G00512370	330542254	330543076
ArinaLrFor	331,121,444	328,093,644 – 334,149,244	1D	331,121,444	1D	TraesARI1D03G00512470	330821774	330828166
ArinaLrFor	331,121,444	328,093,644 – 334,149,244	1D	331,121,444	1D	TraesARI1D03G00512480	330829383	330830852
ArinaLrFor	331,121,444	328,093,644 – 334,149,244	1D	331,121,444	1D	TraesARI1D03G00512500	331116182	331117628
ArinaLrFor	331,121,444	328,093,644 – 334,149,244	1D	331,121,444	1D	TraesARI1D03G00512540	331292319	331300278
ArinaLrFor	331,121,444	328,093,644 – 334,149,244	1D	331,121,444	1D	TraesARI1D03G00512550	331306566	331311705
ArinaLrFor	331,121,444	328,093,644 – 334,149,244	1D	331,121,444	1D	TraesARI1D03G00512600	331472397	331472895
ArinaLrFor	331,121,444	328,093,644 – 334,149,244	1D	331,121,444	1D	TraesARI1D03G00512680	331948258	331949331
ArinaLrFor	331,121,444	328,093,644 – 334,149,244	1D	331,121,444	1D	TraesARI1D03G00512690	331949536	331952969
ArinaLrFor	331,121,444	328,093,644 – 334,149,244	1D	331,121,444	1D	TraesARI1D03G00512700	331953086	331955572
ArinaLrFor	331,121,444	328,093,644 – 334,149,244	1D	331,121,444	1D	TraesARI1D03G00512710	331956765	331958551
ArinaLrFor	331,121,444	328,093,644 – 334,149,244	1D	331,121,444	1D	TraesARI1D03G00512720	331958434	331961822
ArinaLrFor	331,121,444	328,093,644 – 334,149,244	1D	331,121,444	1D	TraesARI1D03G00512800	332488926	332490273
ArinaLrFor	331,121,444	328,093,644 – 334,149,244	1D	331,121,444	1D	TraesARI1D03G00512810	332625518	332630479
ArinaLrFor	331,121,444	328,093,644 – 334,149,244	1D	331,121,444	1D	TraesARI1D03G00512820	332631282	332635690
ArinaLrFor	331,121,444	328,093,644 – 334,149,244	1D	331,121,444	1D	TraesARI1D03G00512910	333097789	333102732
ArinaLrFor	331,121,444	328,093,644 – 334,149,244	1D	331,121,444	1D	TraesARI1D03G00512960	333249837	333254497
ArinaLrFor	331,121,444	328,093,644 – 334,149,244	1D	331,121,444	1D	TraesARI1D03G00512980	333348413	333351327
ArinaLrFor	331,121,444	328,093,644 – 334,149,244	1D	331,121,444	1D	TraesARI1D03G00513060	333598391	333604664
ArinaLrFor	331,121,444	328,093,644 – 334,149,244	1D	331,121,444	1D	TraesARI1D03G00513070	333669050	333671806
ArinaLrFor	331,121,444	328,093,644 – 334,149,244	1D	331,121,444	1D	TraesARI1D03G00513110	333823852	333830405
ArinaLrFor	331,121,444	328,093,644 – 334,149,244	1D	331,121,444	1D	TraesARI1D03G00513130	333833728	333840141
ArinaLrFor	331,121,444	328,093,644 – 334,149,244	1D	331,121,444	1D	TraesARI1D03G00513150	333840517	333842335
ArinaLrFor	331,121,444	328,093,644 – 334,149,244	1D	331,121,444	1D	TraesARI1D03G00513200	334011636	334020588
ArinaLrFor	331,121,444	328,093,644 – 334,149,244	1D	331,121,444	1D	TraesARI1D03G00513220	334034442	334035566
ArinaLrFor	331,121,444	328,093,644 – 334,149,244	1D	331,121,444	1D	TraesARI1D03G00513250	334087584	334087739

## Sheet: Fielder
Genome	Marker Position	Region including LD decay	Chromosome_CS	Region of significant association	Chromosome	Candidate Gene	Gene start position	Gene end position
Fielder	650,515,242	647,487,442 – 653,543,042	7D	650,035,936 – 650,515,242	chr7D	TraesFLD7D01G610400	647566842	647567849
Fielder	650,515,242	647,487,442 – 653,543,042	7D	650,035,936 – 650,515,242	chr7D	TraesFLD7D01G610500	647674810	647678587
Fielder	650,515,242	647,487,442 – 653,543,042	7D	650,035,936 – 650,515,242	chr7D	TraesFLD7D01G610600	647681439	647682299
Fielder	650,515,242	647,487,442 – 653,543,042	7D	650,035,936 – 650,515,242	chr7D	TraesFLD7D01G610700	647762220	647766387
Fielder	650,515,242	647,487,442 – 653,543,042	7D	650,035,936 – 650,515,242	chr7D	TraesFLD7D01G610900	648695090	648697252
Fielder	650,515,242	647,487,442 – 653,543,042	7D	650,035,936 – 650,515,242	chr7D	TraesFLD7D01G611000	648774742	648780912
Fielder	650,515,242	647,487,442 – 653,543,042	7D	650,035,936 – 650,515,242	chr7D	TraesFLD7D01G611100	648931925	648946465
Fielder	650,515,242	647,487,442 – 653,543,042	7D	650,035,936 – 650,515,242	chr7D	TraesFLD7D01G611200	649032652	649036729
Fielder	650,515,242	647,487,442 – 653,543,042	7D	650,035,936 – 650,515,242	chr7D	TraesFLD7D01G611300	649038019	649041297
Fielder	650,515,242	647,487,442 – 653,543,042	7D	650,035,936 – 650,515,242	chr7D	TraesFLD7D01G611400	649052425	649061124
Fielder	650,515,242	647,487,442 – 653,543,042	7D	650,035,936 – 650,515,242	chr7D	TraesFLD7D01G611500	649099359	649102875
Fielder	650,515,242	647,487,442 – 653,543,042	7D	650,035,936 – 650,515,242	chr7D	TraesFLD7D01G611600	649182458	649183606
Fielder	650,515,242	647,487,442 – 653,543,042	7D	650,035,936 – 650,515,242	chr7D	TraesFLD7D01G611700	649199124	649200371
Fielder	650,515,242	647,487,442 – 653,543,042	7D	650,035,936 – 650,515,242	chr7D	TraesFLD7D01G611800	649219037	649222840
Fielder	650,515,242	647,487,442 – 653,543,042	7D	650,035,936 – 650,515,242	chr7D	TraesFLD7D01G611900	649227852	649228358
Fielder	650,515,242	647,487,442 – 653,543,042	7D	650,035,936 – 650,515,242	chr7D	TraesFLD7D01G612000	649544057	649546232
Fielder	650,515,242	647,487,442 – 653,543,042	7D	650,035,936 – 650,515,242	chr7D	TraesFLD7D01G612100	649646224	649647465
Fielder	650,515,242	647,487,442 – 653,543,042	7D	650,035,936 – 650,515,242	chr7D	TraesFLD7D01G612200	649666766	649667914
Fielder	650,515,242	647,487,442 – 653,543,042	7D	650,035,936 – 650,515,242	chr7D	TraesFLD7D01G612300	649707040	649708573
Fielder	650,515,242	647,487,442 – 653,543,042	7D	650,035,936 – 650,515,242	chr7D	TraesFLD7D01G612400	649728542	649729048
Fielder	650,515,242	647,487,442 – 653,543,042	7D	650,035,936 – 650,515,242	chr7D	TraesFLD7D01G612500	649730026	649730532
Fielder	650,515,242	647,487,442 – 653,543,042	7D	650,035,936 – 650,515,242	chr7D	TraesFLD7D01G612600	649732503	649736315
Fielder	650,515,242	647,487,442 – 653,543,042	7D	650,035,936 – 650,515,242	chr7D	TraesFLD7D01G612700	649746112	649747260
Fielder	650,515,242	647,487,442 – 653,543,042	7D	650,035,936 – 650,515,242	chr7D	TraesFLD7D01G612800	649757585	649758781
Fielder	650,515,242	647,487,442 – 653,543,042	7D	650,035,936 – 650,515,242	chr7D	TraesFLD7D01G612900	649819638	649820159
Fielder	650,515,242	647,487,442 – 653,543,042	7D	650,035,936 – 650,515,242	chr7D	TraesFLD7D01G613000	649850059	649858250
Fielder	650,515,242	647,487,442 – 653,543,042	7D	650,035,936 – 650,515,242	chr7D	TraesFLD7D01G613100	649873503	649874585
Fielder	650,515,242	647,487,442 – 653,543,042	7D	650,035,936 – 650,515,242	chr7D	TraesFLD7D01G613200	649914506	649915063
Fielder	650,515,242	647,487,442 – 653,543,042	7D	650,035,936 – 650,515,242	chr7D	TraesFLD7D01G613300	649926556	649931479
Fielder	650,515,242	647,487,442 – 653,543,042	7D	650,035,936 – 650,515,242	chr7D	TraesFLD7D01G613400	649932078	649932673
Fielder	650,515,242	647,487,442 – 653,543,042	7D	650,035,936 – 650,515,242	chr7D	TraesFLD7D01G613500	649934069	649939141
Fielder	650,515,242	647,487,442 – 653,543,042	7D	650,035,936 – 650,515,242	chr7D	TraesFLD7D01G613600	649944623	649945348
Fielder	650,515,242	647,487,442 – 653,543,042	7D	650,035,936 – 650,515,242	chr7D	TraesFLD7D01G613700	649962289	649963632
Fielder	650,515,242	647,487,442 – 653,543,042	7D	650,035,936 – 650,515,242	chr7D	TraesFLD7D01G613800	649971132	649972487
Fielder	650,515,242	647,487,442 – 653,543,042	7D	650,035,936 – 650,515,242	chr7D	TraesFLD7D01G613900	650027023	650029430
Fielder	650,515,242	647,487,442 – 653,543,042	7D	650,035,936 – 650,515,242	chr7D	TraesFLD7D01G614000	650045243	650046583
Fielder	650,515,242	647,487,442 – 653,543,042	7D	650,035,936 – 650,515,242	chr7D	TraesFLD7D01G614100	650160746	650161942
Fielder	650,515,242	647,487,442 – 653,543,042	7D	650,035,936 – 650,515,242	chr7D	TraesFLD7D01G614200	650176434	650176772
Fielder	650,515,242	647,487,442 – 653,543,042	7D	650,035,936 – 650,515,242	chr7D	TraesFLD7D01G614300	650204476	650205396
Fielder	650,515,242	647,487,442 – 653,543,042	7D	650,035,936 – 650,515,242	chr7D	TraesFLD7D01G614400	650349324	650377936
Fielder	650,515,242	647,487,442 – 653,543,042	7D	650,035,936 – 650,515,242	chr7D	TraesFLD7D01G614500	650382589	650383668
Fielder	650,515,242	647,487,442 – 653,543,042	7D	650,035,936 – 650,515,242	chr7D	TraesFLD7D01G614600	650426078	650428430
Fielder	650,515,242	647,487,442 – 653,543,042	7D	650,035,936 – 650,515,242	chr7D	TraesFLD7D01G614700	650435702	650437664
Fielder	650,515,242	647,487,442 – 653,543,042	7D	650,035,936 – 650,515,242	chr7D	TraesFLD7D01G614800	650473032	650474396
Fielder	650,515,242	647,487,442 – 653,543,042	7D	650,035,936 – 650,515,242	chr7D	TraesFLD7D01G614900	650500445	650502595
Fielder	650,515,242	647,487,442 – 653,543,042	7D	650,035,936 – 650,515,242	chr7D	TraesFLD7D01G615000	650514443	650516508
Fielder	650,515,242	647,487,442 – 653,543,042	7D	650,035,936 – 650,515,242	chr7D	TraesFLD7D01G615100	650521336	650524042
Fielder	650,515,242	647,487,442 – 653,543,042	7D	650,035,936 – 650,515,242	chr7D	TraesFLD7D01G615200	650592076	650611345
Fielder	650,515,242	647,487,442 – 653,543,042	7D	650,035,936 – 650,515,242	chr7D	TraesFLD7D01G615300	650619123	650619473
Fielder	650,515,242	647,487,442 – 653,543,042	7D	650,035,936 – 650,515,242	chr7D	TraesFLD7D01G615400	650621768	650622169
Fielder	650,515,242	647,487,442 – 653,543,042	7D	650,035,936 – 650,515,242	chr7D	TraesFLD7D01G615500	650658487	650659194
Fielder	650,515,242	647,487,442 – 653,543,042	7D	650,035,936 – 650,515,242	chr7D	TraesFLD7D01G615600	650733056	650734332
Fielder	650,515,242	647,487,442 – 653,543,042	7D	650,035,936 – 650,515,242	chr7D	TraesFLD7D01G615700	650782131	650787332
Fielder	650,515,242	647,487,442 – 653,543,042	7D	650,035,936 – 650,515,242	chr7D	TraesFLD7D01G615800	650800596	650802669
Fielder	650,515,242	647,487,442 – 653,543,042	7D	650,035,936 – 650,515,242	chr7D	TraesFLD7D01G615900	650910208	650911043
Fielder	650,515,242	647,487,442 – 653,543,042	7D	650,035,936 – 650,515,242	chr7D	TraesFLD7D01G616000	650932250	650935410
Fielder	650,515,242	647,487,442 – 653,543,042	7D	650,035,936 – 650,515,242	chr7D	TraesFLD7D01G616100	650988118	650988908
Fielder	650,515,242	647,487,442 – 653,543,042	7D	650,035,936 – 650,515,242	chr7D	TraesFLD7D01G616200	650997214	651002666
Fielder	650,515,242	647,487,442 – 653,543,042	7D	650,035,936 – 650,515,242	chr7D	TraesFLD7D01G616300	651005197	651006904
Fielder	650,515,242	647,487,442 – 653,543,042	7D	650,035,936 – 650,515,242	chr7D	TraesFLD7D01G616400	651027398	651028156
Fielder	650,515,242	647,487,442 – 653,543,042	7D	650,035,936 – 650,515,242	chr7D	TraesFLD7D01G616500	651035521	651036863
Fielder	650,515,242	647,487,442 – 653,543,042	7D	650,035,936 – 650,515,242	chr7D	TraesFLD7D01G616600	651060437	651062885
Fielder	650,515,242	647,487,442 – 653,543,042	7D	650,035,936 – 650,515,242	chr7D	TraesFLD7D01G616700	651063982	651064603
Fielder	650,515,242	647,487,442 – 653,543,042	7D	650,035,936 – 650,515,242	chr7D	TraesFLD7D01G616900	651071356	651071979
Fielder	650,515,242	647,487,442 – 653,543,042	7D	650,035,936 – 650,515,242	chr7D	TraesFLD7D01G617000	651084847	651086884
Fielder	650,515,242	647,487,442 – 653,543,042	7D	650,035,936 – 650,515,242	chr7D	TraesFLD7D01G617100	651089865	651090377
Fielder	650,515,242	647,487,442 – 653,543,042	7D	650,035,936 – 650,515,242	chr7D	TraesFLD7D01G617200	651093187	651093831
Fielder	650,515,242	647,487,442 – 653,543,042	7D	650,035,936 – 650,515,242	chr7D	TraesFLD7D01G617300	651106667	651115487
Fielder	650,515,242	647,487,442 – 653,543,042	7D	650,035,936 – 650,515,242	chr7D	TraesFLD7D01G617400	651145095	651145820
Fielder	650,515,242	647,487,442 – 653,543,042	7D	650,035,936 – 650,515,242	chr7D	TraesFLD7D01G617500	651207927	651208589
Fielder	650,515,242	647,487,442 – 653,543,042	7D	650,035,936 – 650,515,242	chr7D	TraesFLD7D01G617600	651212637	651213866
Fielder	650,515,242	647,487,442 – 653,543,042	7D	650,035,936 – 650,515,242	chr7D	TraesFLD7D01G617700	651228234	651228896
Fielder	650,515,242	647,487,442 – 653,543,042	7D	650,035,936 – 650,515,242	chr7D	TraesFLD7D01G617800	651232944	651234173
Fielder	650,515,242	647,487,442 – 653,543,042	7D	650,035,936 – 650,515,242	chr7D	TraesFLD7D01G617900	651236409	651240350
Fielder	650,515,242	647,487,442 – 653,543,042	7D	650,035,936 – 650,515,242	chr7D	TraesFLD7D01G618000	651371571	651372314
Fielder	650,515,242	647,487,442 – 653,543,042	7D	650,035,936 – 650,515,242	chr7D	TraesFLD7D01G618100	651374211	651376752
Fielder	650,515,242	647,487,442 – 653,543,042	7D	650,035,936 – 650,515,242	chr7D	TraesFLD7D01G618200	651421274	651422677
Fielder	650,515,242	647,487,442 – 653,543,042	7D	650,035,936 – 650,515,242	chr7D	TraesFLD7D01G618300	651425275	651425637
Fielder	650,515,242	647,487,442 – 653,543,042	7D	650,035,936 – 650,515,242	chr7D	TraesFLD7D01G618400	651475686	651480068
Fielder	650,515,242	647,487,442 – 653,543,042	7D	650,035,936 – 650,515,242	chr7D	TraesFLD7D01G618500	651512824	651519136
Fielder	650,515,242	647,487,442 – 653,543,042	7D	650,035,936 – 650,515,242	chr7D	TraesFLD7D01G618600	651570384	651573481
Fielder	650,515,242	647,487,442 – 653,543,042	7D	650,035,936 – 650,515,242	chr7D	TraesFLD7D01G618700	651585372	651597289
Fielder	650,515,242	647,487,442 – 653,543,042	7D	650,035,936 – 650,515,242	chr7D	TraesFLD7D01G618800	651762321	651764838
Fielder	650,515,242	647,487,442 – 653,543,042	7D	650,035,936 – 650,515,242	chr7D	TraesFLD7D01G618900	651803485	651819767
Fielder	650,515,242	647,487,442 – 653,543,042	7D	650,035,936 – 650,515,242	chr7D	TraesFLD7D01G619000	651838924	651839714
Fielder	650,515,242	647,487,442 – 653,543,042	7D	650,035,936 – 650,515,242	chr7D	TraesFLD7D01G619100	651884274	651887201
Fielder	650,515,242	647,487,442 – 653,543,042	7D	650,035,936 – 650,515,242	chr7D	TraesFLD7D01G619300	652157612	652158103
Fielder	650,515,242	647,487,442 – 653,543,042	7D	650,035,936 – 650,515,242	chr7D	TraesFLD7D01G619400	652174032	652175207
Fielder	650,515,242	647,487,442 – 653,543,042	7D	650,035,936 – 650,515,242	chr7D	TraesFLD7D01G619600	652209996	652211071
Fielder	650,515,242	647,487,442 – 653,543,042	7D	650,035,936 – 650,515,242	chr7D	TraesFLD7D01G619800	652215922	652219113
Fielder	650,515,242	647,487,442 – 653,543,042	7D	650,035,936 – 650,515,242	chr7D	TraesFLD7D01G619900	652252798	652255179
Fielder	650,515,242	647,487,442 – 653,543,042	7D	650,035,936 – 650,515,242	chr7D	TraesFLD7D01G620000	652261189	652263485
Fielder	650,515,242	647,487,442 – 653,543,042	7D	650,035,936 – 650,515,242	chr7D	TraesFLD7D01G620100	652282144	652295233
Fielder	650,515,242	647,487,442 – 653,543,042	7D	650,035,936 – 650,515,242	chr7D	TraesFLD7D01G620200	652450446	652452566
Fielder	650,515,242	647,487,442 – 653,543,042	7D	650,035,936 – 650,515,242	chr7D	TraesFLD7D01G620300	652469189	652473230
Fielder	650,515,242	647,487,442 – 653,543,042	7D	650,035,936 – 650,515,242	chr7D	TraesFLD7D01G620400	652512477	652517978
Fielder	650,515,242	647,487,442 – 653,543,042	7D	650,035,936 – 650,515,242	chr7D	TraesFLD7D01G620600	652526859	652527966
Fielder	650,515,242	647,487,442 – 653,543,042	7D	650,035,936 – 650,515,242	chr7D	TraesFLD7D01G620700	652529826	652534785
Fielder	650,515,242	647,487,442 – 653,543,042	7D	650,035,936 – 650,515,242	chr7D	TraesFLD7D01G620800	652575359	652577617
Fielder	650,515,242	647,487,442 – 653,543,042	7D	650,035,936 – 650,515,242	chr7D	TraesFLD7D01G620900	652577825	652580865
Fielder	650,515,242	647,487,442 – 653,543,042	7D	650,035,936 – 650,515,242	chr7D	TraesFLD7D01G621000	652585398	652585694
Fielder	650,515,242	647,487,442 – 653,543,042	7D	650,035,936 – 650,515,242	chr7D	TraesFLD7D01G621100	652589566	652592841
Fielder	650,515,242	647,487,442 – 653,543,042	7D	650,035,936 – 650,515,242	chr7D	TraesFLD7D01G621200	652592908	652595422
Fielder	650,515,242	647,487,442 – 653,543,042	7D	650,035,936 – 650,515,242	chr7D	TraesFLD7D01G621300	652605287	652606825
Fielder	650,515,242	647,487,442 – 653,543,042	7D	650,035,936 – 650,515,242	chr7D	TraesFLD7D01G621400	652612296	652615722
Fielder	650,515,242	647,487,442 – 653,543,042	7D	650,035,936 – 650,515,242	chr7D	TraesFLD7D01G621500	652666798	652667317
Fielder	650,515,242	647,487,442 – 653,543,042	7D	650,035,936 – 650,515,242	chr7D	TraesFLD7D01G621600	652677324	652678991
Fielder	650,515,242	647,487,442 – 653,543,042	7D	650,035,936 – 650,515,242	chr7D	TraesFLD7D01G621700	652691494	652693079
Fielder	650,515,242	647,487,442 – 653,543,042	7D	650,035,936 – 650,515,242	chr7D	TraesFLD7D01G621800	652764460	652767067
Fielder	650,515,242	647,487,442 – 653,543,042	7D	650,035,936 – 650,515,242	chr7D	TraesFLD7D01G621900	652794733	652796072
Fielder	650,515,242	647,487,442 – 653,543,042	7D	650,035,936 – 650,515,242	chr7D	TraesFLD7D01G622000	652804482	652810388
Fielder	650,515,242	647,487,442 – 653,543,042	7D	650,035,936 – 650,515,242	chr7D	TraesFLD7D01G622100	652815192	652816237
Fielder	650,515,242	647,487,442 – 653,543,042	7D	650,035,936 – 650,515,242	chr7D	TraesFLD7D01G622200	652849823	652853707
Fielder	650,515,242	647,487,442 – 653,543,042	7D	650,035,936 – 650,515,242	chr7D	TraesFLD7D01G622300	652922802	652924669
Fielder	650,515,242	647,487,442 – 653,543,042	7D	650,035,936 – 650,515,242	chr7D	TraesFLD7D01G622400	652924709	652926523
Fielder	650,515,242	647,487,442 – 653,543,042	7D	650,035,936 – 650,515,242	chr7D	TraesFLD7D01G622500	652961755	652962108
Fielder	650,515,242	647,487,442 – 653,543,042	7D	650,035,936 – 650,515,242	chr7D	TraesFLD7D01G622600	652964121	652964384
Fielder	650,515,242	647,487,442 – 653,543,042	7D	650,035,936 – 650,515,242	chr7D	TraesFLD7D01G622700	652964398	652964559
Fielder	650,515,242	647,487,442 – 653,543,042	7D	650,035,936 – 650,515,242	chr7D	TraesFLD7D01G622800	652965407	652965904
Fielder	650,515,242	647,487,442 – 653,543,042	7D	650,035,936 – 650,515,242	chr7D	TraesFLD7D01G622900	652966525	652966974
Fielder	650,515,242	647,487,442 – 653,543,042	7D	650,035,936 – 650,515,242	chr7D	TraesFLD7D01G623000	652968889	652969344
Fielder	650,515,242	647,487,442 – 653,543,042	7D	650,035,936 – 650,515,242	chr7D	TraesFLD7D01G623100	652969463	652969834
Fielder	650,515,242	647,487,442 – 653,543,042	7D	650,035,936 – 650,515,242	chr7D	TraesFLD7D01G623200	652971213	652971644
Fielder	650,515,242	647,487,442 – 653,543,042	7D	650,035,936 – 650,515,242	chr7D	TraesFLD7D01G623300	652972937	652973461
Fielder	650,515,242	647,487,442 – 653,543,042	7D	650,035,936 – 650,515,242	chr7D	TraesFLD7D01G623400	652999746	653005738
Fielder	72,294,210	69,909,110 – 74,679,310	7B	72,294,210 – 74,097,537	chr7B	TraesFLD7B01G069000	70373693	70375019
Fielder	72,294,210	69,909,110 – 74,679,310	7B	72,294,210 – 74,097,537	chr7B	TraesFLD7B01G069100	70583269	70584276
Fielder	72,294,210	69,909,110 – 74,679,310	7B	72,294,210 – 74,097,537	chr7B	TraesFLD7B01G069200	70658940	70663090
Fielder	72,294,210	69,909,110 – 74,679,310	7B	72,294,210 – 74,097,537	chr7B	TraesFLD7B01G069300	70762099	70763187
Fielder	72,294,210	69,909,110 – 74,679,310	7B	72,294,210 – 74,097,537	chr7B	TraesFLD7B01G069400	70785352	70786199
Fielder	72,294,210	69,909,110 – 74,679,310	7B	72,294,210 – 74,097,537	chr7B	TraesFLD7B01G069500	70817878	70820232
Fielder	72,294,210	69,909,110 – 74,679,310	7B	72,294,210 – 74,097,537	chr7B	TraesFLD7B01G069600	70848526	70850154
Fielder	72,294,210	69,909,110 – 74,679,310	7B	72,294,210 – 74,097,537	chr7B	TraesFLD7B01G069700	70911633	70913261
Fielder	72,294,210	69,909,110 – 74,679,310	7B	72,294,210 – 74,097,537	chr7B	TraesFLD7B01G069800	70997898	70999275
Fielder	72,294,210	69,909,110 – 74,679,310	7B	72,294,210 – 74,097,537	chr7B	TraesFLD7B01G069900	71073626	71075255
Fielder	72,294,210	69,909,110 – 74,679,310	7B	72,294,210 – 74,097,537	chr7B	TraesFLD7B01G070000	71243873	71245501
Fielder	72,294,210	69,909,110 – 74,679,310	7B	72,294,210 – 74,097,537	chr7B	TraesFLD7B01G070100	71338323	71340866
Fielder	72,294,210	69,909,110 – 74,679,310	7B	72,294,210 – 74,097,537	chr7B	TraesFLD7B01G070200	71479097	71481106
Fielder	72,294,210	69,909,110 – 74,679,310	7B	72,294,210 – 74,097,537	chr7B	TraesFLD7B01G070300	71482692	71487056
Fielder	72,294,210	69,909,110 – 74,679,310	7B	72,294,210 – 74,097,537	chr7B	TraesFLD7B01G070400	71518325	71518951
Fielder	72,294,210	69,909,110 – 74,679,310	7B	72,294,210 – 74,097,537	chr7B	TraesFLD7B01G070500	71522059	71525031
Fielder	72,294,210	69,909,110 – 74,679,310	7B	72,294,210 – 74,097,537	chr7B	TraesFLD7B01G070600	71811748	71812371
Fielder	72,294,210	69,909,110 – 74,679,310	7B	72,294,210 – 74,097,537	chr7B	TraesFLD7B01G070700	72134776	72140181
Fielder	72,294,210	69,909,110 – 74,679,310	7B	72,294,210 – 74,097,537	chr7B	TraesFLD7B01G070800	72159378	72164284
Fielder	72,294,210	69,909,110 – 74,679,310	7B	72,294,210 – 74,097,537	chr7B	TraesFLD7B01G070900	72234544	72234915
Fielder	72,294,210	69,909,110 – 74,679,310	7B	72,294,210 – 74,097,537	chr7B	TraesFLD7B01G071000	72263737	72264378
Fielder	72,294,210	69,909,110 – 74,679,310	7B	72,294,210 – 74,097,537	chr7B	TraesFLD7B01G071100	72349100	72354959
Fielder	72,294,210	69,909,110 – 74,679,310	7B	72,294,210 – 74,097,537	chr7B	TraesFLD7B01G071200	72384376	72385047
Fielder	72,294,210	69,909,110 – 74,679,310	7B	72,294,210 – 74,097,537	chr7B	TraesFLD7B01G071300	72564824	72584569
Fielder	72,294,210	69,909,110 – 74,679,310	7B	72,294,210 – 74,097,537	chr7B	TraesFLD7B01G071400	73001174	73002802
Fielder	72,294,210	69,909,110 – 74,679,310	7B	72,294,210 – 74,097,537	chr7B	TraesFLD7B01G071500	73213745	73216039
Fielder	72,294,210	69,909,110 – 74,679,310	7B	72,294,210 – 74,097,537	chr7B	TraesFLD7B01G071600	73216321	73218830
Fielder	72,294,210	69,909,110 – 74,679,310	7B	72,294,210 – 74,097,537	chr7B	TraesFLD7B01G071700	73219944	73220776
Fielder	72,294,210	69,909,110 – 74,679,310	7B	72,294,210 – 74,097,537	chr7B	TraesFLD7B01G071800	73234626	73235462
Fielder	72,294,210	69,909,110 – 74,679,310	7B	72,294,210 – 74,097,537	chr7B	TraesFLD7B01G071900	73256889	73258874
Fielder	72,294,210	69,909,110 – 74,679,310	7B	72,294,210 – 74,097,537	chr7B	TraesFLD7B01G072000	73264722	73266086
Fielder	72,294,210	69,909,110 – 74,679,310	7B	72,294,210 – 74,097,537	chr7B	TraesFLD7B01G072100	73267628	73273728
Fielder	72,294,210	69,909,110 – 74,679,310	7B	72,294,210 – 74,097,537	chr7B	TraesFLD7B01G072200	73290227	73292722
Fielder	72,294,210	69,909,110 – 74,679,310	7B	72,294,210 – 74,097,537	chr7B	TraesFLD7B01G072300	73298583	73299999
Fielder	72,294,210	69,909,110 – 74,679,310	7B	72,294,210 – 74,097,537	chr7B	TraesFLD7B01G072400	73405442	73407283
Fielder	72,294,210	69,909,110 – 74,679,310	7B	72,294,210 – 74,097,537	chr7B	TraesFLD7B01G072500	73467384	73467860
Fielder	72,294,210	69,909,110 – 74,679,310	7B	72,294,210 – 74,097,537	chr7B	TraesFLD7B01G072600	73477517	73478949
Fielder	72,294,210	69,909,110 – 74,679,310	7B	72,294,210 – 74,097,537	chr7B	TraesFLD7B01G072700	73481383	73483116
Fielder	72,294,210	69,909,110 – 74,679,310	7B	72,294,210 – 74,097,537	chr7B	TraesFLD7B01G072800	73577075	73579999
Fielder	72,294,210	69,909,110 – 74,679,310	7B	72,294,210 – 74,097,537	chr7B	TraesFLD7B01G072900	73738920	73739294
Fielder	72,294,210	69,909,110 – 74,679,310	7B	72,294,210 – 74,097,537	chr7B	TraesFLD7B01G073000	73945497	73946260
Fielder	72,294,210	69,909,110 – 74,679,310	7B	72,294,210 – 74,097,537	chr7B	TraesFLD7B01G073100	73956723	73957106
Fielder	72,294,210	69,909,110 – 74,679,310	7B	72,294,210 – 74,097,537	chr7B	TraesFLD7B01G073200	74082107	74087982
Fielder	72,294,210	69,909,110 – 74,679,310	7B	72,294,210 – 74,097,537	chr7B	TraesFLD7B01G073300	74088919	74090734
Fielder	72,294,210	69,909,110 – 74,679,310	7B	72,294,210 – 74,097,537	chr7B	TraesFLD7B01G073500	74124387	74125411
Fielder	72,294,210	69,909,110 – 74,679,310	7B	72,294,210 – 74,097,537	chr7B	TraesFLD7B01G073600	74126735	74130684
Fielder	72,294,210	69,909,110 – 74,679,310	7B	72,294,210 – 74,097,537	chr7B	TraesFLD7B01G073700	74235632	74236187
Fielder	72,294,210	69,909,110 – 74,679,310	7B	72,294,210 – 74,097,537	chr7B	TraesFLD7B01G073800	74257580	74258139
Fielder	72,294,210	69,909,110 – 74,679,310	7B	72,294,210 – 74,097,537	chr7B	TraesFLD7B01G073900	74280040	74280599
Fielder	72,294,210	69,909,110 – 74,679,310	7B	72,294,210 – 74,097,537	chr7B	TraesFLD7B01G074000	74281176	74281640
Fielder	72,294,210	69,909,110 – 74,679,310	7B	72,294,210 – 74,097,537	chr7B	TraesFLD7B01G074100	74372010	74396346
Fielder	72,294,210	69,909,110 – 74,679,310	7B	72,294,210 – 74,097,537	chr7B	TraesFLD7B01G074200	74623772	74625570
Fielder	53,618,173	47,582,873 – 59,653,473	6A	53,618,173 – 54,228,469	chr6A	TraesFLD6A01G089500	47660833	47662231
Fielder	53,618,173	47,582,873 – 59,653,473	6A	53,618,173 – 54,228,469	chr6A	TraesFLD6A01G089600	48056491	48056921
Fielder	53,618,173	47,582,873 – 59,653,473	6A	53,618,173 – 54,228,469	chr6A	TraesFLD6A01G089700	48065552	48065980
Fielder	53,618,173	47,582,873 – 59,653,473	6A	53,618,173 – 54,228,469	chr6A	TraesFLD6A01G089800	48177029	48180726
Fielder	53,618,173	47,582,873 – 59,653,473	6A	53,618,173 – 54,228,469	chr6A	TraesFLD6A01G089900	48181044	48184203
Fielder	53,618,173	47,582,873 – 59,653,473	6A	53,618,173 – 54,228,469	chr6A	TraesFLD6A01G090000	48274218	48274724
Fielder	53,618,173	47,582,873 – 59,653,473	6A	53,618,173 – 54,228,469	chr6A	TraesFLD6A01G090100	48382158	48383258
Fielder	53,618,173	47,582,873 – 59,653,473	6A	53,618,173 – 54,228,469	chr6A	TraesFLD6A01G090200	48397715	48404668
Fielder	53,618,173	47,582,873 – 59,653,473	6A	53,618,173 – 54,228,469	chr6A	TraesFLD6A01G090300	48454013	48454528
Fielder	53,618,173	47,582,873 – 59,653,473	6A	53,618,173 – 54,228,469	chr6A	TraesFLD6A01G090400	48603142	48604242
Fielder	53,618,173	47,582,873 – 59,653,473	6A	53,618,173 – 54,228,469	chr6A	TraesFLD6A01G090500	48618659	48624961
Fielder	53,618,173	47,582,873 – 59,653,473	6A	53,618,173 – 54,228,469	chr6A	TraesFLD6A01G090600	48650816	48657118
Fielder	53,618,173	47,582,873 – 59,653,473	6A	53,618,173 – 54,228,469	chr6A	TraesFLD6A01G090700	48682996	48690078
Fielder	53,618,173	47,582,873 – 59,653,473	6A	53,618,173 – 54,228,469	chr6A	TraesFLD6A01G090800	48708837	48709475
Fielder	53,618,173	47,582,873 – 59,653,473	6A	53,618,173 – 54,228,469	chr6A	TraesFLD6A01G090900	48984676	48988724
Fielder	53,618,173	47,582,873 – 59,653,473	6A	53,618,173 – 54,228,469	chr6A	TraesFLD6A01G091000	49223704	49224887
Fielder	53,618,173	47,582,873 – 59,653,473	6A	53,618,173 – 54,228,469	chr6A	TraesFLD6A01G091100	50125682	50126569
Fielder	53,618,173	47,582,873 – 59,653,473	6A	53,618,173 – 54,228,469	chr6A	TraesFLD6A01G091200	50216104	50217725
Fielder	53,618,173	47,582,873 – 59,653,473	6A	53,618,173 – 54,228,469	chr6A	TraesFLD6A01G091400	50721965	50724448
Fielder	53,618,173	47,582,873 – 59,653,473	6A	53,618,173 – 54,228,469	chr6A	TraesFLD6A01G091500	50871433	50871684
Fielder	53,618,173	47,582,873 – 59,653,473	6A	53,618,173 – 54,228,469	chr6A	TraesFLD6A01G091600	50936508	50936759
Fielder	53,618,173	47,582,873 – 59,653,473	6A	53,618,173 – 54,228,469	chr6A	TraesFLD6A01G091800	51377042	51377353
Fielder	53,618,173	47,582,873 – 59,653,473	6A	53,618,173 – 54,228,469	chr6A	TraesFLD6A01G091900	51392410	51392699
Fielder	53,618,173	47,582,873 – 59,653,473	6A	53,618,173 – 54,228,469	chr6A	TraesFLD6A01G092000	51398641	51402084
Fielder	53,618,173	47,582,873 – 59,653,473	6A	53,618,173 – 54,228,469	chr6A	TraesFLD6A01G092100	51453092	51453642
Fielder	53,618,173	47,582,873 – 59,653,473	6A	53,618,173 – 54,228,469	chr6A	TraesFLD6A01G092200	51697848	51700801
Fielder	53,618,173	47,582,873 – 59,653,473	6A	53,618,173 – 54,228,469	chr6A	TraesFLD6A01G092300	51801155	51806596
Fielder	53,618,173	47,582,873 – 59,653,473	6A	53,618,173 – 54,228,469	chr6A	TraesFLD6A01G092400	52029044	52030386
Fielder	53,618,173	47,582,873 – 59,653,473	6A	53,618,173 – 54,228,469	chr6A	TraesFLD6A01G092500	52154544	52157818
Fielder	53,618,173	47,582,873 – 59,653,473	6A	53,618,173 – 54,228,469	chr6A	TraesFLD6A01G092600	52184183	52187457
Fielder	53,618,173	47,582,873 – 59,653,473	6A	53,618,173 – 54,228,469	chr6A	TraesFLD6A01G092700	52338390	52339517
Fielder	53,618,173	47,582,873 – 59,653,473	6A	53,618,173 – 54,228,469	chr6A	TraesFLD6A01G092800	52600111	52600545
Fielder	53,618,173	47,582,873 – 59,653,473	6A	53,618,173 – 54,228,469	chr6A	TraesFLD6A01G092900	52602123	52602509
Fielder	53,618,173	47,582,873 – 59,653,473	6A	53,618,173 – 54,228,469	chr6A	TraesFLD6A01G093000	52628622	52629350
Fielder	53,618,173	47,582,873 – 59,653,473	6A	53,618,173 – 54,228,469	chr6A	TraesFLD6A01G093100	52647219	52647836
Fielder	53,618,173	47,582,873 – 59,653,473	6A	53,618,173 – 54,228,469	chr6A	TraesFLD6A01G093200	52668144	52673349
Fielder	53,618,173	47,582,873 – 59,653,473	6A	53,618,173 – 54,228,469	chr6A	TraesFLD6A01G093300	52741858	52745824
Fielder	53,618,173	47,582,873 – 59,653,473	6A	53,618,173 – 54,228,469	chr6A	TraesFLD6A01G093400	52748255	52748769
Fielder	53,618,173	47,582,873 – 59,653,473	6A	53,618,173 – 54,228,469	chr6A	TraesFLD6A01G093500	52759604	52762036
Fielder	53,618,173	47,582,873 – 59,653,473	6A	53,618,173 – 54,228,469	chr6A	TraesFLD6A01G093600	52802999	52804293
Fielder	53,618,173	47,582,873 – 59,653,473	6A	53,618,173 – 54,228,469	chr6A	TraesFLD6A01G093700	52823391	52824890
Fielder	53,618,173	47,582,873 – 59,653,473	6A	53,618,173 – 54,228,469	chr6A	TraesFLD6A01G093800	53012756	53013067
Fielder	53,618,173	47,582,873 – 59,653,473	6A	53,618,173 – 54,228,469	chr6A	TraesFLD6A01G093900	53016362	53016695
Fielder	53,618,173	47,582,873 – 59,653,473	6A	53,618,173 – 54,228,469	chr6A	TraesFLD6A01G094000	53020371	53021199
Fielder	53,618,173	47,582,873 – 59,653,473	6A	53,618,173 – 54,228,469	chr6A	TraesFLD6A01G094100	53172799	53173716
Fielder	53,618,173	47,582,873 – 59,653,473	6A	53,618,173 – 54,228,469	chr6A	TraesFLD6A01G094200	53229377	53232334
Fielder	53,618,173	47,582,873 – 59,653,473	6A	53,618,173 – 54,228,469	chr6A	TraesFLD6A01G094300	53233486	53235723
Fielder	53,618,173	47,582,873 – 59,653,473	6A	53,618,173 – 54,228,469	chr6A	TraesFLD6A01G094400	53543125	53563427
Fielder	53,618,173	47,582,873 – 59,653,473	6A	53,618,173 – 54,228,469	chr6A	TraesFLD6A01G094500	53617104	53617667
Fielder	53,618,173	47,582,873 – 59,653,473	6A	53,618,173 – 54,228,469	chr6A	TraesFLD6A01G094600	53706339	53709140
Fielder	53,618,173	47,582,873 – 59,653,473	6A	53,618,173 – 54,228,469	chr6A	TraesFLD6A01G094700	53716092	53719075
Fielder	53,618,173	47,582,873 – 59,653,473	6A	53,618,173 – 54,228,469	chr6A	TraesFLD6A01G094800	53760356	53761558
Fielder	53,618,173	47,582,873 – 59,653,473	6A	53,618,173 – 54,228,469	chr6A	TraesFLD6A01G094900	53765912	53766811
Fielder	53,618,173	47,582,873 – 59,653,473	6A	53,618,173 – 54,228,469	chr6A	TraesFLD6A01G095000	53948220	53949757
Fielder	53,618,173	47,582,873 – 59,653,473	6A	53,618,173 – 54,228,469	chr6A	TraesFLD6A01G095100	53961425	53966675
Fielder	53,618,173	47,582,873 – 59,653,473	6A	53,618,173 – 54,228,469	chr6A	TraesFLD6A01G095200	54029037	54029594
Fielder	53,618,173	47,582,873 – 59,653,473	6A	53,618,173 – 54,228,469	chr6A	TraesFLD6A01G095300	54043961	54047764
Fielder	53,618,173	47,582,873 – 59,653,473	6A	53,618,173 – 54,228,469	chr6A	TraesFLD6A01G095400	54099173	54100772
Fielder	53,618,173	47,582,873 – 59,653,473	6A	53,618,173 – 54,228,469	chr6A	TraesFLD6A01G095500	54117881	54119202
Fielder	53,618,173	47,582,873 – 59,653,473	6A	53,618,173 – 54,228,469	chr6A	TraesFLD6A01G095600	54165650	54168692
Fielder	53,618,173	47,582,873 – 59,653,473	6A	53,618,173 – 54,228,469	chr6A	TraesFLD6A01G095700	54228734	54229837
Fielder	53,618,173	47,582,873 – 59,653,473	6A	53,618,173 – 54,228,469	chr6A	TraesFLD6A01G095900	54583128	54588003
Fielder	53,618,173	47,582,873 – 59,653,473	6A	53,618,173 – 54,228,469	chr6A	TraesFLD6A01G096000	54591094	54593379
Fielder	53,618,173	47,582,873 – 59,653,473	6A	53,618,173 – 54,228,469	chr6A	TraesFLD6A01G096100	54616282	54619971
Fielder	53,618,173	47,582,873 – 59,653,473	6A	53,618,173 – 54,228,469	chr6A	TraesFLD6A01G096200	54620783	54624588
Fielder	53,618,173	47,582,873 – 59,653,473	6A	53,618,173 – 54,228,469	chr6A	TraesFLD6A01G096300	54627353	54630784
Fielder	53,618,173	47,582,873 – 59,653,473	6A	53,618,173 – 54,228,469	chr6A	TraesFLD6A01G096500	54701678	54703225
Fielder	53,618,173	47,582,873 – 59,653,473	6A	53,618,173 – 54,228,469	chr6A	TraesFLD6A01G096600	54709333	54709545
Fielder	53,618,173	47,582,873 – 59,653,473	6A	53,618,173 – 54,228,469	chr6A	TraesFLD6A01G096800	54713169	54713396
Fielder	53,618,173	47,582,873 – 59,653,473	6A	53,618,173 – 54,228,469	chr6A	TraesFLD6A01G096900	54774031	54774231
Fielder	53,618,173	47,582,873 – 59,653,473	6A	53,618,173 – 54,228,469	chr6A	TraesFLD6A01G097000	54825166	54825366
Fielder	53,618,173	47,582,873 – 59,653,473	6A	53,618,173 – 54,228,469	chr6A	TraesFLD6A01G097100	54854285	54854512
Fielder	53,618,173	47,582,873 – 59,653,473	6A	53,618,173 – 54,228,469	chr6A	TraesFLD6A01G097200	54929979	54930209
Fielder	53,618,173	47,582,873 – 59,653,473	6A	53,618,173 – 54,228,469	chr6A	TraesFLD6A01G097300	54940255	54940497
Fielder	53,618,173	47,582,873 – 59,653,473	6A	53,618,173 – 54,228,469	chr6A	TraesFLD6A01G097400	54972007	54972243
Fielder	53,618,173	47,582,873 – 59,653,473	6A	53,618,173 – 54,228,469	chr6A	TraesFLD6A01G097500	55139915	55140731
Fielder	53,618,173	47,582,873 – 59,653,473	6A	53,618,173 – 54,228,469	chr6A	TraesFLD6A01G097600	55156191	55157024
Fielder	53,618,173	47,582,873 – 59,653,473	6A	53,618,173 – 54,228,469	chr6A	TraesFLD6A01G097700	55159372	55162644
Fielder	53,618,173	47,582,873 – 59,653,473	6A	53,618,173 – 54,228,469	chr6A	TraesFLD6A01G097800	55167473	55174501
Fielder	53,618,173	47,582,873 – 59,653,473	6A	53,618,173 – 54,228,469	chr6A	TraesFLD6A01G097900	55181813	55182163
Fielder	53,618,173	47,582,873 – 59,653,473	6A	53,618,173 – 54,228,469	chr6A	TraesFLD6A01G098000	55191794	55192015
Fielder	53,618,173	47,582,873 – 59,653,473	6A	53,618,173 – 54,228,469	chr6A	TraesFLD6A01G098200	55196047	55196811
Fielder	53,618,173	47,582,873 – 59,653,473	6A	53,618,173 – 54,228,469	chr6A	TraesFLD6A01G098300	55198512	55200074
Fielder	53,618,173	47,582,873 – 59,653,473	6A	53,618,173 – 54,228,469	chr6A	TraesFLD6A01G098500	55209186	55211824
Fielder	53,618,173	47,582,873 – 59,653,473	6A	53,618,173 – 54,228,469	chr6A	TraesFLD6A01G098600	55247067	55252468
Fielder	53,618,173	47,582,873 – 59,653,473	6A	53,618,173 – 54,228,469	chr6A	TraesFLD6A01G098700	55254263	55254574
Fielder	53,618,173	47,582,873 – 59,653,473	6A	53,618,173 – 54,228,469	chr6A	TraesFLD6A01G098800	55258182	55268146
Fielder	53,618,173	47,582,873 – 59,653,473	6A	53,618,173 – 54,228,469	chr6A	TraesFLD6A01G098900	55489798	55490612
Fielder	53,618,173	47,582,873 – 59,653,473	6A	53,618,173 – 54,228,469	chr6A	TraesFLD6A01G099000	55495768	55496427
Fielder	53,618,173	47,582,873 – 59,653,473	6A	53,618,173 – 54,228,469	chr6A	TraesFLD6A01G099300	55498307	55498704
Fielder	53,618,173	47,582,873 – 59,653,473	6A	53,618,173 – 54,228,469	chr6A	TraesFLD6A01G099400	55500037	55500161
Fielder	53,618,173	47,582,873 – 59,653,473	6A	53,618,173 – 54,228,469	chr6A	TraesFLD6A01G099500	55631357	55633195
Fielder	53,618,173	47,582,873 – 59,653,473	6A	53,618,173 – 54,228,469	chr6A	TraesFLD6A01G099600	55648860	55649069
Fielder	53,618,173	47,582,873 – 59,653,473	6A	53,618,173 – 54,228,469	chr6A	TraesFLD6A01G099700	55688051	55688272
Fielder	53,618,173	47,582,873 – 59,653,473	6A	53,618,173 – 54,228,469	chr6A	TraesFLD6A01G099900	55693091	55695904
Fielder	53,618,173	47,582,873 – 59,653,473	6A	53,618,173 – 54,228,469	chr6A	TraesFLD6A01G100100	55725758	55726842
Fielder	53,618,173	47,582,873 – 59,653,473	6A	53,618,173 – 54,228,469	chr6A	TraesFLD6A01G100200	56129841	56131304
Fielder	53,618,173	47,582,873 – 59,653,473	6A	53,618,173 – 54,228,469	chr6A	TraesFLD6A01G100300	56184686	56186149
Fielder	53,618,173	47,582,873 – 59,653,473	6A	53,618,173 – 54,228,469	chr6A	TraesFLD6A01G100400	56581623	56583714
Fielder	53,618,173	47,582,873 – 59,653,473	6A	53,618,173 – 54,228,469	chr6A	TraesFLD6A01G100500	57105758	57106732
Fielder	53,618,173	47,582,873 – 59,653,473	6A	53,618,173 – 54,228,469	chr6A	TraesFLD6A01G100600	57129360	57133320
Fielder	53,618,173	47,582,873 – 59,653,473	6A	53,618,173 – 54,228,469	chr6A	TraesFLD6A01G100700	57134796	57136053
Fielder	53,618,173	47,582,873 – 59,653,473	6A	53,618,173 – 54,228,469	chr6A	TraesFLD6A01G100800	57141343	57144691
Fielder	53,618,173	47,582,873 – 59,653,473	6A	53,618,173 – 54,228,469	chr6A	TraesFLD6A01G100900	57173591	57178201
Fielder	53,618,173	47,582,873 – 59,653,473	6A	53,618,173 – 54,228,469	chr6A	TraesFLD6A01G101000	57227278	57228642
Fielder	53,618,173	47,582,873 – 59,653,473	6A	53,618,173 – 54,228,469	chr6A	TraesFLD6A01G101100	57247557	57260127
Fielder	53,618,173	47,582,873 – 59,653,473	6A	53,618,173 – 54,228,469	chr6A	TraesFLD6A01G101200	57506064	57506951
Fielder	53,618,173	47,582,873 – 59,653,473	6A	53,618,173 – 54,228,469	chr6A	TraesFLD6A01G101300	57624840	57626210
Fielder	53,618,173	47,582,873 – 59,653,473	6A	53,618,173 – 54,228,469	chr6A	TraesFLD6A01G101400	57644178	57645501
Fielder	53,618,173	47,582,873 – 59,653,473	6A	53,618,173 – 54,228,469	chr6A	TraesFLD6A01G101500	57669573	57673637
Fielder	53,618,173	47,582,873 – 59,653,473	6A	53,618,173 – 54,228,469	chr6A	TraesFLD6A01G101600	57698140	57702343
Fielder	53,618,173	47,582,873 – 59,653,473	6A	53,618,173 – 54,228,469	chr6A	TraesFLD6A01G101700	57734412	57736683
Fielder	53,618,173	47,582,873 – 59,653,473	6A	53,618,173 – 54,228,469	chr6A	TraesFLD6A01G101800	57763139	57764491
Fielder	53,618,173	47,582,873 – 59,653,473	6A	53,618,173 – 54,228,469	chr6A	TraesFLD6A01G101900	57779251	57869820
Fielder	53,618,173	47,582,873 – 59,653,473	6A	53,618,173 – 54,228,469	chr6A	TraesFLD6A01G102100	57999747	58005123
Fielder	53,618,173	47,582,873 – 59,653,473	6A	53,618,173 – 54,228,469	chr6A	TraesFLD6A01G102200	58125096	58126948
Fielder	53,618,173	47,582,873 – 59,653,473	6A	53,618,173 – 54,228,469	chr6A	TraesFLD6A01G102300	58137538	58145844
Fielder	53,618,173	47,582,873 – 59,653,473	6A	53,618,173 – 54,228,469	chr6A	TraesFLD6A01G102400	58157095	58162368
Fielder	53,618,173	47,582,873 – 59,653,473	6A	53,618,173 – 54,228,469	chr6A	TraesFLD6A01G102500	58217305	58220744
Fielder	53,618,173	47,582,873 – 59,653,473	6A	53,618,173 – 54,228,469	chr6A	TraesFLD6A01G102600	58223219	58224965
Fielder	53,618,173	47,582,873 – 59,653,473	6A	53,618,173 – 54,228,469	chr6A	TraesFLD6A01G102700	58226028	58229988
Fielder	53,618,173	47,582,873 – 59,653,473	6A	53,618,173 – 54,228,469	chr6A	TraesFLD6A01G102800	58741943	58743252
Fielder	53,618,173	47,582,873 – 59,653,473	6A	53,618,173 – 54,228,469	chr6A	TraesFLD6A01G103000	58909909	58912826
Fielder	53,618,173	47,582,873 – 59,653,473	6A	53,618,173 – 54,228,469	chr6A	TraesFLD6A01G103100	58915147	58919479
Fielder	53,618,173	47,582,873 – 59,653,473	6A	53,618,173 – 54,228,469	chr6A	TraesFLD6A01G103200	58942235	58944330
Fielder	53,618,173	47,582,873 – 59,653,473	6A	53,618,173 – 54,228,469	chr6A	TraesFLD6A01G103300	58945632	58947599
Fielder	53,618,173	47,582,873 – 59,653,473	6A	53,618,173 – 54,228,469	chr6A	TraesFLD6A01G103400	58961744	58964890
Fielder	53,618,173	47,582,873 – 59,653,473	6A	53,618,173 – 54,228,469	chr6A	TraesFLD6A01G103500	58975003	58975329
Fielder	53,618,173	47,582,873 – 59,653,473	6A	53,618,173 – 54,228,469	chr6A	TraesFLD6A01G103600	58985263	58987961
Fielder	53,618,173	47,582,873 – 59,653,473	6A	53,618,173 – 54,228,469	chr6A	TraesFLD6A01G103700	59084135	59089514
Fielder	53,618,173	47,582,873 – 59,653,473	6A	53,618,173 – 54,228,469	chr6A	TraesFLD6A01G103800	59337128	59339569
Fielder	53,618,173	47,582,873 – 59,653,473	6A	53,618,173 – 54,228,469	chr6A	TraesFLD6A01G103900	59341603	59343052
Fielder	53,618,173	47,582,873 – 59,653,473	6A	53,618,173 – 54,228,469	chr6A	TraesFLD6A01G104000	59346043	59347428
Fielder	53,618,173	47,582,873 – 59,653,473	6A	53,618,173 – 54,228,469	chr6A	TraesFLD6A01G104100	59647150	59647590
Fielder	476,947,260	474,562,160 – 479,332,360	1B	476,947,260 – 480,425,975	chr1B	TraesFLD1B01G283200	474565306	474566958
Fielder	476,947,260	474,562,160 – 479,332,360	1B	476,947,260 – 480,425,975	chr1B	TraesFLD1B01G283300	475064162	475072777
Fielder	476,947,260	474,562,160 – 479,332,360	1B	476,947,260 – 480,425,975	chr1B	TraesFLD1B01G283400	475083880	475084035
Fielder	476,947,260	474,562,160 – 479,332,360	1B	476,947,260 – 480,425,975	chr1B	TraesFLD1B01G283500	475349595	475350196
Fielder	476,947,260	474,562,160 – 479,332,360	1B	476,947,260 – 480,425,975	chr1B	TraesFLD1B01G283600	475647591	475649471
Fielder	476,947,260	474,562,160 – 479,332,360	1B	476,947,260 – 480,425,975	chr1B	TraesFLD1B01G283700	475936792	475945663
Fielder	476,947,260	474,562,160 – 479,332,360	1B	476,947,260 – 480,425,975	chr1B	TraesFLD1B01G283800	475946608	475946919
Fielder	476,947,260	474,562,160 – 479,332,360	1B	476,947,260 – 480,425,975	chr1B	TraesFLD1B01G283900	476115673	476116881
Fielder	476,947,260	474,562,160 – 479,332,360	1B	476,947,260 – 480,425,975	chr1B	TraesFLD1B01G284000	476718328	476720142
Fielder	476,947,260	474,562,160 – 479,332,360	1B	476,947,260 – 480,425,975	chr1B	TraesFLD1B01G284100	476831348	476834620
Fielder	476,947,260	474,562,160 – 479,332,360	1B	476,947,260 – 480,425,975	chr1B	TraesFLD1B01G284200	476903509	476905961
Fielder	476,947,260	474,562,160 – 479,332,360	1B	476,947,260 – 480,425,975	chr1B	TraesFLD1B01G284300	476909994	476912231
Fielder	476,947,260	474,562,160 – 479,332,360	1B	476,947,260 – 480,425,975	chr1B	TraesFLD1B01G284400	476914691	476922551
Fielder	476,947,260	474,562,160 – 479,332,360	1B	476,947,260 – 480,425,975	chr1B	TraesFLD1B01G284500	477072002	477073663
Fielder	476,947,260	474,562,160 – 479,332,360	1B	476,947,260 – 480,425,975	chr1B	TraesFLD1B01G284600	477349025	477351394
Fielder	476,947,260	474,562,160 – 479,332,360	1B	476,947,260 – 480,425,975	chr1B	TraesFLD1B01G284700	477365843	477382982
Fielder	476,947,260	474,562,160 – 479,332,360	1B	476,947,260 – 480,425,975	chr1B	TraesFLD1B01G284800	477476413	477477165
Fielder	476,947,260	474,562,160 – 479,332,360	1B	476,947,260 – 480,425,975	chr1B	TraesFLD1B01G284900	477597031	477599419
Fielder	476,947,260	474,562,160 – 479,332,360	1B	476,947,260 – 480,425,975	chr1B	TraesFLD1B01G285000	477653352	477656188
Fielder	476,947,260	474,562,160 – 479,332,360	1B	476,947,260 – 480,425,975	chr1B	TraesFLD1B01G285100	477813951	477818111
Fielder	476,947,260	474,562,160 – 479,332,360	1B	476,947,260 – 480,425,975	chr1B	TraesFLD1B01G285200	477820152	477822079
Fielder	476,947,260	474,562,160 – 479,332,360	1B	476,947,260 – 480,425,975	chr1B	TraesFLD1B01G285300	477836287	477837111
Fielder	476,947,260	474,562,160 – 479,332,360	1B	476,947,260 – 480,425,975	chr1B	TraesFLD1B01G285400	477925837	477936544
Fielder	476,947,260	474,562,160 – 479,332,360	1B	476,947,260 – 480,425,975	chr1B	TraesFLD1B01G285500	478000144	478000928
Fielder	476,947,260	474,562,160 – 479,332,360	1B	476,947,260 – 480,425,975	chr1B	TraesFLD1B01G285600	478180134	478183928
Fielder	476,947,260	474,562,160 – 479,332,360	1B	476,947,260 – 480,425,975	chr1B	TraesFLD1B01G285700	478317256	478319760
Fielder	476,947,260	474,562,160 – 479,332,360	1B	476,947,260 – 480,425,975	chr1B	TraesFLD1B01G285800	478436613	478439375
Fielder	476,947,260	474,562,160 – 479,332,360	1B	476,947,260 – 480,425,975	chr1B	TraesFLD1B01G285900	478511498	478512484
Fielder	476,947,260	474,562,160 – 479,332,360	1B	476,947,260 – 480,425,975	chr1B	TraesFLD1B01G286000	478559545	478560558
Fielder	476,947,260	474,562,160 – 479,332,360	1B	476,947,260 – 480,425,975	chr1B	TraesFLD1B01G286100	478601989	478602905
Fielder	476,947,260	474,562,160 – 479,332,360	1B	476,947,260 – 480,425,975	chr1B	TraesFLD1B01G286200	478695170	478696183
Fielder	476,947,260	474,562,160 – 479,332,360	1B	476,947,260 – 480,425,975	chr1B	TraesFLD1B01G286300	478777759	478779619
Fielder	476,947,260	474,562,160 – 479,332,360	1B	476,947,260 – 480,425,975	chr1B	TraesFLD1B01G286400	478829130	478830842
Fielder	476,947,260	474,562,160 – 479,332,360	1B	476,947,260 – 480,425,975	chr1B	TraesFLD1B01G286500	479093131	479093601
Fielder	476,947,260	474,562,160 – 479,332,360	1B	476,947,260 – 480,425,975	chr1B	TraesFLD1B01G286600	479183090	479183785
Fielder	476,947,260	474,562,160 – 479,332,360	1B	476,947,260 – 480,425,975	chr1B	TraesFLD1B01G286700	479184314	479185723
Fielder	340,440,424	337,412,624 – 343,468,224	1D	340,440,424	chr1D	TraesFLD1D01G265300	337564772	337568627
Fielder	340,440,424	337,412,624 – 343,468,224	1D	340,440,424	chr1D	TraesFLD1D01G265400	337573379	337577342
Fielder	340,440,424	337,412,624 – 343,468,224	1D	340,440,424	chr1D	TraesFLD1D01G265500	337577783	337580968
Fielder	340,440,424	337,412,624 – 343,468,224	1D	340,440,424	chr1D	TraesFLD1D01G265600	337876852	337881723
Fielder	340,440,424	337,412,624 – 343,468,224	1D	340,440,424	chr1D	TraesFLD1D01G265700	338031959	338032624
Fielder	340,440,424	337,412,624 – 343,468,224	1D	340,440,424	chr1D	TraesFLD1D01G265800	338089975	338091123
Fielder	340,440,424	337,412,624 – 343,468,224	1D	340,440,424	chr1D	TraesFLD1D01G265900	338112366	338114450
Fielder	340,440,424	337,412,624 – 343,468,224	1D	340,440,424	chr1D	TraesFLD1D01G266000	338294279	338302710
Fielder	340,440,424	337,412,624 – 343,468,224	1D	340,440,424	chr1D	TraesFLD1D01G266100	338404561	338405250
Fielder	340,440,424	337,412,624 – 343,468,224	1D	340,440,424	chr1D	TraesFLD1D01G266200	338519025	338519918
Fielder	340,440,424	337,412,624 – 343,468,224	1D	340,440,424	chr1D	TraesFLD1D01G266300	338527359	338531572
Fielder	340,440,424	337,412,624 – 343,468,224	1D	340,440,424	chr1D	TraesFLD1D01G266400	338537701	338541751
Fielder	340,440,424	337,412,624 – 343,468,224	1D	340,440,424	chr1D	TraesFLD1D01G266500	339110298	339111443
Fielder	340,440,424	337,412,624 – 343,468,224	1D	340,440,424	chr1D	TraesFLD1D01G266600	339151446	339154885
Fielder	340,440,424	337,412,624 – 343,468,224	1D	340,440,424	chr1D	TraesFLD1D01G266700	339342236	339348172
Fielder	340,440,424	337,412,624 – 343,468,224	1D	340,440,424	chr1D	TraesFLD1D01G266800	339362070	339362765
Fielder	340,440,424	337,412,624 – 343,468,224	1D	340,440,424	chr1D	TraesFLD1D01G266900	339430238	339430801
Fielder	340,440,424	337,412,624 – 343,468,224	1D	340,440,424	chr1D	TraesFLD1D01G267000	339439293	339446277
Fielder	340,440,424	337,412,624 – 343,468,224	1D	340,440,424	chr1D	TraesFLD1D01G267100	339486613	339487952
Fielder	340,440,424	337,412,624 – 343,468,224	1D	340,440,424	chr1D	TraesFLD1D01G267200	339652385	339664494
Fielder	340,440,424	337,412,624 – 343,468,224	1D	340,440,424	chr1D	TraesFLD1D01G267400	340067076	340068326
Fielder	340,440,424	337,412,624 – 343,468,224	1D	340,440,424	chr1D	TraesFLD1D01G267500	340409306	340411818
Fielder	340,440,424	337,412,624 – 343,468,224	1D	340,440,424	chr1D	TraesFLD1D01G267600	340431129	340436158
Fielder	340,440,424	337,412,624 – 343,468,224	1D	340,440,424	chr1D	TraesFLD1D01G267700	340512299	340514811
Fielder	340,440,424	337,412,624 – 343,468,224	1D	340,440,424	chr1D	TraesFLD1D01G267800	340534121	340539154
Fielder	340,440,424	337,412,624 – 343,468,224	1D	340,440,424	chr1D	TraesFLD1D01G267900	340606844	340609356
Fielder	340,440,424	337,412,624 – 343,468,224	1D	340,440,424	chr1D	TraesFLD1D01G268000	340628621	340633647
Fielder	340,440,424	337,412,624 – 343,468,224	1D	340,440,424	chr1D	TraesFLD1D01G268100	340809165	340814609
Fielder	340,440,424	337,412,624 – 343,468,224	1D	340,440,424	chr1D	TraesFLD1D01G268200	340995627	340996529
Fielder	340,440,424	337,412,624 – 343,468,224	1D	340,440,424	chr1D	TraesFLD1D01G268300	341465626	341465907
Fielder	340,440,424	337,412,624 – 343,468,224	1D	340,440,424	chr1D	TraesFLD1D01G268400	341471430	341473113
Fielder	340,440,424	337,412,624 – 343,468,224	1D	340,440,424	chr1D	TraesFLD1D01G268500	341473477	341476354
Fielder	340,440,424	337,412,624 – 343,468,224	1D	340,440,424	chr1D	TraesFLD1D01G268600	342149733	342154138
Fielder	340,440,424	337,412,624 – 343,468,224	1D	340,440,424	chr1D	TraesFLD1D01G268700	342155572	342159023
Fielder	340,440,424	337,412,624 – 343,468,224	1D	340,440,424	chr1D	TraesFLD1D01G268800	342620569	342625008
Fielder	340,440,424	337,412,624 – 343,468,224	1D	340,440,424	chr1D	TraesFLD1D01G268900	342772489	342776565
Fielder	340,440,424	337,412,624 – 343,468,224	1D	340,440,424	chr1D	TraesFLD1D01G269000	342885581	342887612
Fielder	340,440,424	337,412,624 – 343,468,224	1D	340,440,424	chr1D	TraesFLD1D01G269100	343122717	343127084
Fielder	340,440,424	337,412,624 – 343,468,224	1D	340,440,424	chr1D	TraesFLD1D01G269200	343191366	343193735
Fielder	340,440,424	337,412,624 – 343,468,224	1D	340,440,424	chr1D	TraesFLD1D01G269300	343348873	343352432
Fielder	340,440,424	337,412,624 – 343,468,224	1D	340,440,424	chr1D	TraesFLD1D01G269400	343356711	343362071
Fielder	340,440,424	337,412,624 – 343,468,224	1D	340,440,424	chr1D	TraesFLD1D01G269500	343362641	343364293

## Sheet: Jagger
Genome	Marker Position	Region including LD decay	Chromosome_CS	Region of significant association	Chromosome	Candidate Gene	Gene start position	Gene end position
Jagger	640,895,672	637,867,872 – 643,923,472	7DL	640,406,803 – 640,895,672	7D	TraesJAG7D03G04477280	637898897	637901813
Jagger	640,895,672	637,867,872 – 643,923,472	7DL	640,406,803 – 640,895,672	7D	TraesJAG7D03G04477290	637903562	637905625
Jagger	640,895,672	637,867,872 – 643,923,472	7DL	640,406,803 – 640,895,672	7D	TraesJAG7D03G04477300	637905677	637907235
Jagger	640,895,672	637,867,872 – 643,923,472	7DL	640,406,803 – 640,895,672	7D	TraesJAG7D03G04477350	638069566	638071949
Jagger	640,895,672	637,867,872 – 643,923,472	7DL	640,406,803 – 640,895,672	7D	TraesJAG7D03G04477390	638182725	638186938
Jagger	640,895,672	637,867,872 – 643,923,472	7DL	640,406,803 – 640,895,672	7D	TraesJAG7D03G04477400	638188802	638191873
Jagger	640,895,672	637,867,872 – 643,923,472	7DL	640,406,803 – 640,895,672	7D	TraesJAG7D03G04477410	638221486	638224264
Jagger	640,895,672	637,867,872 – 643,923,472	7DL	640,406,803 – 640,895,672	7D	TraesJAG7D03G04477450	638271517	638276625
Jagger	640,895,672	637,867,872 – 643,923,472	7DL	640,406,803 – 640,895,672	7D	TraesJAG7D03G04477470	638343601	638347115
Jagger	640,895,672	637,867,872 – 643,923,472	7DL	640,406,803 – 640,895,672	7D	TraesJAG7D03G04477620	638709641	638733169
Jagger	640,895,672	637,867,872 – 643,923,472	7DL	640,406,803 – 640,895,672	7D	TraesJAG7D03G04477670	638828011	638831286
Jagger	640,895,672	637,867,872 – 643,923,472	7DL	640,406,803 – 640,895,672	7D	TraesJAG7D03G04477750	639065705	639069005
Jagger	640,895,672	637,867,872 – 643,923,472	7DL	640,406,803 – 640,895,672	7D	TraesJAG7D03G04477760	639117016	639117640
Jagger	640,895,672	637,867,872 – 643,923,472	7DL	640,406,803 – 640,895,672	7D	TraesJAG7D03G04477770	639139668	639140027
Jagger	640,895,672	637,867,872 – 643,923,472	7DL	640,406,803 – 640,895,672	7D	TraesJAG7D03G04477780	639146938	639153787
Jagger	640,895,672	637,867,872 – 643,923,472	7DL	640,406,803 – 640,895,672	7D	TraesJAG7D03G04477800	639305169	639320063
Jagger	640,895,672	637,867,872 – 643,923,472	7DL	640,406,803 – 640,895,672	7D	TraesJAG7D03G04477850	639406198	639415770
Jagger	640,895,672	637,867,872 – 643,923,472	7DL	640,406,803 – 640,895,672	7D	TraesJAG7D03G04477860	639411268	639415156
Jagger	640,895,672	637,867,872 – 643,923,472	7DL	640,406,803 – 640,895,672	7D	TraesJAG7D03G04477870	639426280	639436676
Jagger	640,895,672	637,867,872 – 643,923,472	7DL	640,406,803 – 640,895,672	7D	TraesJAG7D03G04477920	639475715	639476801
Jagger	640,895,672	637,867,872 – 643,923,472	7DL	640,406,803 – 640,895,672	7D	TraesJAG7D03G04478000	639594200	639598375
Jagger	640,895,672	637,867,872 – 643,923,472	7DL	640,406,803 – 640,895,672	7D	TraesJAG7D03G04478010	639602909	639605385
Jagger	640,895,672	637,867,872 – 643,923,472	7DL	640,406,803 – 640,895,672	7D	TraesJAG7D03G04478050	639906753	639909522
Jagger	640,895,672	637,867,872 – 643,923,472	7DL	640,406,803 – 640,895,672	7D	TraesJAG7D03G04478080	640004740	640006013
Jagger	640,895,672	637,867,872 – 643,923,472	7DL	640,406,803 – 640,895,672	7D	TraesJAG7D03G04478090	640010420	640013425
Jagger	640,895,672	637,867,872 – 643,923,472	7DL	640,406,803 – 640,895,672	7D	TraesJAG7D03G04478140	640073428	640075489
Jagger	640,895,672	637,867,872 – 643,923,472	7DL	640,406,803 – 640,895,672	7D	TraesJAG7D03G04478150	640094186	640096116
Jagger	640,895,672	637,867,872 – 643,923,472	7DL	640,406,803 – 640,895,672	7D	TraesJAG7D03G04478160	640096416	640097649
Jagger	640,895,672	637,867,872 – 643,923,472	7DL	640,406,803 – 640,895,672	7D	TraesJAG7D03G04478170	640099157	640103373
Jagger	640,895,672	637,867,872 – 643,923,472	7DL	640,406,803 – 640,895,672	7D	TraesJAG7D03G04478210	640124704	640125810
Jagger	640,895,672	637,867,872 – 643,923,472	7DL	640,406,803 – 640,895,672	7D	TraesJAG7D03G04478230	640186949	640187724
Jagger	640,895,672	637,867,872 – 643,923,472	7DL	640,406,803 – 640,895,672	7D	TraesJAG7D03G04478250	640223353	640226355
Jagger	640,895,672	637,867,872 – 643,923,472	7DL	640,406,803 – 640,895,672	7D	TraesJAG7D03G04478280	640241526	640242800
Jagger	640,895,672	637,867,872 – 643,923,472	7DL	640,406,803 – 640,895,672	7D	TraesJAG7D03G04478290	640283676	640284470
Jagger	640,895,672	637,867,872 – 643,923,472	7DL	640,406,803 – 640,895,672	7D	TraesJAG7D03G04478300	640295198	640302316
Jagger	640,895,672	637,867,872 – 643,923,472	7DL	640,406,803 – 640,895,672	7D	TraesJAG7D03G04478310	640301973	640302735
Jagger	640,895,672	637,867,872 – 643,923,472	7DL	640,406,803 – 640,895,672	7D	TraesJAG7D03G04478320	640303639	640308719
Jagger	640,895,672	637,867,872 – 643,923,472	7DL	640,406,803 – 640,895,672	7D	TraesJAG7D03G04478330	640314464	640315405
Jagger	640,895,672	637,867,872 – 643,923,472	7DL	640,406,803 – 640,895,672	7D	TraesJAG7D03G04478340	640322369	640323415
Jagger	640,895,672	637,867,872 – 643,923,472	7DL	640,406,803 – 640,895,672	7D	TraesJAG7D03G04478350	640331028	640333782
Jagger	640,895,672	637,867,872 – 643,923,472	7DL	640,406,803 – 640,895,672	7D	TraesJAG7D03G04478360	640339522	640342562
Jagger	640,895,672	637,867,872 – 643,923,472	7DL	640,406,803 – 640,895,672	7D	TraesJAG7D03G04478380	640396836	640397459
Jagger	640,895,672	637,867,872 – 643,923,472	7DL	640,406,803 – 640,895,672	7D	TraesJAG7D03G04478390	640397857	640400623
Jagger	640,895,672	637,867,872 – 643,923,472	7DL	640,406,803 – 640,895,672	7D	TraesJAG7D03G04478410	640416058	640417525
Jagger	640,895,672	637,867,872 – 643,923,472	7DL	640,406,803 – 640,895,672	7D	TraesJAG7D03G04478450	640539089	640541525
Jagger	640,895,672	637,867,872 – 643,923,472	7DL	640,406,803 – 640,895,672	7D	TraesJAG7D03G04478460	640555852	640556626
Jagger	640,895,672	637,867,872 – 643,923,472	7DL	640,406,803 – 640,895,672	7D	TraesJAG7D03G04478500	640583926	640585234
Jagger	640,895,672	637,867,872 – 643,923,472	7DL	640,406,803 – 640,895,672	7D	TraesJAG7D03G04478670	640815173	640817520
Jagger	640,895,672	637,867,872 – 643,923,472	7DL	640,406,803 – 640,895,672	7D	TraesJAG7D03G04478690	640853101	640855090
Jagger	640,895,672	637,867,872 – 643,923,472	7DL	640,406,803 – 640,895,672	7D	TraesJAG7D03G04478710	640879286	640888180
Jagger	640,895,672	637,867,872 – 643,923,472	7DL	640,406,803 – 640,895,672	7D	TraesJAG7D03G04478720	640894776	640897190
Jagger	640,895,672	637,867,872 – 643,923,472	7DL	640,406,803 – 640,895,672	7D	TraesJAG7D03G04478740	640901532	640904528
Jagger	640,895,672	637,867,872 – 643,923,472	7DL	640,406,803 – 640,895,672	7D	TraesJAG7D03G04478760	640921970	640922565
Jagger	640,895,672	637,867,872 – 643,923,472	7DL	640,406,803 – 640,895,672	7D	TraesJAG7D03G04478770	640940628	640941285
Jagger	640,895,672	637,867,872 – 643,923,472	7DL	640,406,803 – 640,895,672	7D	TraesJAG7D03G04478780	640942907	640943675
Jagger	640,895,672	637,867,872 – 643,923,472	7DL	640,406,803 – 640,895,672	7D	TraesJAG7D03G04478790	640943731	640944465
Jagger	640,895,672	637,867,872 – 643,923,472	7DL	640,406,803 – 640,895,672	7D	TraesJAG7D03G04478800	640972877	640973435
Jagger	640,895,672	637,867,872 – 643,923,472	7DL	640,406,803 – 640,895,672	7D	TraesJAG7D03G04478860	641038416	641041480
Jagger	640,895,672	637,867,872 – 643,923,472	7DL	640,406,803 – 640,895,672	7D	TraesJAG7D03G04478870	641042109	641043565
Jagger	640,895,672	637,867,872 – 643,923,472	7DL	640,406,803 – 640,895,672	7D	TraesJAG7D03G04478900	641060426	641061154
Jagger	640,895,672	637,867,872 – 643,923,472	7DL	640,406,803 – 640,895,672	7D	TraesJAG7D03G04478920	641115948	641118446
Jagger	640,895,672	637,867,872 – 643,923,472	7DL	640,406,803 – 640,895,672	7D	TraesJAG7D03G04478930	641174507	641180489
Jagger	640,895,672	637,867,872 – 643,923,472	7DL	640,406,803 – 640,895,672	7D	TraesJAG7D03G04478940	641192083	641195926
Jagger	640,895,672	637,867,872 – 643,923,472	7DL	640,406,803 – 640,895,672	7D	TraesJAG7D03G04479010	641279409	641279753
Jagger	640,895,672	637,867,872 – 643,923,472	7DL	640,406,803 – 640,895,672	7D	TraesJAG7D03G04479030	641296616	641299750
Jagger	640,895,672	637,867,872 – 643,923,472	7DL	640,406,803 – 640,895,672	7D	TraesJAG7D03G04479040	641305066	641306292
Jagger	640,895,672	637,867,872 – 643,923,472	7DL	640,406,803 – 640,895,672	7D	TraesJAG7D03G04479050	641327377	641331581
Jagger	640,895,672	637,867,872 – 643,923,472	7DL	640,406,803 – 640,895,672	7D	TraesJAG7D03G04479070	641384226	641385533
Jagger	640,895,672	637,867,872 – 643,923,472	7DL	640,406,803 – 640,895,672	7D	TraesJAG7D03G04479090	641393352	641399020
Jagger	640,895,672	637,867,872 – 643,923,472	7DL	640,406,803 – 640,895,672	7D	TraesJAG7D03G04479100	641401367	641403495
Jagger	640,895,672	637,867,872 – 643,923,472	7DL	640,406,803 – 640,895,672	7D	TraesJAG7D03G04479110	641404083	641407355
Jagger	640,895,672	637,867,872 – 643,923,472	7DL	640,406,803 – 640,895,672	7D	TraesJAG7D03G04479140	641426208	641427125
Jagger	640,895,672	637,867,872 – 643,923,472	7DL	640,406,803 – 640,895,672	7D	TraesJAG7D03G04479150	641434524	641436071
Jagger	640,895,672	637,867,872 – 643,923,472	7DL	640,406,803 – 640,895,672	7D	TraesJAG7D03G04479170	641459366	641462098
Jagger	640,895,672	637,867,872 – 643,923,472	7DL	640,406,803 – 640,895,672	7D	TraesJAG7D03G04479180	641462667	641464059
Jagger	640,895,672	637,867,872 – 643,923,472	7DL	640,406,803 – 640,895,672	7D	TraesJAG7D03G04479200	641470401	641471262
Jagger	640,895,672	637,867,872 – 643,923,472	7DL	640,406,803 – 640,895,672	7D	TraesJAG7D03G04479230	641484331	641486895
Jagger	640,895,672	637,867,872 – 643,923,472	7DL	640,406,803 – 640,895,672	7D	TraesJAG7D03G04479240	641489348	641490025
Jagger	640,895,672	637,867,872 – 643,923,472	7DL	640,406,803 – 640,895,672	7D	TraesJAG7D03G04479250	641492136	641497376
Jagger	640,895,672	637,867,872 – 643,923,472	7DL	640,406,803 – 640,895,672	7D	TraesJAG7D03G04479260	641506117	641515392
Jagger	640,895,672	637,867,872 – 643,923,472	7DL	640,406,803 – 640,895,672	7D	TraesJAG7D03G04479280	641545223	641546147
Jagger	640,895,672	637,867,872 – 643,923,472	7DL	640,406,803 – 640,895,672	7D	TraesJAG7D03G04479290	641599446	641600868
Jagger	640,895,672	637,867,872 – 643,923,472	7DL	640,406,803 – 640,895,672	7D	TraesJAG7D03G04479300	641608456	641610822
Jagger	640,895,672	637,867,872 – 643,923,472	7DL	640,406,803 – 640,895,672	7D	TraesJAG7D03G04479310	641613204	641615519
Jagger	640,895,672	637,867,872 – 643,923,472	7DL	640,406,803 – 640,895,672	7D	TraesJAG7D03G04479320	641616151	641620922
Jagger	640,895,672	637,867,872 – 643,923,472	7DL	640,406,803 – 640,895,672	7D	TraesJAG7D03G04479350	641633506	641634704
Jagger	640,895,672	637,867,872 – 643,923,472	7DL	640,406,803 – 640,895,672	7D	TraesJAG7D03G04479450	641753244	641753987
Jagger	640,895,672	637,867,872 – 643,923,472	7DL	640,406,803 – 640,895,672	7D	TraesJAG7D03G04479460	641755816	641758626
Jagger	640,895,672	637,867,872 – 643,923,472	7DL	640,406,803 – 640,895,672	7D	TraesJAG7D03G04479490	641804720	641811222
Jagger	640,895,672	637,867,872 – 643,923,472	7DL	640,406,803 – 640,895,672	7D	TraesJAG7D03G04479550	641855525	641863035
Jagger	640,895,672	637,867,872 – 643,923,472	7DL	640,406,803 – 640,895,672	7D	TraesJAG7D03G04479570	641892946	641894360
Jagger	640,895,672	637,867,872 – 643,923,472	7DL	640,406,803 – 640,895,672	7D	TraesJAG7D03G04479600	641942997	641947061
Jagger	640,895,672	637,867,872 – 643,923,472	7DL	640,406,803 – 640,895,672	7D	TraesJAG7D03G04479620	641968344	641984455
Jagger	640,895,672	637,867,872 – 643,923,472	7DL	640,406,803 – 640,895,672	7D	TraesJAG7D03G04479660	642024039	642026664
Jagger	640,895,672	637,867,872 – 643,923,472	7DL	640,406,803 – 640,895,672	7D	TraesJAG7D03G04479710	642147908	642151039
Jagger	640,895,672	637,867,872 – 643,923,472	7DL	640,406,803 – 640,895,672	7D	TraesJAG7D03G04479730	642168402	642169211
Jagger	640,895,672	637,867,872 – 643,923,472	7DL	640,406,803 – 640,895,672	7D	TraesJAG7D03G04479770	642186980	642205929
Jagger	640,895,672	637,867,872 – 643,923,472	7DL	640,406,803 – 640,895,672	7D	TraesJAG7D03G04479790	642225205	642226345
Jagger	640,895,672	637,867,872 – 643,923,472	7DL	640,406,803 – 640,895,672	7D	TraesJAG7D03G04479830	642270446	642273860
Jagger	640,895,672	637,867,872 – 643,923,472	7DL	640,406,803 – 640,895,672	7D	TraesJAG7D03G04479920	642408063	642408845
Jagger	640,895,672	637,867,872 – 643,923,472	7DL	640,406,803 – 640,895,672	7D	TraesJAG7D03G04480000	642450097	642453455
Jagger	640,895,672	637,867,872 – 643,923,472	7DL	640,406,803 – 640,895,672	7D	TraesJAG7D03G04480050	642545941	642547064
Jagger	640,895,672	637,867,872 – 643,923,472	7DL	640,406,803 – 640,895,672	7D	TraesJAG7D03G04480090	642562916	642564222
Jagger	640,895,672	637,867,872 – 643,923,472	7DL	640,406,803 – 640,895,672	7D	TraesJAG7D03G04480100	642598396	642599675
Jagger	640,895,672	637,867,872 – 643,923,472	7DL	640,406,803 – 640,895,672	7D	TraesJAG7D03G04480110	642604301	642607876
Jagger	640,895,672	637,867,872 – 643,923,472	7DL	640,406,803 – 640,895,672	7D	TraesJAG7D03G04480140	642641340	642644025
Jagger	640,895,672	637,867,872 – 643,923,472	7DL	640,406,803 – 640,895,672	7D	TraesJAG7D03G04480150	642649730	642652325
Jagger	640,895,672	637,867,872 – 643,923,472	7DL	640,406,803 – 640,895,672	7D	TraesJAG7D03G04480160	642654892	642658961
Jagger	640,895,672	637,867,872 – 643,923,472	7DL	640,406,803 – 640,895,672	7D	TraesJAG7D03G04480170	642665660	642668815
Jagger	640,895,672	637,867,872 – 643,923,472	7DL	640,406,803 – 640,895,672	7D	TraesJAG7D03G04480180	642670409	642684732
Jagger	640,895,672	637,867,872 – 643,923,472	7DL	640,406,803 – 640,895,672	7D	TraesJAG7D03G04480190	642790926	642791598
Jagger	640,895,672	637,867,872 – 643,923,472	7DL	640,406,803 – 640,895,672	7D	TraesJAG7D03G04480210	642841359	642843755
Jagger	640,895,672	637,867,872 – 643,923,472	7DL	640,406,803 – 640,895,672	7D	TraesJAG7D03G04480220	642855374	642866110
Jagger	640,895,672	637,867,872 – 643,923,472	7DL	640,406,803 – 640,895,672	7D	TraesJAG7D03G04480250	642902250	642909566
Jagger	640,895,672	637,867,872 – 643,923,472	7DL	640,406,803 – 640,895,672	7D	TraesJAG7D03G04480280	642920258	642926351
Jagger	640,895,672	637,867,872 – 643,923,472	7DL	640,406,803 – 640,895,672	7D	TraesJAG7D03G04480350	642976394	642976985
Jagger	640,895,672	637,867,872 – 643,923,472	7DL	640,406,803 – 640,895,672	7D	TraesJAG7D03G04480390	642996202	642998055
Jagger	640,895,672	637,867,872 – 643,923,472	7DL	640,406,803 – 640,895,672	7D	TraesJAG7D03G04480400	643003250	643007071
Jagger	640,895,672	637,867,872 – 643,923,472	7DL	640,406,803 – 640,895,672	7D	TraesJAG7D03G04480440	643069276	643071029
Jagger	640,895,672	637,867,872 – 643,923,472	7DL	640,406,803 – 640,895,672	7D	TraesJAG7D03G04480460	643083416	643085067
Jagger	640,895,672	637,867,872 – 643,923,472	7DL	640,406,803 – 640,895,672	7D	TraesJAG7D03G04480490	643094248	643095277
Jagger	640,895,672	637,867,872 – 643,923,472	7DL	640,406,803 – 640,895,672	7D	TraesJAG7D03G04480550	643144906	643147215
Jagger	640,895,672	637,867,872 – 643,923,472	7DL	640,406,803 – 640,895,672	7D	TraesJAG7D03G04480560	643149276	643154117
Jagger	640,895,672	637,867,872 – 643,923,472	7DL	640,406,803 – 640,895,672	7D	TraesJAG7D03G04480580	643155065	643160691
Jagger	640,895,672	637,867,872 – 643,923,472	7DL	640,406,803 – 640,895,672	7D	TraesJAG7D03G04480590	643180094	643180765
Jagger	640,895,672	637,867,872 – 643,923,472	7DL	640,406,803 – 640,895,672	7D	TraesJAG7D03G04480600	643183519	643186825
Jagger	640,895,672	637,867,872 – 643,923,472	7DL	640,406,803 – 640,895,672	7D	TraesJAG7D03G04480610	643186946	643188470
Jagger	640,895,672	637,867,872 – 643,923,472	7DL	640,406,803 – 640,895,672	7D	TraesJAG7D03G04480660	643203448	643209058
Jagger	640,895,672	637,867,872 – 643,923,472	7DL	640,406,803 – 640,895,672	7D	TraesJAG7D03G04480670	643217476	643221560
Jagger	640,895,672	637,867,872 – 643,923,472	7DL	640,406,803 – 640,895,672	7D	TraesJAG7D03G04480690	643242187	643247272
Jagger	640,895,672	637,867,872 – 643,923,472	7DL	640,406,803 – 640,895,672	7D	TraesJAG7D03G04480730	643275189	643276095
Jagger	640,895,672	637,867,872 – 643,923,472	7DL	640,406,803 – 640,895,672	7D	TraesJAG7D03G04480760	643315687	643319632
Jagger	73,025,914	70,640,814 – 75,411,014	7B	73,025,914 – 74,846,751	7B	TraesJAG7B03G04050610	70661274	70662395
Jagger	73,025,914	70,640,814 – 75,411,014	7B	73,025,914 – 74,846,751	7B	TraesJAG7B03G04050710	71132921	71135226
Jagger	73,025,914	70,640,814 – 75,411,014	7B	73,025,914 – 74,846,751	7B	TraesJAG7B03G04050770	71294563	71301856
Jagger	73,025,914	70,640,814 – 75,411,014	7B	73,025,914 – 74,846,751	7B	TraesJAG7B03G04050810	71380686	71387110
Jagger	73,025,914	70,640,814 – 75,411,014	7B	73,025,914 – 74,846,751	7B	TraesJAG7B03G04050830	71436451	71444606
Jagger	73,025,914	70,640,814 – 75,411,014	7B	73,025,914 – 74,846,751	7B	TraesJAG7B03G04050860	71486476	71487850
Jagger	73,025,914	70,640,814 – 75,411,014	7B	73,025,914 – 74,846,751	7B	TraesJAG7B03G04050880	71514374	71515673
Jagger	73,025,914	70,640,814 – 75,411,014	7B	73,025,914 – 74,846,751	7B	TraesJAG7B03G04050900	71547069	71549782
Jagger	73,025,914	70,640,814 – 75,411,014	7B	73,025,914 – 74,846,751	7B	TraesJAG7B03G04050940	71578556	71580463
Jagger	73,025,914	70,640,814 – 75,411,014	7B	73,025,914 – 74,846,751	7B	TraesJAG7B03G04050970	71638297	71638744
Jagger	73,025,914	70,640,814 – 75,411,014	7B	73,025,914 – 74,846,751	7B	TraesJAG7B03G04050980	71639577	71644350
Jagger	73,025,914	70,640,814 – 75,411,014	7B	73,025,914 – 74,846,751	7B	TraesJAG7B03G04051010	71715197	71715945
Jagger	73,025,914	70,640,814 – 75,411,014	7B	73,025,914 – 74,846,751	7B	TraesJAG7B03G04051030	71717553	71718206
Jagger	73,025,914	70,640,814 – 75,411,014	7B	73,025,914 – 74,846,751	7B	TraesJAG7B03G04051050	71723096	71725099
Jagger	73,025,914	70,640,814 – 75,411,014	7B	73,025,914 – 74,846,751	7B	TraesJAG7B03G04051080	71794757	71795455
Jagger	73,025,914	70,640,814 – 75,411,014	7B	73,025,914 – 74,846,751	7B	TraesJAG7B03G04051090	71796359	71801041
Jagger	73,025,914	70,640,814 – 75,411,014	7B	73,025,914 – 74,846,751	7B	TraesJAG7B03G04051140	71970686	71972598
Jagger	73,025,914	70,640,814 – 75,411,014	7B	73,025,914 – 74,846,751	7B	TraesJAG7B03G04051150	72066286	72068203
Jagger	73,025,914	70,640,814 – 75,411,014	7B	73,025,914 – 74,846,751	7B	TraesJAG7B03G04051160	72207459	72211462
Jagger	73,025,914	70,640,814 – 75,411,014	7B	73,025,914 – 74,846,751	7B	TraesJAG7B03G04051170	72211601	72216580
Jagger	73,025,914	70,640,814 – 75,411,014	7B	73,025,914 – 74,846,751	7B	TraesJAG7B03G04051200	72247273	72248197
Jagger	73,025,914	70,640,814 – 75,411,014	7B	73,025,914 – 74,846,751	7B	TraesJAG7B03G04051210	72251011	72254707
Jagger	73,025,914	70,640,814 – 75,411,014	7B	73,025,914 – 74,846,751	7B	TraesJAG7B03G04051230	72262647	72264035
Jagger	73,025,914	70,640,814 – 75,411,014	7B	73,025,914 – 74,846,751	7B	TraesJAG7B03G04051300	72540856	72542865
Jagger	73,025,914	70,640,814 – 75,411,014	7B	73,025,914 – 74,846,751	7B	TraesJAG7B03G04051310	72547286	72548479
Jagger	73,025,914	70,640,814 – 75,411,014	7B	73,025,914 – 74,846,751	7B	TraesJAG7B03G04051440	72800780	72801595
Jagger	73,025,914	70,640,814 – 75,411,014	7B	73,025,914 – 74,846,751	7B	TraesJAG7B03G04051490	72864976	72870966
Jagger	73,025,914	70,640,814 – 75,411,014	7B	73,025,914 – 74,846,751	7B	TraesJAG7B03G04051520	72889142	72894918
Jagger	73,025,914	70,640,814 – 75,411,014	7B	73,025,914 – 74,846,751	7B	TraesJAG7B03G04051580	72964503	72966915
Jagger	73,025,914	70,640,814 – 75,411,014	7B	73,025,914 – 74,846,751	7B	TraesJAG7B03G04051610	72995061	72995925
Jagger	73,025,914	70,640,814 – 75,411,014	7B	73,025,914 – 74,846,751	7B	TraesJAG7B03G04051670	73080747	73087508
Jagger	73,025,914	70,640,814 – 75,411,014	7B	73,025,914 – 74,846,751	7B	TraesJAG7B03G04051700	73112993	73115315
Jagger	73,025,914	70,640,814 – 75,411,014	7B	73,025,914 – 74,846,751	7B	TraesJAG7B03G04051770	73298158	73317903
Jagger	73,025,914	70,640,814 – 75,411,014	7B	73,025,914 – 74,846,751	7B	TraesJAG7B03G04051840	73746766	73749397
Jagger	73,025,914	70,640,814 – 75,411,014	7B	73,025,914 – 74,846,751	7B	TraesJAG7B03G04051870	73948583	73949122
Jagger	73,025,914	70,640,814 – 75,411,014	7B	73,025,914 – 74,846,751	7B	TraesJAG7B03G04051890	73957132	73959587
Jagger	73,025,914	70,640,814 – 75,411,014	7B	73,025,914 – 74,846,751	7B	TraesJAG7B03G04051900	73959725	73962634
Jagger	73,025,914	70,640,814 – 75,411,014	7B	73,025,914 – 74,846,751	7B	TraesJAG7B03G04051910	73963335	73964765
Jagger	73,025,914	70,640,814 – 75,411,014	7B	73,025,914 – 74,846,751	7B	TraesJAG7B03G04051920	73978013	73979325
Jagger	73,025,914	70,640,814 – 75,411,014	7B	73,025,914 – 74,846,751	7B	TraesJAG7B03G04051960	74000586	74004832
Jagger	73,025,914	70,640,814 – 75,411,014	7B	73,025,914 – 74,846,751	7B	TraesJAG7B03G04051970	74004847	74009815
Jagger	73,025,914	70,640,814 – 75,411,014	7B	73,025,914 – 74,846,751	7B	TraesJAG7B03G04051980	74009438	74017302
Jagger	73,025,914	70,640,814 – 75,411,014	7B	73,025,914 – 74,846,751	7B	TraesJAG7B03G04052010	74031319	74036510
Jagger	73,025,914	70,640,814 – 75,411,014	7B	73,025,914 – 74,846,751	7B	TraesJAG7B03G04052020	74042124	74044005
Jagger	73,025,914	70,640,814 – 75,411,014	7B	73,025,914 – 74,846,751	7B	TraesJAG7B03G04052070	74149492	74151479
Jagger	73,025,914	70,640,814 – 75,411,014	7B	73,025,914 – 74,846,751	7B	TraesJAG7B03G04052130	74221808	74223563
Jagger	73,025,914	70,640,814 – 75,411,014	7B	73,025,914 – 74,846,751	7B	TraesJAG7B03G04052140	74225292	74227505
Jagger	73,025,914	70,640,814 – 75,411,014	7B	73,025,914 – 74,846,751	7B	TraesJAG7B03G04052160	74319136	74320663
Jagger	73,025,914	70,640,814 – 75,411,014	7B	73,025,914 – 74,846,751	7B	TraesJAG7B03G04052170	74322765	74327131
Jagger	73,025,914	70,640,814 – 75,411,014	7B	73,025,914 – 74,846,751	7B	TraesJAG7B03G04052180	74356587	74357381
Jagger	73,025,914	70,640,814 – 75,411,014	7B	73,025,914 – 74,846,751	7B	TraesJAG7B03G04052210	74473342	74476985
Jagger	73,025,914	70,640,814 – 75,411,014	7B	73,025,914 – 74,846,751	7B	TraesJAG7B03G04052230	74485338	74486607
Jagger	73,025,914	70,640,814 – 75,411,014	7B	73,025,914 – 74,846,751	7B	TraesJAG7B03G04052290	74693257	74696789
Jagger	73,025,914	70,640,814 – 75,411,014	7B	73,025,914 – 74,846,751	7B	TraesJAG7B03G04052300	74704525	74705255
Jagger	73,025,914	70,640,814 – 75,411,014	7B	73,025,914 – 74,846,751	7B	TraesJAG7B03G04052330	74831198	74837566
Jagger	73,025,914	70,640,814 – 75,411,014	7B	73,025,914 – 74,846,751	7B	TraesJAG7B03G04052340	74838079	74839968
Jagger	73,025,914	70,640,814 – 75,411,014	7B	73,025,914 – 74,846,751	7B	TraesJAG7B03G04052390	74871059	74872429
Jagger	73,025,914	70,640,814 – 75,411,014	7B	73,025,914 – 74,846,751	7B	TraesJAG7B03G04052400	74873256	74875053
Jagger	73,025,914	70,640,814 – 75,411,014	7B	73,025,914 – 74,846,751	7B	TraesJAG7B03G04052410	74875829	74880135
Jagger	73,025,914	70,640,814 – 75,411,014	7B	73,025,914 – 74,846,751	7B	TraesJAG7B03G04052450	74930366	74931339
Jagger	73,025,914	70,640,814 – 75,411,014	7B	73,025,914 – 74,846,751	7B	TraesJAG7B03G04052470	74985956	74986866
Jagger	73,025,914	70,640,814 – 75,411,014	7B	73,025,914 – 74,846,751	7B	TraesJAG7B03G04052500	75006036	75007494
Jagger	73,025,914	70,640,814 – 75,411,014	7B	73,025,914 – 74,846,751	7B	TraesJAG7B03G04052510	75008412	75009389
Jagger	73,025,914	70,640,814 – 75,411,014	7B	73,025,914 – 74,846,751	7B	TraesJAG7B03G04052520	75026376	75029117
Jagger	73,025,914	70,640,814 – 75,411,014	7B	73,025,914 – 74,846,751	7B	TraesJAG7B03G04052530	75031801	75032676
Jagger	73,025,914	70,640,814 – 75,411,014	7B	73,025,914 – 74,846,751	7B	TraesJAG7B03G04052600	75172725	75173234
Jagger	73,025,914	70,640,814 – 75,411,014	7B	73,025,914 – 74,846,751	7B	TraesJAG7B03G04052650	75349015	75350630
Jagger	73,025,914	70,640,814 – 75,411,014	7B	73,025,914 – 74,846,751	7B	TraesJAG7B03G04052670	75378195	75379993
Jagger	46,045,422	40,010,122 – 52,080,722	6A	46,045,422 – 46,672,380	6A	TraesJAG6A03G03253880	40042136	40043951
Jagger	46,045,422	40,010,122 – 52,080,722	6A	46,045,422 – 46,672,380	6A	TraesJAG6A03G03253940	40265886	40266637
Jagger	46,045,422	40,010,122 – 52,080,722	6A	46,045,422 – 46,672,380	6A	TraesJAG6A03G03253980	40382011	40383159
Jagger	46,045,422	40,010,122 – 52,080,722	6A	46,045,422 – 46,672,380	6A	TraesJAG6A03G03254000	40446746	40447293
Jagger	46,045,422	40,010,122 – 52,080,722	6A	46,045,422 – 46,672,380	6A	TraesJAG6A03G03254040	40567654	40572024
Jagger	46,045,422	40,010,122 – 52,080,722	6A	46,045,422 – 46,672,380	6A	TraesJAG6A03G03254050	40572176	40575851
Jagger	46,045,422	40,010,122 – 52,080,722	6A	46,045,422 – 46,672,380	6A	TraesJAG6A03G03254080	40578832	40579180
Jagger	46,045,422	40,010,122 – 52,080,722	6A	46,045,422 – 46,672,380	6A	TraesJAG6A03G03254090	40610666	40614353
Jagger	46,045,422	40,010,122 – 52,080,722	6A	46,045,422 – 46,672,380	6A	TraesJAG6A03G03254130	40655496	40656195
Jagger	46,045,422	40,010,122 – 52,080,722	6A	46,045,422 – 46,672,380	6A	TraesJAG6A03G03254210	40836416	40837375
Jagger	46,045,422	40,010,122 – 52,080,722	6A	46,045,422 – 46,672,380	6A	TraesJAG6A03G03254220	40937486	40938479
Jagger	46,045,422	40,010,122 – 52,080,722	6A	46,045,422 – 46,672,380	6A	TraesJAG6A03G03254280	41002209	41013421
Jagger	46,045,422	40,010,122 – 52,080,722	6A	46,045,422 – 46,672,380	6A	TraesJAG6A03G03254350	41092517	41093485
Jagger	46,045,422	40,010,122 – 52,080,722	6A	46,045,422 – 46,672,380	6A	TraesJAG6A03G03254420	41370442	41375044
Jagger	46,045,422	40,010,122 – 52,080,722	6A	46,045,422 – 46,672,380	6A	TraesJAG6A03G03254450	41549506	41561377
Jagger	46,045,422	40,010,122 – 52,080,722	6A	46,045,422 – 46,672,380	6A	TraesJAG6A03G03254540	42062845	42066983
Jagger	46,045,422	40,010,122 – 52,080,722	6A	46,045,422 – 46,672,380	6A	TraesJAG6A03G03254560	42083245	42085997
Jagger	46,045,422	40,010,122 – 52,080,722	6A	46,045,422 – 46,672,380	6A	TraesJAG6A03G03254620	42523898	42525860
Jagger	46,045,422	40,010,122 – 52,080,722	6A	46,045,422 – 46,672,380	6A	TraesJAG6A03G03254670	42615654	42617608
Jagger	46,045,422	40,010,122 – 52,080,722	6A	46,045,422 – 46,672,380	6A	TraesJAG6A03G03254680	42638107	42638905
Jagger	46,045,422	40,010,122 – 52,080,722	6A	46,045,422 – 46,672,380	6A	TraesJAG6A03G03254740	43131946	43134442
Jagger	46,045,422	40,010,122 – 52,080,722	6A	46,045,422 – 46,672,380	6A	TraesJAG6A03G03254750	43135146	43137200
Jagger	46,045,422	40,010,122 – 52,080,722	6A	46,045,422 – 46,672,380	6A	TraesJAG6A03G03254810	43283973	43284365
Jagger	46,045,422	40,010,122 – 52,080,722	6A	46,045,422 – 46,672,380	6A	TraesJAG6A03G03254850	43349228	43349615
Jagger	46,045,422	40,010,122 – 52,080,722	6A	46,045,422 – 46,672,380	6A	TraesJAG6A03G03254930	43487897	43491313
Jagger	46,045,422	40,010,122 – 52,080,722	6A	46,045,422 – 46,672,380	6A	TraesJAG6A03G03254960	43783777	43784326
Jagger	46,045,422	40,010,122 – 52,080,722	6A	46,045,422 – 46,672,380	6A	TraesJAG6A03G03254970	43783807	43784335
Jagger	46,045,422	40,010,122 – 52,080,722	6A	46,045,422 – 46,672,380	6A	TraesJAG6A03G03254990	43789905	43793858
Jagger	46,045,422	40,010,122 – 52,080,722	6A	46,045,422 – 46,672,380	6A	TraesJAG6A03G03255000	43844556	43845442
Jagger	46,045,422	40,010,122 – 52,080,722	6A	46,045,422 – 46,672,380	6A	TraesJAG6A03G03255040	44090223	44093176
Jagger	46,045,422	40,010,122 – 52,080,722	6A	46,045,422 – 46,672,380	6A	TraesJAG6A03G03255060	44104884	44106036
Jagger	46,045,422	40,010,122 – 52,080,722	6A	46,045,422 – 46,672,380	6A	TraesJAG6A03G03255220	44553665	44557379
Jagger	46,045,422	40,010,122 – 52,080,722	6A	46,045,422 – 46,672,380	6A	TraesJAG6A03G03255270	44679346	44680020
Jagger	46,045,422	40,010,122 – 52,080,722	6A	46,045,422 – 46,672,380	6A	TraesJAG6A03G03255300	44745881	44747010
Jagger	46,045,422	40,010,122 – 52,080,722	6A	46,045,422 – 46,672,380	6A	TraesJAG6A03G03255330	45008962	45009495
Jagger	46,045,422	40,010,122 – 52,080,722	6A	46,045,422 – 46,672,380	6A	TraesJAG6A03G03255340	45010984	45011370
Jagger	46,045,422	40,010,122 – 52,080,722	6A	46,045,422 – 46,672,380	6A	TraesJAG6A03G03255370	45037436	45038290
Jagger	46,045,422	40,010,122 – 52,080,722	6A	46,045,422 – 46,672,380	6A	TraesJAG6A03G03255390	45055983	45056760
Jagger	46,045,422	40,010,122 – 52,080,722	6A	46,045,422 – 46,672,380	6A	TraesJAG6A03G03255440	45150693	45155527
Jagger	46,045,422	40,010,122 – 52,080,722	6A	46,045,422 – 46,672,380	6A	TraesJAG6A03G03255450	45157504	45161090
Jagger	46,045,422	40,010,122 – 52,080,722	6A	46,045,422 – 46,672,380	6A	TraesJAG6A03G03255510	45215836	45217877
Jagger	46,045,422	40,010,122 – 52,080,722	6A	46,045,422 – 46,672,380	6A	TraesJAG6A03G03255530	45236537	45238435
Jagger	46,045,422	40,010,122 – 52,080,722	6A	46,045,422 – 46,672,380	6A	TraesJAG6A03G03255600	45426316	45426955
Jagger	46,045,422	40,010,122 – 52,080,722	6A	46,045,422 – 46,672,380	6A	TraesJAG6A03G03255610	45429659	45430414
Jagger	46,045,422	40,010,122 – 52,080,722	6A	46,045,422 – 46,672,380	6A	TraesJAG6A03G03255660	45587416	45588533
Jagger	46,045,422	40,010,122 – 52,080,722	6A	46,045,422 – 46,672,380	6A	TraesJAG6A03G03255700	45648133	45652362
Jagger	46,045,422	40,010,122 – 52,080,722	6A	46,045,422 – 46,672,380	6A	TraesJAG6A03G03255710	45725662	45728580
Jagger	46,045,422	40,010,122 – 52,080,722	6A	46,045,422 – 46,672,380	6A	TraesJAG6A03G03255770	45942796	45946735
Jagger	46,045,422	40,010,122 – 52,080,722	6A	46,045,422 – 46,672,380	6A	TraesJAG6A03G03255820	45987957	45990205
Jagger	46,045,422	40,010,122 – 52,080,722	6A	46,045,422 – 46,672,380	6A	TraesJAG6A03G03255880	46138326	46139432
Jagger	46,045,422	40,010,122 – 52,080,722	6A	46,045,422 – 46,672,380	6A	TraesJAG6A03G03255890	46142890	46145658
Jagger	46,045,422	40,010,122 – 52,080,722	6A	46,045,422 – 46,672,380	6A	TraesJAG6A03G03255900	46152828	46155091
Jagger	46,045,422	40,010,122 – 52,080,722	6A	46,045,422 – 46,672,380	6A	TraesJAG6A03G03255940	46198085	46199382
Jagger	46,045,422	40,010,122 – 52,080,722	6A	46,045,422 – 46,672,380	6A	TraesJAG6A03G03255950	46203741	46205228
Jagger	46,045,422	40,010,122 – 52,080,722	6A	46,045,422 – 46,672,380	6A	TraesJAG6A03G03255990	46386557	46388725
Jagger	46,045,422	40,010,122 – 52,080,722	6A	46,045,422 – 46,672,380	6A	TraesJAG6A03G03256000	46399762	46405660
Jagger	46,045,422	40,010,122 – 52,080,722	6A	46,045,422 – 46,672,380	6A	TraesJAG6A03G03256050	46482126	46486620
Jagger	46,045,422	40,010,122 – 52,080,722	6A	46,045,422 – 46,672,380	6A	TraesJAG6A03G03256060	46537762	46540086
Jagger	46,045,422	40,010,122 – 52,080,722	6A	46,045,422 – 46,672,380	6A	TraesJAG6A03G03256100	46556820	46558375
Jagger	46,045,422	40,010,122 – 52,080,722	6A	46,045,422 – 46,672,380	6A	TraesJAG6A03G03256130	46608871	46612464
Jagger	46,045,422	40,010,122 – 52,080,722	6A	46,045,422 – 46,672,380	6A	TraesJAG6A03G03256140	46634860	46637739
Jagger	46,045,422	40,010,122 – 52,080,722	6A	46,045,422 – 46,672,380	6A	TraesJAG6A03G03256160	46672548	46673825
Jagger	46,045,422	40,010,122 – 52,080,722	6A	46,045,422 – 46,672,380	6A	TraesJAG6A03G03256190	46697708	46698546
Jagger	46,045,422	40,010,122 – 52,080,722	6A	46,045,422 – 46,672,380	6A	TraesJAG6A03G03256300	47026382	47032052
Jagger	46,045,422	40,010,122 – 52,080,722	6A	46,045,422 – 46,672,380	6A	TraesJAG6A03G03256310	47034806	47037556
Jagger	46,045,422	40,010,122 – 52,080,722	6A	46,045,422 – 46,672,380	6A	TraesJAG6A03G03256330	47060255	47064863
Jagger	46,045,422	40,010,122 – 52,080,722	6A	46,045,422 – 46,672,380	6A	TraesJAG6A03G03256340	47065171	47069268
Jagger	46,045,422	40,010,122 – 52,080,722	6A	46,045,422 – 46,672,380	6A	TraesJAG6A03G03256350	47071630	47075517
Jagger	46,045,422	40,010,122 – 52,080,722	6A	46,045,422 – 46,672,380	6A	TraesJAG6A03G03256360	47146656	47148554
Jagger	46,045,422	40,010,122 – 52,080,722	6A	46,045,422 – 46,672,380	6A	TraesJAG6A03G03256370	47154516	47154958
Jagger	46,045,422	40,010,122 – 52,080,722	6A	46,045,422 – 46,672,380	6A	TraesJAG6A03G03256380	47157976	47158729
Jagger	46,045,422	40,010,122 – 52,080,722	6A	46,045,422 – 46,672,380	6A	TraesJAG6A03G03256430	47218896	47219440
Jagger	46,045,422	40,010,122 – 52,080,722	6A	46,045,422 – 46,672,380	6A	TraesJAG6A03G03256440	47270726	47271157
Jagger	46,045,422	40,010,122 – 52,080,722	6A	46,045,422 – 46,672,380	6A	TraesJAG6A03G03256520	47376626	47377199
Jagger	46,045,422	40,010,122 – 52,080,722	6A	46,045,422 – 46,672,380	6A	TraesJAG6A03G03256540	47386998	47387240
Jagger	46,045,422	40,010,122 – 52,080,722	6A	46,045,422 – 46,672,380	6A	TraesJAG6A03G03256580	47418516	47419210
Jagger	46,045,422	40,010,122 – 52,080,722	6A	46,045,422 – 46,672,380	6A	TraesJAG6A03G03256620	47587187	47588225
Jagger	46,045,422	40,010,122 – 52,080,722	6A	46,045,422 – 46,672,380	6A	TraesJAG6A03G03256660	47603327	47605365
Jagger	46,045,422	40,010,122 – 52,080,722	6A	46,045,422 – 46,672,380	6A	TraesJAG6A03G03256670	47606644	47609943
Jagger	46,045,422	40,010,122 – 52,080,722	6A	46,045,422 – 46,672,380	6A	TraesJAG6A03G03256710	47640256	47640711
Jagger	46,045,422	40,010,122 – 52,080,722	6A	46,045,422 – 46,672,380	6A	TraesJAG6A03G03256720	47644623	47645467
Jagger	46,045,422	40,010,122 – 52,080,722	6A	46,045,422 – 46,672,380	6A	TraesJAG6A03G03256740	47658000	47660994
Jagger	46,045,422	40,010,122 – 52,080,722	6A	46,045,422 – 46,672,380	6A	TraesJAG6A03G03256750	47689576	47693765
Jagger	46,045,422	40,010,122 – 52,080,722	6A	46,045,422 – 46,672,380	6A	TraesJAG6A03G03256770	47696101	47701940
Jagger	46,045,422	40,010,122 – 52,080,722	6A	46,045,422 – 46,672,380	6A	TraesJAG6A03G03256780	47703229	47704038
Jagger	46,045,422	40,010,122 – 52,080,722	6A	46,045,422 – 46,672,380	6A	TraesJAG6A03G03256850	47945804	47946947
Jagger	46,045,422	40,010,122 – 52,080,722	6A	46,045,422 – 46,672,380	6A	TraesJAG6A03G03256870	47977078	47978158
Jagger	46,045,422	40,010,122 – 52,080,722	6A	46,045,422 – 46,672,380	6A	TraesJAG6A03G03256930	48012026	48013425
Jagger	46,045,422	40,010,122 – 52,080,722	6A	46,045,422 – 46,672,380	6A	TraesJAG6A03G03256950	48100224	48100555
Jagger	46,045,422	40,010,122 – 52,080,722	6A	46,045,422 – 46,672,380	6A	TraesJAG6A03G03256960	48139744	48140165
Jagger	46,045,422	40,010,122 – 52,080,722	6A	46,045,422 – 46,672,380	6A	TraesJAG6A03G03256970	48142297	48147924
Jagger	46,045,422	40,010,122 – 52,080,722	6A	46,045,422 – 46,672,380	6A	TraesJAG6A03G03256980	48158468	48162445
Jagger	46,045,422	40,010,122 – 52,080,722	6A	46,045,422 – 46,672,380	6A	TraesJAG6A03G03256990	48177664	48178936
Jagger	46,045,422	40,010,122 – 52,080,722	6A	46,045,422 – 46,672,380	6A	TraesJAG6A03G03257060	48368949	48369715
Jagger	46,045,422	40,010,122 – 52,080,722	6A	46,045,422 – 46,672,380	6A	TraesJAG6A03G03257100	48426797	48428135
Jagger	46,045,422	40,010,122 – 52,080,722	6A	46,045,422 – 46,672,380	6A	TraesJAG6A03G03257170	48593299	48595049
Jagger	46,045,422	40,010,122 – 52,080,722	6A	46,045,422 – 46,672,380	6A	TraesJAG6A03G03257190	48649110	48650912
Jagger	46,045,422	40,010,122 – 52,080,722	6A	46,045,422 – 46,672,380	6A	TraesJAG6A03G03257250	49048128	49050735
Jagger	46,045,422	40,010,122 – 52,080,722	6A	46,045,422 – 46,672,380	6A	TraesJAG6A03G03257330	49543056	49544143
Jagger	46,045,422	40,010,122 – 52,080,722	6A	46,045,422 – 46,672,380	6A	TraesJAG6A03G03257340	49546528	49549745
Jagger	46,045,422	40,010,122 – 52,080,722	6A	46,045,422 – 46,672,380	6A	TraesJAG6A03G03257350	49565986	49567866
Jagger	46,045,422	40,010,122 – 52,080,722	6A	46,045,422 – 46,672,380	6A	TraesJAG6A03G03257360	49568286	49570463
Jagger	46,045,422	40,010,122 – 52,080,722	6A	46,045,422 – 46,672,380	6A	TraesJAG6A03G03257370	49575509	49579431
Jagger	46,045,422	40,010,122 – 52,080,722	6A	46,045,422 – 46,672,380	6A	TraesJAG6A03G03257380	49607975	49612985
Jagger	46,045,422	40,010,122 – 52,080,722	6A	46,045,422 – 46,672,380	6A	TraesJAG6A03G03257390	49608118	49613091
Jagger	46,045,422	40,010,122 – 52,080,722	6A	46,045,422 – 46,672,380	6A	TraesJAG6A03G03257450	49662355	49664407
Jagger	46,045,422	40,010,122 – 52,080,722	6A	46,045,422 – 46,672,380	6A	TraesJAG6A03G03257460	49681933	49696055
Jagger	46,045,422	40,010,122 – 52,080,722	6A	46,045,422 – 46,672,380	6A	TraesJAG6A03G03257490	49721196	49724445
Jagger	46,045,422	40,010,122 – 52,080,722	6A	46,045,422 – 46,672,380	6A	TraesJAG6A03G03257540	49945046	49946174
Jagger	46,045,422	40,010,122 – 52,080,722	6A	46,045,422 – 46,672,380	6A	TraesJAG6A03G03257590	50068035	50074787
Jagger	46,045,422	40,010,122 – 52,080,722	6A	46,045,422 – 46,672,380	6A	TraesJAG6A03G03257600	50081566	50082970
Jagger	46,045,422	40,010,122 – 52,080,722	6A	46,045,422 – 46,672,380	6A	TraesJAG6A03G03257630	50096225	50096636
Jagger	46,045,422	40,010,122 – 52,080,722	6A	46,045,422 – 46,672,380	6A	TraesJAG6A03G03257640	50106906	50111505
Jagger	46,045,422	40,010,122 – 52,080,722	6A	46,045,422 – 46,672,380	6A	TraesJAG6A03G03257650	50135881	50141139
Jagger	46,045,422	40,010,122 – 52,080,722	6A	46,045,422 – 46,672,380	6A	TraesJAG6A03G03257690	50174586	50175300
Jagger	46,045,422	40,010,122 – 52,080,722	6A	46,045,422 – 46,672,380	6A	TraesJAG6A03G03257710	50201748	50205645
Jagger	46,045,422	40,010,122 – 52,080,722	6A	46,045,422 – 46,672,380	6A	TraesJAG6A03G03257790	50404067	50406635
Jagger	46,045,422	40,010,122 – 52,080,722	6A	46,045,422 – 46,672,380	6A	TraesJAG6A03G03257830	50452169	50454255
Jagger	46,045,422	40,010,122 – 52,080,722	6A	46,045,422 – 46,672,380	6A	TraesJAG6A03G03257870	50564988	50567095
Jagger	46,045,422	40,010,122 – 52,080,722	6A	46,045,422 – 46,672,380	6A	TraesJAG6A03G03257890	50579604	50588585
Jagger	46,045,422	40,010,122 – 52,080,722	6A	46,045,422 – 46,672,380	6A	TraesJAG6A03G03257900	50599377	50605215
Jagger	46,045,422	40,010,122 – 52,080,722	6A	46,045,422 – 46,672,380	6A	TraesJAG6A03G03257960	50658205	50663552
Jagger	46,045,422	40,010,122 – 52,080,722	6A	46,045,422 – 46,672,380	6A	TraesJAG6A03G03257970	50665700	50667855
Jagger	46,045,422	40,010,122 – 52,080,722	6A	46,045,422 – 46,672,380	6A	TraesJAG6A03G03257980	50668289	50672723
Jagger	46,045,422	40,010,122 – 52,080,722	6A	46,045,422 – 46,672,380	6A	TraesJAG6A03G03258110	51021747	51023805
Jagger	46,045,422	40,010,122 – 52,080,722	6A	46,045,422 – 46,672,380	6A	TraesJAG6A03G03258160	51123992	51128115
Jagger	46,045,422	40,010,122 – 52,080,722	6A	46,045,422 – 46,672,380	6A	TraesJAG6A03G03258170	51146336	51147106
Jagger	46,045,422	40,010,122 – 52,080,722	6A	46,045,422 – 46,672,380	6A	TraesJAG6A03G03258230	51366865	51370304
Jagger	46,045,422	40,010,122 – 52,080,722	6A	46,045,422 – 46,672,380	6A	TraesJAG6A03G03258240	51372524	51377155
Jagger	46,045,422	40,010,122 – 52,080,722	6A	46,045,422 – 46,672,380	6A	TraesJAG6A03G03258280	51407823	51410365
Jagger	46,045,422	40,010,122 – 52,080,722	6A	46,045,422 – 46,672,380	6A	TraesJAG6A03G03258290	51411218	51413672
Jagger	46,045,422	40,010,122 – 52,080,722	6A	46,045,422 – 46,672,380	6A	TraesJAG6A03G03258340	51427061	51430526
Jagger	46,045,422	40,010,122 – 52,080,722	6A	46,045,422 – 46,672,380	6A	TraesJAG6A03G03258350	51440767	51441702
Jagger	46,045,422	40,010,122 – 52,080,722	6A	46,045,422 – 46,672,380	6A	TraesJAG6A03G03258370	51448008	51448488
Jagger	46,045,422	40,010,122 – 52,080,722	6A	46,045,422 – 46,672,380	6A	TraesJAG6A03G03258380	51450993	51454307
Jagger	46,045,422	40,010,122 – 52,080,722	6A	46,045,422 – 46,672,380	6A	TraesJAG6A03G03258390	51550107	51556496
Jagger	46,045,422	40,010,122 – 52,080,722	6A	46,045,422 – 46,672,380	6A	TraesJAG6A03G03258400	51584737	51587385
Jagger	46,045,422	40,010,122 – 52,080,722	6A	46,045,422 – 46,672,380	6A	TraesJAG6A03G03258500	51803774	51806523
Jagger	46,045,422	40,010,122 – 52,080,722	6A	46,045,422 – 46,672,380	6A	TraesJAG6A03G03258510	51807957	51810125
Jagger	46,045,422	40,010,122 – 52,080,722	6A	46,045,422 – 46,672,380	6A	TraesJAG6A03G03258520	51811232	51816185
Jagger	466,164,775	463,779,675 – 468,549,875	1B	466,164,775 – 469,597,931	1B	TraesJAG1B03G00313780	463796086	463802442
Jagger	466,164,775	463,779,675 – 468,549,875	1B	466,164,775 – 469,597,931	1B	TraesJAG1B03G00313790	463803073	463804895
Jagger	466,164,775	463,779,675 – 468,549,875	1B	466,164,775 – 469,597,931	1B	TraesJAG1B03G00313870	464305032	464314490
Jagger	466,164,775	463,779,675 – 468,549,875	1B	466,164,775 – 469,597,931	1B	TraesJAG1B03G00313970	464609366	464611674
Jagger	466,164,775	463,779,675 – 468,549,875	1B	466,164,775 – 469,597,931	1B	TraesJAG1B03G00314050	464896185	464898427
Jagger	466,164,775	463,779,675 – 468,549,875	1B	466,164,775 – 469,597,931	1B	TraesJAG1B03G00314070	464964664	464968635
Jagger	466,164,775	463,779,675 – 468,549,875	1B	466,164,775 – 469,597,931	1B	TraesJAG1B03G00314110	465193896	465202951
Jagger	466,164,775	463,779,675 – 468,549,875	1B	466,164,775 – 469,597,931	1B	TraesJAG1B03G00314120	465203542	465204441
Jagger	466,164,775	463,779,675 – 468,549,875	1B	466,164,775 – 469,597,931	1B	TraesJAG1B03G00314130	465334892	465337332
Jagger	466,164,775	463,779,675 – 468,549,875	1B	466,164,775 – 469,597,931	1B	TraesJAG1B03G00314220	465933624	465936182
Jagger	466,164,775	463,779,675 – 468,549,875	1B	466,164,775 – 469,597,931	1B	TraesJAG1B03G00314240	466048040	466051814
Jagger	466,164,775	463,779,675 – 468,549,875	1B	466,164,775 – 469,597,931	1B	TraesJAG1B03G00314260	466120415	466123445
Jagger	466,164,775	463,779,675 – 468,549,875	1B	466,164,775 – 469,597,931	1B	TraesJAG1B03G00314270	466126050	466129617
Jagger	466,164,775	463,779,675 – 468,549,875	1B	466,164,775 – 469,597,931	1B	TraesJAG1B03G00314280	466131786	466142304
Jagger	466,164,775	463,779,675 – 468,549,875	1B	466,164,775 – 469,597,931	1B	TraesJAG1B03G00314300	466251306	466254511
Jagger	466,164,775	463,779,675 – 468,549,875	1B	466,164,775 – 469,597,931	1B	TraesJAG1B03G00314320	466289747	466291435
Jagger	466,164,775	463,779,675 – 468,549,875	1B	466,164,775 – 469,597,931	1B	TraesJAG1B03G00314340	466568355	466570825
Jagger	466,164,775	463,779,675 – 468,549,875	1B	466,164,775 – 469,597,931	1B	TraesJAG1B03G00314360	466584592	466602545
Jagger	466,164,775	463,779,675 – 468,549,875	1B	466,164,775 – 469,597,931	1B	TraesJAG1B03G00314380	466696060	466696848
Jagger	466,164,775	463,779,675 – 468,549,875	1B	466,164,775 – 469,597,931	1B	TraesJAG1B03G00314400	466740767	466743795
Jagger	466,164,775	463,779,675 – 468,549,875	1B	466,164,775 – 469,597,931	1B	TraesJAG1B03G00314410	466817691	466821718
Jagger	466,164,775	463,779,675 – 468,549,875	1B	466,164,775 – 469,597,931	1B	TraesJAG1B03G00314430	466875304	466878586
Jagger	466,164,775	463,779,675 – 468,549,875	1B	466,164,775 – 469,597,931	1B	TraesJAG1B03G00314450	466972343	466975571
Jagger	466,164,775	463,779,675 – 468,549,875	1B	466,164,775 – 469,597,931	1B	TraesJAG1B03G00314460	467037792	467042579
Jagger	466,164,775	463,779,675 – 468,549,875	1B	466,164,775 – 469,597,931	1B	TraesJAG1B03G00314470	467042824	467046290
Jagger	466,164,775	463,779,675 – 468,549,875	1B	466,164,775 – 469,597,931	1B	TraesJAG1B03G00314480	467056576	467059452
Jagger	466,164,775	463,779,675 – 468,549,875	1B	466,164,775 – 469,597,931	1B	TraesJAG1B03G00314490	467060048	467062366
Jagger	466,164,775	463,779,675 – 468,549,875	1B	466,164,775 – 469,597,931	1B	TraesJAG1B03G00314510	467149846	467161168
Jagger	466,164,775	463,779,675 – 468,549,875	1B	466,164,775 – 469,597,931	1B	TraesJAG1B03G00314560	467406316	467411857
Jagger	466,164,775	463,779,675 – 468,549,875	1B	466,164,775 – 469,597,931	1B	TraesJAG1B03G00314590	467518022	467521383
Jagger	466,164,775	463,779,675 – 468,549,875	1B	466,164,775 – 469,597,931	1B	TraesJAG1B03G00314640	467597797	467600055
Jagger	466,164,775	463,779,675 – 468,549,875	1B	466,164,775 – 469,597,931	1B	TraesJAG1B03G00314670	467658104	467661266
Jagger	466,164,775	463,779,675 – 468,549,875	1B	466,164,775 – 469,597,931	1B	TraesJAG1B03G00314680	467732966	467734365
Jagger	466,164,775	463,779,675 – 468,549,875	1B	466,164,775 – 469,597,931	1B	TraesJAG1B03G00314700	467781426	467782631
Jagger	466,164,775	463,779,675 – 468,549,875	1B	466,164,775 – 469,597,931	1B	TraesJAG1B03G00314720	467808166	467809210
Jagger	466,164,775	463,779,675 – 468,549,875	1B	466,164,775 – 469,597,931	1B	TraesJAG1B03G00314770	467833166	467834224
Jagger	466,164,775	463,779,675 – 468,549,875	1B	466,164,775 – 469,597,931	1B	TraesJAG1B03G00314790	467902301	467903612
Jagger	466,164,775	463,779,675 – 468,549,875	1B	466,164,775 – 469,597,931	1B	TraesJAG1B03G00314810	467979674	467981841
Jagger	466,164,775	463,779,675 – 468,549,875	1B	466,164,775 – 469,597,931	1B	TraesJAG1B03G00314840	468020561	468022164
Jagger	466,164,775	463,779,675 – 468,549,875	1B	466,164,775 – 469,597,931	1B	TraesJAG1B03G00314850	468031155	468033269
Jagger	466,164,775	463,779,675 – 468,549,875	1B	466,164,775 – 469,597,931	1B	TraesJAG1B03G00314880	468313722	468314435
Jagger	466,164,775	463,779,675 – 468,549,875	1B	466,164,775 – 469,597,931	1B	TraesJAG1B03G00314910	468406671	468407941
Jagger	466,164,775	463,779,675 – 468,549,875	1B	466,164,775 – 469,597,931	1B	TraesJAG1B03G00314920	468407934	468409605
Jagger	334,148,167	331,120,367 – 337,175,967	1D	334,148,167	1D	TraesJAG1D03G00505510	331352147	331357011
Jagger	334,148,167	331,120,367 – 337,175,967	1D	334,148,167	1D	TraesJAG1D03G00505520	331361334	331365532
Jagger	334,148,167	331,120,367 – 337,175,967	1D	334,148,167	1D	TraesJAG1D03G00505530	331365758	331369141
Jagger	334,148,167	331,120,367 – 337,175,967	1D	334,148,167	1D	TraesJAG1D03G00505590	331621906	331623434
Jagger	334,148,167	331,120,367 – 337,175,967	1D	334,148,167	1D	TraesJAG1D03G00505600	331665792	331671174
Jagger	334,148,167	331,120,367 – 337,175,967	1D	334,148,167	1D	TraesJAG1D03G00505620	331674404	331675345
Jagger	334,148,167	331,120,367 – 337,175,967	1D	334,148,167	1D	TraesJAG1D03G00505650	331822196	331823012
Jagger	334,148,167	331,120,367 – 337,175,967	1D	334,148,167	1D	TraesJAG1D03G00505680	331880312	331881460
Jagger	334,148,167	331,120,367 – 337,175,967	1D	334,148,167	1D	TraesJAG1D03G00505700	331902548	331904855
Jagger	334,148,167	331,120,367 – 337,175,967	1D	334,148,167	1D	TraesJAG1D03G00505760	332085932	332094735
Jagger	334,148,167	331,120,367 – 337,175,967	1D	334,148,167	1D	TraesJAG1D03G00505790	332196676	332197615
Jagger	334,148,167	331,120,367 – 337,175,967	1D	334,148,167	1D	TraesJAG1D03G00505800	332248127	332251872
Jagger	334,148,167	331,120,367 – 337,175,967	1D	334,148,167	1D	TraesJAG1D03G00505810	332261690	332262815
Jagger	334,148,167	331,120,367 – 337,175,967	1D	334,148,167	1D	TraesJAG1D03G00505830	332277971	332279779
Jagger	334,148,167	331,120,367 – 337,175,967	1D	334,148,167	1D	TraesJAG1D03G00505840	332311383	332312517
Jagger	334,148,167	331,120,367 – 337,175,967	1D	334,148,167	1D	TraesJAG1D03G00505860	332319616	332324353
Jagger	334,148,167	331,120,367 – 337,175,967	1D	334,148,167	1D	TraesJAG1D03G00505870	332329945	332334364
Jagger	334,148,167	331,120,367 – 337,175,967	1D	334,148,167	1D	TraesJAG1D03G00505900	332376519	332383333
Jagger	334,148,167	331,120,367 – 337,175,967	1D	334,148,167	1D	TraesJAG1D03G00505990	332902208	332904060
Jagger	334,148,167	331,120,367 – 337,175,967	1D	334,148,167	1D	TraesJAG1D03G00506010	332943540	332948136
Jagger	334,148,167	331,120,367 – 337,175,967	1D	334,148,167	1D	TraesJAG1D03G00506040	333138014	333144758
Jagger	334,148,167	331,120,367 – 337,175,967	1D	334,148,167	1D	TraesJAG1D03G00506050	333158036	333159019
Jagger	334,148,167	331,120,367 – 337,175,967	1D	334,148,167	1D	TraesJAG1D03G00506120	333234817	333242727
Jagger	334,148,167	331,120,367 – 337,175,967	1D	334,148,167	1D	TraesJAG1D03G00506140	333282776	333284505
Jagger	334,148,167	331,120,367 – 337,175,967	1D	334,148,167	1D	TraesJAG1D03G00506180	333448790	333461383
Jagger	334,148,167	331,120,367 – 337,175,967	1D	334,148,167	1D	TraesJAG1D03G00506200	333577303	333578125
Jagger	334,148,167	331,120,367 – 337,175,967	1D	334,148,167	1D	TraesJAG1D03G00506290	333857298	333864168
Jagger	334,148,167	331,120,367 – 337,175,967	1D	334,148,167	1D	TraesJAG1D03G00506300	333865231	333866714
Jagger	334,148,167	331,120,367 – 337,175,967	1D	334,148,167	1D	TraesJAG1D03G00506350	334319590	334327570
Jagger	334,148,167	331,120,367 – 337,175,967	1D	334,148,167	1D	TraesJAG1D03G00506410	334502287	334502732
Jagger	334,148,167	331,120,367 – 337,175,967	1D	334,148,167	1D	TraesJAG1D03G00506490	334979009	334980082
Jagger	334,148,167	331,120,367 – 337,175,967	1D	334,148,167	1D	TraesJAG1D03G00506500	334980296	334983720
Jagger	334,148,167	331,120,367 – 337,175,967	1D	334,148,167	1D	TraesJAG1D03G00506510	334983886	334986814
Jagger	334,148,167	331,120,367 – 337,175,967	1D	334,148,167	1D	TraesJAG1D03G00506520	334987356	334989454
Jagger	334,148,167	331,120,367 – 337,175,967	1D	334,148,167	1D	TraesJAG1D03G00506530	334989188	334992830
Jagger	334,148,167	331,120,367 – 337,175,967	1D	334,148,167	1D	TraesJAG1D03G00506610	335527946	335529293
Jagger	334,148,167	331,120,367 – 337,175,967	1D	334,148,167	1D	TraesJAG1D03G00506620	335676672	335681644
Jagger	334,148,167	331,120,367 – 337,175,967	1D	334,148,167	1D	TraesJAG1D03G00506630	335682456	335686819
Jagger	334,148,167	331,120,367 – 337,175,967	1D	334,148,167	1D	TraesJAG1D03G00506720	336157287	336162290
Jagger	334,148,167	331,120,367 – 337,175,967	1D	334,148,167	1D	TraesJAG1D03G00506770	336309997	336314640
Jagger	334,148,167	331,120,367 – 337,175,967	1D	334,148,167	1D	TraesJAG1D03G00506800	336409327	336412241
Jagger	334,148,167	331,120,367 – 337,175,967	1D	334,148,167	1D	TraesJAG1D03G00506880	336660488	336666796
Jagger	334,148,167	331,120,367 – 337,175,967	1D	334,148,167	1D	TraesJAG1D03G00506890	336730868	336733516
Jagger	334,148,167	331,120,367 – 337,175,967	1D	334,148,167	1D	TraesJAG1D03G00506910	336822434	336824208
Jagger	334,148,167	331,120,367 – 337,175,967	1D	334,148,167	1D	TraesJAG1D03G00506930	336894744	336899573
Jagger	334,148,167	331,120,367 – 337,175,967	1D	334,148,167	1D	TraesJAG1D03G00506950	336903764	336909124
Jagger	334,148,167	331,120,367 – 337,175,967	1D	334,148,167	1D	TraesJAG1D03G00506970	336909650	336911475
Jagger	334,148,167	331,120,367 – 337,175,967	1D	334,148,167	1D	TraesJAG1D03G00507020	337080877	337090141
Jagger	334,148,167	331,120,367 – 337,175,967	1D	334,148,167	1D	TraesJAG1D03G00507040	337104060	337105184
Jagger	334,148,167	331,120,367 – 337,175,967	1D	334,148,167	1D	TraesJAG1D03G00507070	337157654	337157809

## Sheet: Julius
Genome	Marker Position	Region including LD decay	Chromosome_CS	Region of significant association	Chromosome	Candidate Gene	Gene start position	Gene end position
Julius	641,513,407	638,485,607 – 644,541,207	7D	641,513,407 – 641,991,813	7D	TraesJUL7D03G04538660	638527186	638527810
Julius	641,513,407	638,485,607 – 644,541,207	7D	641,513,407 – 641,991,813	7D	TraesJUL7D03G04538670	638549135	638549494
Julius	641,513,407	638,485,607 – 644,541,207	7D	641,513,407 – 641,991,813	7D	TraesJUL7D03G04538680	638556392	638563210
Julius	641,513,407	638,485,607 – 644,541,207	7D	641,513,407 – 641,991,813	7D	TraesJUL7D03G04538700	638714045	638728921
Julius	641,513,407	638,485,607 – 644,541,207	7D	641,513,407 – 641,991,813	7D	TraesJUL7D03G04538750	638815724	638820118
Julius	641,513,407	638,485,607 – 644,541,207	7D	641,513,407 – 641,991,813	7D	TraesJUL7D03G04538760	638821059	638825185
Julius	641,513,407	638,485,607 – 644,541,207	7D	641,513,407 – 641,991,813	7D	TraesJUL7D03G04538770	638834669	638845005
Julius	641,513,407	638,485,607 – 644,541,207	7D	641,513,407 – 641,991,813	7D	TraesJUL7D03G04538810	638883781	638886056
Julius	641,513,407	638,485,607 – 644,541,207	7D	641,513,407 – 641,991,813	7D	TraesJUL7D03G04538900	638999982	639004176
Julius	641,513,407	638,485,607 – 644,541,207	7D	641,513,407 – 641,991,813	7D	TraesJUL7D03G04538910	639008943	639011235
Julius	641,513,407	638,485,607 – 644,541,207	7D	641,513,407 – 641,991,813	7D	TraesJUL7D03G04538960	639093005	639096964
Julius	641,513,407	638,485,607 – 644,541,207	7D	641,513,407 – 641,991,813	7D	TraesJUL7D03G04538990	639136712	639137029
Julius	641,513,407	638,485,607 – 644,541,207	7D	641,513,407 – 641,991,813	7D	TraesJUL7D03G04539030	639164839	639169945
Julius	641,513,407	638,485,607 – 644,541,207	7D	641,513,407 – 641,991,813	7D	TraesJUL7D03G04539060	639203694	639208888
Julius	641,513,407	638,485,607 – 644,541,207	7D	641,513,407 – 641,991,813	7D	TraesJUL7D03G04539070	639209893	639216405
Julius	641,513,407	638,485,607 – 644,541,207	7D	641,513,407 – 641,991,813	7D	TraesJUL7D03G04539080	639218669	639229107
Julius	641,513,407	638,485,607 – 644,541,207	7D	641,513,407 – 641,991,813	7D	TraesJUL7D03G04539090	639223900	639225775
Julius	641,513,407	638,485,607 – 644,541,207	7D	641,513,407 – 641,991,813	7D	TraesJUL7D03G04539100	639232236	639232839
Julius	641,513,407	638,485,607 – 644,541,207	7D	641,513,407 – 641,991,813	7D	TraesJUL7D03G04539110	639252747	639257786
Julius	641,513,407	638,485,607 – 644,541,207	7D	641,513,407 – 641,991,813	7D	TraesJUL7D03G04539130	639261070	639263811
Julius	641,513,407	638,485,607 – 644,541,207	7D	641,513,407 – 641,991,813	7D	TraesJUL7D03G04539140	639264014	639268045
Julius	641,513,407	638,485,607 – 644,541,207	7D	641,513,407 – 641,991,813	7D	TraesJUL7D03G04539200	639317163	639318192
Julius	641,513,407	638,485,607 – 644,541,207	7D	641,513,407 – 641,991,813	7D	TraesJUL7D03G04539230	639325974	639328480
Julius	641,513,407	638,485,607 – 644,541,207	7D	641,513,407 – 641,991,813	7D	TraesJUL7D03G04539250	639340628	639342663
Julius	641,513,407	638,485,607 – 644,541,207	7D	641,513,407 – 641,991,813	7D	TraesJUL7D03G04539280	639403997	639407781
Julius	641,513,407	638,485,607 – 644,541,207	7D	641,513,407 – 641,991,813	7D	TraesJUL7D03G04539290	639412991	639414752
Julius	641,513,407	638,485,607 – 644,541,207	7D	641,513,407 – 641,991,813	7D	TraesJUL7D03G04539340	639438996	639444541
Julius	641,513,407	638,485,607 – 644,541,207	7D	641,513,407 – 641,991,813	7D	TraesJUL7D03G04539410	639484696	639490061
Julius	641,513,407	638,485,607 – 644,541,207	7D	641,513,407 – 641,991,813	7D	TraesJUL7D03G04539430	639491696	639492858
Julius	641,513,407	638,485,607 – 644,541,207	7D	641,513,407 – 641,991,813	7D	TraesJUL7D03G04539450	639497822	639508888
Julius	641,513,407	638,485,607 – 644,541,207	7D	641,513,407 – 641,991,813	7D	TraesJUL7D03G04539470	639529370	639532396
Julius	641,513,407	638,485,607 – 644,541,207	7D	641,513,407 – 641,991,813	7D	TraesJUL7D03G04539490	639545594	639555511
Julius	641,513,407	638,485,607 – 644,541,207	7D	641,513,407 – 641,991,813	7D	TraesJUL7D03G04539500	639567276	639569535
Julius	641,513,407	638,485,607 – 644,541,207	7D	641,513,407 – 641,991,813	7D	TraesJUL7D03G04539520	639616447	639617119
Julius	641,513,407	638,485,607 – 644,541,207	7D	641,513,407 – 641,991,813	7D	TraesJUL7D03G04539530	639723596	639737818
Julius	641,513,407	638,485,607 – 644,541,207	7D	641,513,407 – 641,991,813	7D	TraesJUL7D03G04539540	639739606	639742422
Julius	641,513,407	638,485,607 – 644,541,207	7D	641,513,407 – 641,991,813	7D	TraesJUL7D03G04539550	639746936	639753550
Julius	641,513,407	638,485,607 – 644,541,207	7D	641,513,407 – 641,991,813	7D	TraesJUL7D03G04539560	639756039	639758734
Julius	641,513,407	638,485,607 – 644,541,207	7D	641,513,407 – 641,991,813	7D	TraesJUL7D03G04539570	639764508	639766904
Julius	641,513,407	638,485,607 – 644,541,207	7D	641,513,407 – 641,991,813	7D	TraesJUL7D03G04539580	639777206	639778530
Julius	641,513,407	638,485,607 – 644,541,207	7D	641,513,407 – 641,991,813	7D	TraesJUL7D03G04539610	639799997	639803810
Julius	641,513,407	638,485,607 – 644,541,207	7D	641,513,407 – 641,991,813	7D	TraesJUL7D03G04539620	639808431	639809675
Julius	641,513,407	638,485,607 – 644,541,207	7D	641,513,407 – 641,991,813	7D	TraesJUL7D03G04539630	639842890	639844195
Julius	641,513,407	638,485,607 – 644,541,207	7D	641,513,407 – 641,991,813	7D	TraesJUL7D03G04539660	639859840	639860683
Julius	641,513,407	638,485,607 – 644,541,207	7D	641,513,407 – 641,991,813	7D	TraesJUL7D03G04539710	639954069	639956670
Julius	641,513,407	638,485,607 – 644,541,207	7D	641,513,407 – 641,991,813	7D	TraesJUL7D03G04539770	639987749	639989830
Julius	641,513,407	638,485,607 – 644,541,207	7D	641,513,407 – 641,991,813	7D	TraesJUL7D03G04539820	640007806	640008712
Julius	641,513,407	638,485,607 – 644,541,207	7D	641,513,407 – 641,991,813	7D	TraesJUL7D03G04539910	640141798	640144985
Julius	641,513,407	638,485,607 – 644,541,207	7D	641,513,407 – 641,991,813	7D	TraesJUL7D03G04539960	640189288	640190368
Julius	641,513,407	638,485,607 – 644,541,207	7D	641,513,407 – 641,991,813	7D	TraesJUL7D03G04539980	640208945	640226795
Julius	641,513,407	638,485,607 – 644,541,207	7D	641,513,407 – 641,991,813	7D	TraesJUL7D03G04539990	640241656	640242974
Julius	641,513,407	638,485,607 – 644,541,207	7D	641,513,407 – 641,991,813	7D	TraesJUL7D03G04540010	640245756	640246557
Julius	641,513,407	638,485,607 – 644,541,207	7D	641,513,407 – 641,991,813	7D	TraesJUL7D03G04540030	640263964	640267066
Julius	641,513,407	638,485,607 – 644,541,207	7D	641,513,407 – 641,991,813	7D	TraesJUL7D03G04540120	640432019	640448194
Julius	641,513,407	638,485,607 – 644,541,207	7D	641,513,407 – 641,991,813	7D	TraesJUL7D03G04540140	640469190	640473254
Julius	641,513,407	638,485,607 – 644,541,207	7D	641,513,407 – 641,991,813	7D	TraesJUL7D03G04540170	640521857	640523275
Julius	641,513,407	638,485,607 – 644,541,207	7D	641,513,407 – 641,991,813	7D	TraesJUL7D03G04540190	640553188	640560577
Julius	641,513,407	638,485,607 – 644,541,207	7D	641,513,407 – 641,991,813	7D	TraesJUL7D03G04540250	640604908	640612914
Julius	641,513,407	638,485,607 – 644,541,207	7D	641,513,407 – 641,991,813	7D	TraesJUL7D03G04540280	640656919	640659721
Julius	641,513,407	638,485,607 – 644,541,207	7D	641,513,407 – 641,991,813	7D	TraesJUL7D03G04540290	640661336	640663984
Julius	641,513,407	638,485,607 – 644,541,207	7D	641,513,407 – 641,991,813	7D	TraesJUL7D03G04540370	640783660	640784855
Julius	641,513,407	638,485,607 – 644,541,207	7D	641,513,407 – 641,991,813	7D	TraesJUL7D03G04540400	640797325	640801983
Julius	641,513,407	638,485,607 – 644,541,207	7D	641,513,407 – 641,991,813	7D	TraesJUL7D03G04540410	640802630	640804985
Julius	641,513,407	638,485,607 – 644,541,207	7D	641,513,407 – 641,991,813	7D	TraesJUL7D03G04540420	640808115	640809816
Julius	641,513,407	638,485,607 – 644,541,207	7D	641,513,407 – 641,991,813	7D	TraesJUL7D03G04540430	640817255	640818635
Julius	641,513,407	638,485,607 – 644,541,207	7D	641,513,407 – 641,991,813	7D	TraesJUL7D03G04540440	640871616	640872540
Julius	641,513,407	638,485,607 – 644,541,207	7D	641,513,407 – 641,991,813	7D	TraesJUL7D03G04540460	640900807	640902015
Julius	641,513,407	638,485,607 – 644,541,207	7D	641,513,407 – 641,991,813	7D	TraesJUL7D03G04540470	640907318	640909837
Julius	641,513,407	638,485,607 – 644,541,207	7D	641,513,407 – 641,991,813	7D	TraesJUL7D03G04540480	640918716	640923833
Julius	641,513,407	638,485,607 – 644,541,207	7D	641,513,407 – 641,991,813	7D	TraesJUL7D03G04540490	640925956	640926620
Julius	641,513,407	638,485,607 – 644,541,207	7D	641,513,407 – 641,991,813	7D	TraesJUL7D03G04540500	640929241	640931649
Julius	641,513,407	638,485,607 – 644,541,207	7D	641,513,407 – 641,991,813	7D	TraesJUL7D03G04540530	640944669	640945546
Julius	641,513,407	638,485,607 – 644,541,207	7D	641,513,407 – 641,991,813	7D	TraesJUL7D03G04540550	640952129	640952750
Julius	641,513,407	638,485,607 – 644,541,207	7D	641,513,407 – 641,991,813	7D	TraesJUL7D03G04540560	640953744	640956475
Julius	641,513,407	638,485,607 – 644,541,207	7D	641,513,407 – 641,991,813	7D	TraesJUL7D03G04540580	640979797	640981411
Julius	641,513,407	638,485,607 – 644,541,207	7D	641,513,407 – 641,991,813	7D	TraesJUL7D03G04540590	640988586	640989509
Julius	641,513,407	638,485,607 – 644,541,207	7D	641,513,407 – 641,991,813	7D	TraesJUL7D03G04540620	641006106	641007694
Julius	641,513,407	638,485,607 – 644,541,207	7D	641,513,407 – 641,991,813	7D	TraesJUL7D03G04540630	641008297	641010369
Julius	641,513,407	638,485,607 – 644,541,207	7D	641,513,407 – 641,991,813	7D	TraesJUL7D03G04540640	641012801	641018381
Julius	641,513,407	638,485,607 – 644,541,207	7D	641,513,407 – 641,991,813	7D	TraesJUL7D03G04540650	641018728	641020588
Julius	641,513,407	638,485,607 – 644,541,207	7D	641,513,407 – 641,991,813	7D	TraesJUL7D03G04540680	641083489	641087684
Julius	641,513,407	638,485,607 – 644,541,207	7D	641,513,407 – 641,991,813	7D	TraesJUL7D03G04540700	641114417	641117551
Julius	641,513,407	638,485,607 – 644,541,207	7D	641,513,407 – 641,991,813	7D	TraesJUL7D03G04540720	641134414	641134758
Julius	641,513,407	638,485,607 – 644,541,207	7D	641,513,407 – 641,991,813	7D	TraesJUL7D03G04540790	641216254	641218867
Julius	641,513,407	638,485,607 – 644,541,207	7D	641,513,407 – 641,991,813	7D	TraesJUL7D03G04540810	641231425	641237103
Julius	641,513,407	638,485,607 – 644,541,207	7D	641,513,407 – 641,991,813	7D	TraesJUL7D03G04540850	641283827	641285116
Julius	641,513,407	638,485,607 – 644,541,207	7D	641,513,407 – 641,991,813	7D	TraesJUL7D03G04540870	641339710	641340435
Julius	641,513,407	638,485,607 – 644,541,207	7D	641,513,407 – 641,991,813	7D	TraesJUL7D03G04540900	641357576	641359029
Julius	641,513,407	638,485,607 – 644,541,207	7D	641,513,407 – 641,991,813	7D	TraesJUL7D03G04540910	641359933	641360766
Julius	641,513,407	638,485,607 – 644,541,207	7D	641,513,407 – 641,991,813	7D	TraesJUL7D03G04540940	641397026	641397583
Julius	641,513,407	638,485,607 – 644,541,207	7D	641,513,407 – 641,991,813	7D	TraesJUL7D03G04540970	641405456	641406163
Julius	641,513,407	638,485,607 – 644,541,207	7D	641,513,407 – 641,991,813	7D	TraesJUL7D03G04540980	641412246	641412941
Julius	641,513,407	638,485,607 – 644,541,207	7D	641,513,407 – 641,991,813	7D	TraesJUL7D03G04541000	641435576	641436149
Julius	641,513,407	638,485,607 – 644,541,207	7D	641,513,407 – 641,991,813	7D	TraesJUL7D03G04541010	641464636	641465386
Julius	641,513,407	638,485,607 – 644,541,207	7D	641,513,407 – 641,991,813	7D	TraesJUL7D03G04541020	641465466	641466210
Julius	641,513,407	638,485,607 – 644,541,207	7D	641,513,407 – 641,991,813	7D	TraesJUL7D03G04541030	641467836	641468489
Julius	641,513,407	638,485,607 – 644,541,207	7D	641,513,407 – 641,991,813	7D	TraesJUL7D03G04541040	641486416	641487234
Julius	641,513,407	638,485,607 – 644,541,207	7D	641,513,407 – 641,991,813	7D	TraesJUL7D03G04541060	641504565	641507594
Julius	641,513,407	638,485,607 – 644,541,207	7D	641,513,407 – 641,991,813	7D	TraesJUL7D03G04541080	641511858	641515593
Julius	641,513,407	638,485,607 – 644,541,207	7D	641,513,407 – 641,991,813	7D	TraesJUL7D03G04541090	641520920	641530085
Julius	641,513,407	638,485,607 – 644,541,207	7D	641,513,407 – 641,991,813	7D	TraesJUL7D03G04541110	641553684	641555726
Julius	641,513,407	638,485,607 – 644,541,207	7D	641,513,407 – 641,991,813	7D	TraesJUL7D03G04541130	641589779	641592267
Julius	641,513,407	638,485,607 – 644,541,207	7D	641,513,407 – 641,991,813	7D	TraesJUL7D03G04541190	641648944	641679662
Julius	641,513,407	638,485,607 – 644,541,207	7D	641,513,407 – 641,991,813	7D	TraesJUL7D03G04541290	641811974	641814825
Julius	641,513,407	638,485,607 – 644,541,207	7D	641,513,407 – 641,991,813	7D	TraesJUL7D03G04541300	641821435	641822621
Julius	641,513,407	638,485,607 – 644,541,207	7D	641,513,407 – 641,991,813	7D	TraesJUL7D03G04541330	641856300	641856775
Julius	641,513,407	638,485,607 – 644,541,207	7D	641,513,407 – 641,991,813	7D	TraesJUL7D03G04541340	641871006	641874796
Julius	641,513,407	638,485,607 – 644,541,207	7D	641,513,407 – 641,991,813	7D	TraesJUL7D03G04541370	641981036	641983160
Julius	641,513,407	638,485,607 – 644,541,207	7D	641,513,407 – 641,991,813	7D	TraesJUL7D03G04541390	641998079	642000758
Julius	641,513,407	638,485,607 – 644,541,207	7D	641,513,407 – 641,991,813	7D	TraesJUL7D03G04541400	642001157	642001785
Julius	641,513,407	638,485,607 – 644,541,207	7D	641,513,407 – 641,991,813	7D	TraesJUL7D03G04541420	642054818	642057938
Julius	641,513,407	638,485,607 – 644,541,207	7D	641,513,407 – 641,991,813	7D	TraesJUL7D03G04541430	642063677	642066381
Julius	641,513,407	638,485,607 – 644,541,207	7D	641,513,407 – 641,991,813	7D	TraesJUL7D03G04541440	642074186	642075033
Julius	641,513,407	638,485,607 – 644,541,207	7D	641,513,407 – 641,991,813	7D	TraesJUL7D03G04541450	642081936	642082872
Julius	641,513,407	638,485,607 – 644,541,207	7D	641,513,407 – 641,991,813	7D	TraesJUL7D03G04541460	642088877	642093473
Julius	641,513,407	638,485,607 – 644,541,207	7D	641,513,407 – 641,991,813	7D	TraesJUL7D03G04541480	642095597	642101744
Julius	641,513,407	638,485,607 – 644,541,207	7D	641,513,407 – 641,991,813	7D	TraesJUL7D03G04541490	642111857	642112815
Julius	641,513,407	638,485,607 – 644,541,207	7D	641,513,407 – 641,991,813	7D	TraesJUL7D03G04541510	642152657	642153935
Julius	641,513,407	638,485,607 – 644,541,207	7D	641,513,407 – 641,991,813	7D	TraesJUL7D03G04541540	642168855	642170104
Julius	641,513,407	638,485,607 – 644,541,207	7D	641,513,407 – 641,991,813	7D	TraesJUL7D03G04541550	642170438	642171645
Julius	641,513,407	638,485,607 – 644,541,207	7D	641,513,407 – 641,991,813	7D	TraesJUL7D03G04541580	642206350	642207119
Julius	641,513,407	638,485,607 – 644,541,207	7D	641,513,407 – 641,991,813	7D	TraesJUL7D03G04541600	642268047	642269153
Julius	641,513,407	638,485,607 – 644,541,207	7D	641,513,407 – 641,991,813	7D	TraesJUL7D03G04541640	642290116	642294325
Julius	641,513,407	638,485,607 – 644,541,207	7D	641,513,407 – 641,991,813	7D	TraesJUL7D03G04541650	642295854	642297075
Julius	641,513,407	638,485,607 – 644,541,207	7D	641,513,407 – 641,991,813	7D	TraesJUL7D03G04541660	642297398	642299085
Julius	641,513,407	638,485,607 – 644,541,207	7D	641,513,407 – 641,991,813	7D	TraesJUL7D03G04541670	642317824	642319718
Julius	641,513,407	638,485,607 – 644,541,207	7D	641,513,407 – 641,991,813	7D	TraesJUL7D03G04541730	642386643	642387916
Julius	716,26,123	69,241,023 – 74,011,223	7B	71,626,123 – 73,449,957	7B	TraesJUL7B03G04105940	69678740	69680310
Julius	716,26,123	69,241,023 – 74,011,223	7B	71,626,123 – 73,449,957	7B	TraesJUL7B03G04106010	69904085	69911244
Julius	716,26,123	69,241,023 – 74,011,223	7B	71,626,123 – 73,449,957	7B	TraesJUL7B03G04106040	69985406	69990057
Julius	716,26,123	69,241,023 – 74,011,223	7B	71,626,123 – 73,449,957	7B	TraesJUL7B03G04106090	70090021	70091276
Julius	716,26,123	69,241,023 – 74,011,223	7B	71,626,123 – 73,449,957	7B	TraesJUL7B03G04106110	70116252	70117663
Julius	716,26,123	69,241,023 – 74,011,223	7B	71,626,123 – 73,449,957	7B	TraesJUL7B03G04106130	70148974	70151634
Julius	716,26,123	69,241,023 – 74,011,223	7B	71,626,123 – 73,449,957	7B	TraesJUL7B03G04106170	70179976	70181885
Julius	716,26,123	69,241,023 – 74,011,223	7B	71,626,123 – 73,449,957	7B	TraesJUL7B03G04106200	70239043	70239490
Julius	716,26,123	69,241,023 – 74,011,223	7B	71,626,123 – 73,449,957	7B	TraesJUL7B03G04106210	70240424	70245032
Julius	716,26,123	69,241,023 – 74,011,223	7B	71,626,123 – 73,449,957	7B	TraesJUL7B03G04106240	70315037	70315795
Julius	716,26,123	69,241,023 – 74,011,223	7B	71,626,123 – 73,449,957	7B	TraesJUL7B03G04106290	70322926	70324924
Julius	716,26,123	69,241,023 – 74,011,223	7B	71,626,123 – 73,449,957	7B	TraesJUL7B03G04106320	70394787	70395525
Julius	716,26,123	69,241,023 – 74,011,223	7B	71,626,123 – 73,449,957	7B	TraesJUL7B03G04106340	70399086	70400998
Julius	716,26,123	69,241,023 – 74,011,223	7B	71,626,123 – 73,449,957	7B	TraesJUL7B03G04106390	70568706	70570612
Julius	716,26,123	69,241,023 – 74,011,223	7B	71,626,123 – 73,449,957	7B	TraesJUL7B03G04106400	70662736	70664478
Julius	716,26,123	69,241,023 – 74,011,223	7B	71,626,123 – 73,449,957	7B	TraesJUL7B03G04106410	70802497	70806435
Julius	716,26,123	69,241,023 – 74,011,223	7B	71,626,123 – 73,449,957	7B	TraesJUL7B03G04106420	70806536	70811530
Julius	716,26,123	69,241,023 – 74,011,223	7B	71,626,123 – 73,449,957	7B	TraesJUL7B03G04106460	70845540	70849402
Julius	716,26,123	69,241,023 – 74,011,223	7B	71,626,123 – 73,449,957	7B	TraesJUL7B03G04106480	70857177	70858575
Julius	716,26,123	69,241,023 – 74,011,223	7B	71,626,123 – 73,449,957	7B	TraesJUL7B03G04106490	70983726	70984426
Julius	716,26,123	69,241,023 – 74,011,223	7B	71,626,123 – 73,449,957	7B	TraesJUL7B03G04106520	71136805	71139545
Julius	716,26,123	69,241,023 – 74,011,223	7B	71,626,123 – 73,449,957	7B	TraesJUL7B03G04106530	71143976	71145161
Julius	716,26,123	69,241,023 – 74,011,223	7B	71,626,123 – 73,449,957	7B	TraesJUL7B03G04106620	71396772	71397595
Julius	716,26,123	69,241,023 – 74,011,223	7B	71,626,123 – 73,449,957	7B	TraesJUL7B03G04106670	71465809	71471933
Julius	716,26,123	69,241,023 – 74,011,223	7B	71,626,123 – 73,449,957	7B	TraesJUL7B03G04106700	71490129	71495832
Julius	716,26,123	69,241,023 – 74,011,223	7B	71,626,123 – 73,449,957	7B	TraesJUL7B03G04106760	71565017	71567475
Julius	716,26,123	69,241,023 – 74,011,223	7B	71,626,123 – 73,449,957	7B	TraesJUL7B03G04106790	71595450	71596345
Julius	716,26,123	69,241,023 – 74,011,223	7B	71,626,123 – 73,449,957	7B	TraesJUL7B03G04106850	71680808	71687503
Julius	716,26,123	69,241,023 – 74,011,223	7B	71,626,123 – 73,449,957	7B	TraesJUL7B03G04106870	71713078	71715405
Julius	716,26,123	69,241,023 – 74,011,223	7B	71,626,123 – 73,449,957	7B	TraesJUL7B03G04106940	71895717	71915462
Julius	716,26,123	69,241,023 – 74,011,223	7B	71,626,123 – 73,449,957	7B	TraesJUL7B03G04107010	72339973	72342452
Julius	716,26,123	69,241,023 – 74,011,223	7B	71,626,123 – 73,449,957	7B	TraesJUL7B03G04107040	72427935	72430185
Julius	716,26,123	69,241,023 – 74,011,223	7B	71,626,123 – 73,449,957	7B	TraesJUL7B03G04107060	72551344	72551883
Julius	716,26,123	69,241,023 – 74,011,223	7B	71,626,123 – 73,449,957	7B	TraesJUL7B03G04107080	72558610	72561090
Julius	716,26,123	69,241,023 – 74,011,223	7B	71,626,123 – 73,449,957	7B	TraesJUL7B03G04107090	72561266	72564094
Julius	716,26,123	69,241,023 – 74,011,223	7B	71,626,123 – 73,449,957	7B	TraesJUL7B03G04107100	72564872	72566205
Julius	716,26,123	69,241,023 – 74,011,223	7B	71,626,123 – 73,449,957	7B	TraesJUL7B03G04107110	72579551	72580845
Julius	716,26,123	69,241,023 – 74,011,223	7B	71,626,123 – 73,449,957	7B	TraesJUL7B03G04107150	72601539	72603837
Julius	716,26,123	69,241,023 – 74,011,223	7B	71,626,123 – 73,449,957	7B	TraesJUL7B03G04107160	72605903	72611075
Julius	716,26,123	69,241,023 – 74,011,223	7B	71,626,123 – 73,449,957	7B	TraesJUL7B03G04107170	72611561	72618188
Julius	716,26,123	69,241,023 – 74,011,223	7B	71,626,123 – 73,449,957	7B	TraesJUL7B03G04107200	72632143	72637326
Julius	716,26,123	69,241,023 – 74,011,223	7B	71,626,123 – 73,449,957	7B	TraesJUL7B03G04107210	72642911	72644641
Julius	716,26,123	69,241,023 – 74,011,223	7B	71,626,123 – 73,449,957	7B	TraesJUL7B03G04107270	72750370	72752474
Julius	716,26,123	69,241,023 – 74,011,223	7B	71,626,123 – 73,449,957	7B	TraesJUL7B03G04107330	72827894	72829547
Julius	716,26,123	69,241,023 – 74,011,223	7B	71,626,123 – 73,449,957	7B	TraesJUL7B03G04107340	72831344	72833723
Julius	716,26,123	69,241,023 – 74,011,223	7B	71,626,123 – 73,449,957	7B	TraesJUL7B03G04107360	72923363	72924844
Julius	716,26,123	69,241,023 – 74,011,223	7B	71,626,123 – 73,449,957	7B	TraesJUL7B03G04107370	72927066	72931316
Julius	716,26,123	69,241,023 – 74,011,223	7B	71,626,123 – 73,449,957	7B	TraesJUL7B03G04107380	72960879	72961673
Julius	716,26,123	69,241,023 – 74,011,223	7B	71,626,123 – 73,449,957	7B	TraesJUL7B03G04107410	73074558	73084045
Julius	716,26,123	69,241,023 – 74,011,223	7B	71,626,123 – 73,449,957	7B	TraesJUL7B03G04107420	73088771	73089892
Julius	716,26,123	69,241,023 – 74,011,223	7B	71,626,123 – 73,449,957	7B	TraesJUL7B03G04107480	73297768	73301272
Julius	716,26,123	69,241,023 – 74,011,223	7B	71,626,123 – 73,449,957	7B	TraesJUL7B03G04107490	73309028	73309761
Julius	716,26,123	69,241,023 – 74,011,223	7B	71,626,123 – 73,449,957	7B	TraesJUL7B03G04107510	73434576	73440880
Julius	716,26,123	69,241,023 – 74,011,223	7B	71,626,123 – 73,449,957	7B	TraesJUL7B03G04107520	73441401	73443305
Julius	716,26,123	69,241,023 – 74,011,223	7B	71,626,123 – 73,449,957	7B	TraesJUL7B03G04107560	73469492	73472328
Julius	716,26,123	69,241,023 – 74,011,223	7B	71,626,123 – 73,449,957	7B	TraesJUL7B03G04107570	73472986	73475640
Julius	716,26,123	69,241,023 – 74,011,223	7B	71,626,123 – 73,449,957	7B	TraesJUL7B03G04107580	73476306	73478102
Julius	716,26,123	69,241,023 – 74,011,223	7B	71,626,123 – 73,449,957	7B	TraesJUL7B03G04107590	73478892	73483196
Julius	716,26,123	69,241,023 – 74,011,223	7B	71,626,123 – 73,449,957	7B	TraesJUL7B03G04107630	73533552	73534388
Julius	716,26,123	69,241,023 – 74,011,223	7B	71,626,123 – 73,449,957	7B	TraesJUL7B03G04107650	73588356	73589240
Julius	716,26,123	69,241,023 – 74,011,223	7B	71,626,123 – 73,449,957	7B	TraesJUL7B03G04107680	73607976	73609436
Julius	716,26,123	69,241,023 – 74,011,223	7B	71,626,123 – 73,449,957	7B	TraesJUL7B03G04107690	73610349	73611274
Julius	716,26,123	69,241,023 – 74,011,223	7B	71,626,123 – 73,449,957	7B	TraesJUL7B03G04107700	73627286	73629826
Julius	716,26,123	69,241,023 – 74,011,223	7B	71,626,123 – 73,449,957	7B	TraesJUL7B03G04107710	73632494	73633370
Julius	716,26,123	69,241,023 – 74,011,223	7B	71,626,123 – 73,449,957	7B	TraesJUL7B03G04107780	73773152	73773661
Julius	716,26,123	69,241,023 – 74,011,223	7B	71,626,123 – 73,449,957	7B	TraesJUL7B03G04107860	73975286	73978807
Julius	47,602,925	41,567,625 – 53,638,225	6A	47,602,925 – 48,218,191	6A	TraesJUL6A03G03284450	41595286	41595930
Julius	47,602,925	41,567,625 – 53,638,225	6A	47,602,925 – 48,218,191	6A	TraesJUL6A03G03284460	41606367	41610056
Julius	47,602,925	41,567,625 – 53,638,225	6A	47,602,925 – 48,218,191	6A	TraesJUL6A03G03284480	41696769	41698167
Julius	47,602,925	41,567,625 – 53,638,225	6A	47,602,925 – 48,218,191	6A	TraesJUL6A03G03284540	41912446	41913201
Julius	47,602,925	41,567,625 – 53,638,225	6A	47,602,925 – 48,218,191	6A	TraesJUL6A03G03284580	42025239	42026385
Julius	47,602,925	41,567,625 – 53,638,225	6A	47,602,925 – 48,218,191	6A	TraesJUL6A03G03284600	42089471	42090205
Julius	47,602,925	41,567,625 – 53,638,225	6A	47,602,925 – 48,218,191	6A	TraesJUL6A03G03284620	42098466	42099279
Julius	47,602,925	41,567,625 – 53,638,225	6A	47,602,925 – 48,218,191	6A	TraesJUL6A03G03284640	42210002	42213863
Julius	47,602,925	41,567,625 – 53,638,225	6A	47,602,925 – 48,218,191	6A	TraesJUL6A03G03284650	42214059	42217719
Julius	47,602,925	41,567,625 – 53,638,225	6A	47,602,925 – 48,218,191	6A	TraesJUL6A03G03284720	42296888	42297705
Julius	47,602,925	41,567,625 – 53,638,225	6A	47,602,925 – 48,218,191	6A	TraesJUL6A03G03284800	42477453	42478145
Julius	47,602,925	41,567,625 – 53,638,225	6A	47,602,925 – 48,218,191	6A	TraesJUL6A03G03284810	42578066	42587373
Julius	47,602,925	41,567,625 – 53,638,225	6A	47,602,925 – 48,218,191	6A	TraesJUL6A03G03284900	42709280	42710255
Julius	47,602,925	41,567,625 – 53,638,225	6A	47,602,925 – 48,218,191	6A	TraesJUL6A03G03284970	42993000	42997526
Julius	47,602,925	41,567,625 – 53,638,225	6A	47,602,925 – 48,218,191	6A	TraesJUL6A03G03285000	43171366	43183283
Julius	47,602,925	41,567,625 – 53,638,225	6A	47,602,925 – 48,218,191	6A	TraesJUL6A03G03285050	43342437	43344369
Julius	47,602,925	41,567,625 – 53,638,225	6A	47,602,925 – 48,218,191	6A	TraesJUL6A03G03285100	43695862	43700000
Julius	47,602,925	41,567,625 – 53,638,225	6A	47,602,925 – 48,218,191	6A	TraesJUL6A03G03285120	43716262	43719014
Julius	47,602,925	41,567,625 – 53,638,225	6A	47,602,925 – 48,218,191	6A	TraesJUL6A03G03285180	44155933	44157957
Julius	47,602,925	41,567,625 – 53,638,225	6A	47,602,925 – 48,218,191	6A	TraesJUL6A03G03285200	44178617	44179405
Julius	47,602,925	41,567,625 – 53,638,225	6A	47,602,925 – 48,218,191	6A	TraesJUL6A03G03285230	44247410	44249401
Julius	47,602,925	41,567,625 – 53,638,225	6A	47,602,925 – 48,218,191	6A	TraesJUL6A03G03285240	44269917	44270715
Julius	47,602,925	41,567,625 – 53,638,225	6A	47,602,925 – 48,218,191	6A	TraesJUL6A03G03285300	44756616	44759080
Julius	47,602,925	41,567,625 – 53,638,225	6A	47,602,925 – 48,218,191	6A	TraesJUL6A03G03285310	44759796	44761838
Julius	47,602,925	41,567,625 – 53,638,225	6A	47,602,925 – 48,218,191	6A	TraesJUL6A03G03285390	44933731	44934235
Julius	47,602,925	41,567,625 – 53,638,225	6A	47,602,925 – 48,218,191	6A	TraesJUL6A03G03285420	45008583	45017292
Julius	47,602,925	41,567,625 – 53,638,225	6A	47,602,925 – 48,218,191	6A	TraesJUL6A03G03285450	45067881	45071291
Julius	47,602,925	41,567,625 – 53,638,225	6A	47,602,925 – 48,218,191	6A	TraesJUL6A03G03285470	45101878	45104675
Julius	47,602,925	41,567,625 – 53,638,225	6A	47,602,925 – 48,218,191	6A	TraesJUL6A03G03285500	45367765	45370193
Julius	47,602,925	41,567,625 – 53,638,225	6A	47,602,925 – 48,218,191	6A	TraesJUL6A03G03285510	45375907	45376435
Julius	47,602,925	41,567,625 – 53,638,225	6A	47,602,925 – 48,218,191	6A	TraesJUL6A03G03285530	45382043	45386008
Julius	47,602,925	41,567,625 – 53,638,225	6A	47,602,925 – 48,218,191	6A	TraesJUL6A03G03285540	45437126	45437978
Julius	47,602,925	41,567,625 – 53,638,225	6A	47,602,925 – 48,218,191	6A	TraesJUL6A03G03285580	45681721	45684659
Julius	47,602,925	41,567,625 – 53,638,225	6A	47,602,925 – 48,218,191	6A	TraesJUL6A03G03285600	45696377	45697529
Julius	47,602,925	41,567,625 – 53,638,225	6A	47,602,925 – 48,218,191	6A	TraesJUL6A03G03285630	45784412	45788053
Julius	47,602,925	41,567,625 – 53,638,225	6A	47,602,925 – 48,218,191	6A	TraesJUL6A03G03285720	46136722	46145773
Julius	47,602,925	41,567,625 – 53,638,225	6A	47,602,925 – 48,218,191	6A	TraesJUL6A03G03285790	46249616	46250180
Julius	47,602,925	41,567,625 – 53,638,225	6A	47,602,925 – 48,218,191	6A	TraesJUL6A03G03285820	46315393	46316522
Julius	47,602,925	41,567,625 – 53,638,225	6A	47,602,925 – 48,218,191	6A	TraesJUL6A03G03285850	46576153	46576685
Julius	47,602,925	41,567,625 – 53,638,225	6A	47,602,925 – 48,218,191	6A	TraesJUL6A03G03285860	46578175	46578561
Julius	47,602,925	41,567,625 – 53,638,225	6A	47,602,925 – 48,218,191	6A	TraesJUL6A03G03285910	46611007	46611930
Julius	47,602,925	41,567,625 – 53,638,225	6A	47,602,925 – 48,218,191	6A	TraesJUL6A03G03285920	46611957	46614595
Julius	47,602,925	41,567,625 – 53,638,225	6A	47,602,925 – 48,218,191	6A	TraesJUL6A03G03285970	46703566	46708120
Julius	47,602,925	41,567,625 – 53,638,225	6A	47,602,925 – 48,218,191	6A	TraesJUL6A03G03285990	46722671	46727631
Julius	47,602,925	41,567,625 – 53,638,225	6A	47,602,925 – 48,218,191	6A	TraesJUL6A03G03286000	46729625	46732913
Julius	47,602,925	41,567,625 – 53,638,225	6A	47,602,925 – 48,218,191	6A	TraesJUL6A03G03286080	46783290	46785596
Julius	47,602,925	41,567,625 – 53,638,225	6A	47,602,925 – 48,218,191	6A	TraesJUL6A03G03286100	46803940	46806079
Julius	47,602,925	41,567,625 – 53,638,225	6A	47,602,925 – 48,218,191	6A	TraesJUL6A03G03286180	46993476	46994183
Julius	47,602,925	41,567,625 – 53,638,225	6A	47,602,925 – 48,218,191	6A	TraesJUL6A03G03286190	46996958	46997615
Julius	47,602,925	41,567,625 – 53,638,225	6A	47,602,925 – 48,218,191	6A	TraesJUL6A03G03286240	47153608	47154734
Julius	47,602,925	41,567,625 – 53,638,225	6A	47,602,925 – 48,218,191	6A	TraesJUL6A03G03286270	47218377	47222636
Julius	47,602,925	41,567,625 – 53,638,225	6A	47,602,925 – 48,218,191	6A	TraesJUL6A03G03286280	47285939	47288857
Julius	47,602,925	41,567,625 – 53,638,225	6A	47,602,925 – 48,218,191	6A	TraesJUL6A03G03286390	47545928	47548175
Julius	47,602,925	41,567,625 – 53,638,225	6A	47,602,925 – 48,218,191	6A	TraesJUL6A03G03286470	47694026	47695134
Julius	47,602,925	41,567,625 – 53,638,225	6A	47,602,925 – 48,218,191	6A	TraesJUL6A03G03286480	47696845	47699613
Julius	47,602,925	41,567,625 – 53,638,225	6A	47,602,925 – 48,218,191	6A	TraesJUL6A03G03286490	47706111	47708347
Julius	47,602,925	41,567,625 – 53,638,225	6A	47,602,925 – 48,218,191	6A	TraesJUL6A03G03286530	47750383	47751873
Julius	47,602,925	41,567,625 – 53,638,225	6A	47,602,925 – 48,218,191	6A	TraesJUL6A03G03286540	47756376	47757485
Julius	47,602,925	41,567,625 – 53,638,225	6A	47,602,925 – 48,218,191	6A	TraesJUL6A03G03286570	47937842	47939838
Julius	47,602,925	41,567,625 – 53,638,225	6A	47,602,925 – 48,218,191	6A	TraesJUL6A03G03286580	47951054	47956799
Julius	47,602,925	41,567,625 – 53,638,225	6A	47,602,925 – 48,218,191	6A	TraesJUL6A03G03286640	48088488	48090417
Julius	47,602,925	41,567,625 – 53,638,225	6A	47,602,925 – 48,218,191	6A	TraesJUL6A03G03286680	48107279	48108835
Julius	47,602,925	41,567,625 – 53,638,225	6A	47,602,925 – 48,218,191	6A	TraesJUL6A03G03286710	48155039	48158818
Julius	47,602,925	41,567,625 – 53,638,225	6A	47,602,925 – 48,218,191	6A	TraesJUL6A03G03286720	48181308	48184226
Julius	47,602,925	41,567,625 – 53,638,225	6A	47,602,925 – 48,218,191	6A	TraesJUL6A03G03286740	48218359	48219635
Julius	47,602,925	41,567,625 – 53,638,225	6A	47,602,925 – 48,218,191	6A	TraesJUL6A03G03286770	48243161	48244002
Julius	47,602,925	41,567,625 – 53,638,225	6A	47,602,925 – 48,218,191	6A	TraesJUL6A03G03286870	48554390	48559303
Julius	47,602,925	41,567,625 – 53,638,225	6A	47,602,925 – 48,218,191	6A	TraesJUL6A03G03286880	48564593	48570302
Julius	47,602,925	41,567,625 – 53,638,225	6A	47,602,925 – 48,218,191	6A	TraesJUL6A03G03286890	48573007	48575750
Julius	47,602,925	41,567,625 – 53,638,225	6A	47,602,925 – 48,218,191	6A	TraesJUL6A03G03286910	48598326	48604311
Julius	47,602,925	41,567,625 – 53,638,225	6A	47,602,925 – 48,218,191	6A	TraesJUL6A03G03286920	48604475	48608574
Julius	47,602,925	41,567,625 – 53,638,225	6A	47,602,925 – 48,218,191	6A	TraesJUL6A03G03286930	48610934	48614678
Julius	47,602,925	41,567,625 – 53,638,225	6A	47,602,925 – 48,218,191	6A	TraesJUL6A03G03286950	48699419	48701350
Julius	47,602,925	41,567,625 – 53,638,225	6A	47,602,925 – 48,218,191	6A	TraesJUL6A03G03286960	48707236	48707682
Julius	47,602,925	41,567,625 – 53,638,225	6A	47,602,925 – 48,218,191	6A	TraesJUL6A03G03286970	48711026	48711436
Julius	47,602,925	41,567,625 – 53,638,225	6A	47,602,925 – 48,218,191	6A	TraesJUL6A03G03287010	48800406	48800840
Julius	47,602,925	41,567,625 – 53,638,225	6A	47,602,925 – 48,218,191	6A	TraesJUL6A03G03287060	48840438	48841582
Julius	47,602,925	41,567,625 – 53,638,225	6A	47,602,925 – 48,218,191	6A	TraesJUL6A03G03287070	48851246	48851776
Julius	47,602,925	41,567,625 – 53,638,225	6A	47,602,925 – 48,218,191	6A	TraesJUL6A03G03287100	48936926	48937495
Julius	47,602,925	41,567,625 – 53,638,225	6A	47,602,925 – 48,218,191	6A	TraesJUL6A03G03287120	48947610	48947852
Julius	47,602,925	41,567,625 – 53,638,225	6A	47,602,925 – 48,218,191	6A	TraesJUL6A03G03287160	48979276	48979806
Julius	47,602,925	41,567,625 – 53,638,225	6A	47,602,925 – 48,218,191	6A	TraesJUL6A03G03287170	49076737	49079656
Julius	47,602,925	41,567,625 – 53,638,225	6A	47,602,925 – 48,218,191	6A	TraesJUL6A03G03287180	49156725	49157473
Julius	47,602,925	41,567,625 – 53,638,225	6A	47,602,925 – 48,218,191	6A	TraesJUL6A03G03287200	49170929	49178133
Julius	47,602,925	41,567,625 – 53,638,225	6A	47,602,925 – 48,218,191	6A	TraesJUL6A03G03287220	49198776	49199229
Julius	47,602,925	41,567,625 – 53,638,225	6A	47,602,925 – 48,218,191	6A	TraesJUL6A03G03287230	49201590	49202671
Julius	47,602,925	41,567,625 – 53,638,225	6A	47,602,925 – 48,218,191	6A	TraesJUL6A03G03287250	49211659	49214675
Julius	47,602,925	41,567,625 – 53,638,225	6A	47,602,925 – 48,218,191	6A	TraesJUL6A03G03287260	49251251	49257071
Julius	47,602,925	41,567,625 – 53,638,225	6A	47,602,925 – 48,218,191	6A	TraesJUL6A03G03287270	49258502	49259030
Julius	47,602,925	41,567,625 – 53,638,225	6A	47,602,925 – 48,218,191	6A	TraesJUL6A03G03287280	49268965	49269273
Julius	47,602,925	41,567,625 – 53,638,225	6A	47,602,925 – 48,218,191	6A	TraesJUL6A03G03287340	49500668	49501810
Julius	47,602,925	41,567,625 – 53,638,225	6A	47,602,925 – 48,218,191	6A	TraesJUL6A03G03287360	49530481	49531561
Julius	47,602,925	41,567,625 – 53,638,225	6A	47,602,925 – 48,218,191	6A	TraesJUL6A03G03287420	49566436	49567835
Julius	47,602,925	41,567,625 – 53,638,225	6A	47,602,925 – 48,218,191	6A	TraesJUL6A03G03287440	49651359	49651685
Julius	47,602,925	41,567,625 – 53,638,225	6A	47,602,925 – 48,218,191	6A	TraesJUL6A03G03287450	49690444	49690765
Julius	47,602,925	41,567,625 – 53,638,225	6A	47,602,925 – 48,218,191	6A	TraesJUL6A03G03287460	49692783	49698521
Julius	47,602,925	41,567,625 – 53,638,225	6A	47,602,925 – 48,218,191	6A	TraesJUL6A03G03287470	49709396	49713365
Julius	47,602,925	41,567,625 – 53,638,225	6A	47,602,925 – 48,218,191	6A	TraesJUL6A03G03287480	49728951	49730160
Julius	47,602,925	41,567,625 – 53,638,225	6A	47,602,925 – 48,218,191	6A	TraesJUL6A03G03287550	49873247	49874015
Julius	47,602,925	41,567,625 – 53,638,225	6A	47,602,925 – 48,218,191	6A	TraesJUL6A03G03287590	49929067	49930405
Julius	47,602,925	41,567,625 – 53,638,225	6A	47,602,925 – 48,218,191	6A	TraesJUL6A03G03287670	50240550	50243395
Julius	47,602,925	41,567,625 – 53,638,225	6A	47,602,925 – 48,218,191	6A	TraesJUL6A03G03287760	50728816	50729862
Julius	47,602,925	41,567,625 – 53,638,225	6A	47,602,925 – 48,218,191	6A	TraesJUL6A03G03287770	50731347	50732575
Julius	47,602,925	41,567,625 – 53,638,225	6A	47,602,925 – 48,218,191	6A	TraesJUL6A03G03287780	50738256	50740920
Julius	47,602,925	41,567,625 – 53,638,225	6A	47,602,925 – 48,218,191	6A	TraesJUL6A03G03287790	50741302	50743525
Julius	47,602,925	41,567,625 – 53,638,225	6A	47,602,925 – 48,218,191	6A	TraesJUL6A03G03287800	50748455	50752543
Julius	47,602,925	41,567,625 – 53,638,225	6A	47,602,925 – 48,218,191	6A	TraesJUL6A03G03287810	50778643	50783729
Julius	47,602,925	41,567,625 – 53,638,225	6A	47,602,925 – 48,218,191	6A	TraesJUL6A03G03287820	50778679	50783616
Julius	47,602,925	41,567,625 – 53,638,225	6A	47,602,925 – 48,218,191	6A	TraesJUL6A03G03287870	50832171	50834261
Julius	47,602,925	41,567,625 – 53,638,225	6A	47,602,925 – 48,218,191	6A	TraesJUL6A03G03287880	50852476	50866115
Julius	47,602,925	41,567,625 – 53,638,225	6A	47,602,925 – 48,218,191	6A	TraesJUL6A03G03287910	50891515	50894765
Julius	47,602,925	41,567,625 – 53,638,225	6A	47,602,925 – 48,218,191	6A	TraesJUL6A03G03287950	51118485	51119611
Julius	47,602,925	41,567,625 – 53,638,225	6A	47,602,925 – 48,218,191	6A	TraesJUL6A03G03288010	51244097	51248345
Julius	47,602,925	41,567,625 – 53,638,225	6A	47,602,925 – 48,218,191	6A	TraesJUL6A03G03288020	51255086	51256560
Julius	47,602,925	41,567,625 – 53,638,225	6A	47,602,925 – 48,218,191	6A	TraesJUL6A03G03288060	51269740	51270151
Julius	47,602,925	41,567,625 – 53,638,225	6A	47,602,925 – 48,218,191	6A	TraesJUL6A03G03288070	51280117	51284654
Julius	47,602,925	41,567,625 – 53,638,225	6A	47,602,925 – 48,218,191	6A	TraesJUL6A03G03288080	51308936	51314059
Julius	47,602,925	41,567,625 – 53,638,225	6A	47,602,925 – 48,218,191	6A	TraesJUL6A03G03288090	51324066	51326855
Julius	47,602,925	41,567,625 – 53,638,225	6A	47,602,925 – 48,218,191	6A	TraesJUL6A03G03288100	51357875	51360705
Julius	47,602,925	41,567,625 – 53,638,225	6A	47,602,925 – 48,218,191	6A	TraesJUL6A03G03288120	51387048	51391374
Julius	47,602,925	41,567,625 – 53,638,225	6A	47,602,925 – 48,218,191	6A	TraesJUL6A03G03288160	51403378	51406501
Julius	47,602,925	41,567,625 – 53,638,225	6A	47,602,925 – 48,218,191	6A	TraesJUL6A03G03288180	51436520	51437770
Julius	47,602,925	41,567,625 – 53,638,225	6A	47,602,925 – 48,218,191	6A	TraesJUL6A03G03288200	51483433	51486141
Julius	47,602,925	41,567,625 – 53,638,225	6A	47,602,925 – 48,218,191	6A	TraesJUL6A03G03288230	51519476	51523746
Julius	47,602,925	41,567,625 – 53,638,225	6A	47,602,925 – 48,218,191	6A	TraesJUL6A03G03288270	51536237	51538185
Julius	47,602,925	41,567,625 – 53,638,225	6A	47,602,925 – 48,218,191	6A	TraesJUL6A03G03288290	51545434	51547505
Julius	47,602,925	41,567,625 – 53,638,225	6A	47,602,925 – 48,218,191	6A	TraesJUL6A03G03288330	51648789	51650895
Julius	47,602,925	41,567,625 – 53,638,225	6A	47,602,925 – 48,218,191	6A	TraesJUL6A03G03288350	51656753	51665621
Julius	47,602,925	41,567,625 – 53,638,225	6A	47,602,925 – 48,218,191	6A	TraesJUL6A03G03288360	51676454	51683477
Julius	47,602,925	41,567,625 – 53,638,225	6A	47,602,925 – 48,218,191	6A	TraesJUL6A03G03288450	51749386	51754676
Julius	47,602,925	41,567,625 – 53,638,225	6A	47,602,925 – 48,218,191	6A	TraesJUL6A03G03288460	51756723	51758778
Julius	47,602,925	41,567,625 – 53,638,225	6A	47,602,925 – 48,218,191	6A	TraesJUL6A03G03288470	51759292	51763857
Julius	47,602,925	41,567,625 – 53,638,225	6A	47,602,925 – 48,218,191	6A	TraesJUL6A03G03288560	52030688	52032448
Julius	47,602,925	41,567,625 – 53,638,225	6A	47,602,925 – 48,218,191	6A	TraesJUL6A03G03288700	52211666	52212433
Julius	47,602,925	41,567,625 – 53,638,225	6A	47,602,925 – 48,218,191	6A	TraesJUL6A03G03288750	52423159	52426663
Julius	47,602,925	41,567,625 – 53,638,225	6A	47,602,925 – 48,218,191	6A	TraesJUL6A03G03288760	52428713	52433488
Julius	47,602,925	41,567,625 – 53,638,225	6A	47,602,925 – 48,218,191	6A	TraesJUL6A03G03288810	52470869	52473234
Julius	47,602,925	41,567,625 – 53,638,225	6A	47,602,925 – 48,218,191	6A	TraesJUL6A03G03288820	52474236	52476630
Julius	47,602,925	41,567,625 – 53,638,225	6A	47,602,925 – 48,218,191	6A	TraesJUL6A03G03288870	52490287	52493715
Julius	47,602,925	41,567,625 – 53,638,225	6A	47,602,925 – 48,218,191	6A	TraesJUL6A03G03288900	52503201	52504067
Julius	47,602,925	41,567,625 – 53,638,225	6A	47,602,925 – 48,218,191	6A	TraesJUL6A03G03288930	52513243	52516646
Julius	47,602,925	41,567,625 – 53,638,225	6A	47,602,925 – 48,218,191	6A	TraesJUL6A03G03288940	52611428	52617134
Julius	47,602,925	41,567,625 – 53,638,225	6A	47,602,925 – 48,218,191	6A	TraesJUL6A03G03289030	52856566	52859549
Julius	47,602,925	41,567,625 – 53,638,225	6A	47,602,925 – 48,218,191	6A	TraesJUL6A03G03289040	52861163	52863065
Julius	47,602,925	41,567,625 – 53,638,225	6A	47,602,925 – 48,218,191	6A	TraesJUL6A03G03289050	52864379	52867389
Julius	47,602,925	41,567,625 – 53,638,225	6A	47,602,925 – 48,218,191	6A	TraesJUL6A03G03289160	53171596	53173407
Julius	47,602,925	41,567,625 – 53,638,225	6A	47,602,925 – 48,218,191	6A	TraesJUL6A03G03289210	53182672	53185179
Julius	47,602,925	41,567,625 – 53,638,225	6A	47,602,925 – 48,218,191	6A	TraesJUL6A03G03289270	53284776	53288040
Julius	47,602,925	41,567,625 – 53,638,225	6A	47,602,925 – 48,218,191	6A	TraesJUL6A03G03289320	53353600	53355045
Julius	47,602,925	41,567,625 – 53,638,225	6A	47,602,925 – 48,218,191	6A	TraesJUL6A03G03289360	53465355	53471114
Julius	47,602,925	41,567,625 – 53,638,225	6A	47,602,925 – 48,218,191	6A	TraesJUL6A03G03289370	53523556	53525794
Julius	47,602,925	41,567,625 – 53,638,225	6A	47,602,925 – 48,218,191	6A	TraesJUL6A03G03289380	53526081	53530318
Julius	47,602,925	41,567,625 – 53,638,225	6A	47,602,925 – 48,218,191	6A	TraesJUL6A03G03289410	53550194	53550814
Julius	469,257,343	466,872,243 – 471,642,443	1B	469,257,343 – 472,682,616	1B	TraesJUL1B03G00314060	467370125	467379291
Julius	469,257,343	466,872,243 – 471,642,443	1B	469,257,343 – 472,682,616	1B	TraesJUL1B03G00314260	467957542	467959792
Julius	469,257,343	466,872,243 – 471,642,443	1B	469,257,343 – 472,682,616	1B	TraesJUL1B03G00314290	468019466	468023445
Julius	469,257,343	466,872,243 – 471,642,443	1B	469,257,343 – 472,682,616	1B	TraesJUL1B03G00314320	468246628	468256331
Julius	469,257,343	466,872,243 – 471,642,443	1B	469,257,343 – 472,682,616	1B	TraesJUL1B03G00314330	468256596	468257125
Julius	469,257,343	466,872,243 – 471,642,443	1B	469,257,343 – 472,682,616	1B	TraesJUL1B03G00314340	468429828	468432308
Julius	469,257,343	466,872,243 – 471,642,443	1B	469,257,343 – 472,682,616	1B	TraesJUL1B03G00314430	469026412	469028470
Julius	469,257,343	466,872,243 – 471,642,443	1B	469,257,343 – 472,682,616	1B	TraesJUL1B03G00314440	469138836	469142694
Julius	469,257,343	466,872,243 – 471,642,443	1B	469,257,343 – 472,682,616	1B	TraesJUL1B03G00314460	469210972	469214074
Julius	469,257,343	466,872,243 – 471,642,443	1B	469,257,343 – 472,682,616	1B	TraesJUL1B03G00314470	469216343	469220248
Julius	469,257,343	466,872,243 – 471,642,443	1B	469,257,343 – 472,682,616	1B	TraesJUL1B03G00314480	469224097	469234638
Julius	469,257,343	466,872,243 – 471,642,443	1B	469,257,343 – 472,682,616	1B	TraesJUL1B03G00314500	469344306	469347513
Julius	469,257,343	466,872,243 – 471,642,443	1B	469,257,343 – 472,682,616	1B	TraesJUL1B03G00314520	469382567	469384255
Julius	469,257,343	466,872,243 – 471,642,443	1B	469,257,343 – 472,682,616	1B	TraesJUL1B03G00314550	469660141	469662605
Julius	469,257,343	466,872,243 – 471,642,443	1B	469,257,343 – 472,682,616	1B	TraesJUL1B03G00314570	469676230	469694251
Julius	469,257,343	466,872,243 – 471,642,443	1B	469,257,343 – 472,682,616	1B	TraesJUL1B03G00314590	469787649	469788437
Julius	469,257,343	466,872,243 – 471,642,443	1B	469,257,343 – 472,682,616	1B	TraesJUL1B03G00314620	469907785	469911933
Julius	469,257,343	466,872,243 – 471,642,443	1B	469,257,343 – 472,682,616	1B	TraesJUL1B03G00314650	469964263	469967459
Julius	469,257,343	466,872,243 – 471,642,443	1B	469,257,343 – 472,682,616	1B	TraesJUL1B03G00314680	470060346	470063638
Julius	469,257,343	466,872,243 – 471,642,443	1B	469,257,343 – 472,682,616	1B	TraesJUL1B03G00314700	470126101	470130840
Julius	469,257,343	466,872,243 – 471,642,443	1B	469,257,343 – 472,682,616	1B	TraesJUL1B03G00314710	470132120	470134459
Julius	469,257,343	466,872,243 – 471,642,443	1B	469,257,343 – 472,682,616	1B	TraesJUL1B03G00314720	470144596	470147470
Julius	469,257,343	466,872,243 – 471,642,443	1B	469,257,343 – 472,682,616	1B	TraesJUL1B03G00314730	470148254	470150372
Julius	469,257,343	466,872,243 – 471,642,443	1B	469,257,343 – 472,682,616	1B	TraesJUL1B03G00314750	470237732	470249027
Julius	469,257,343	466,872,243 – 471,642,443	1B	469,257,343 – 472,682,616	1B	TraesJUL1B03G00314810	470491882	470497286
Julius	469,257,343	466,872,243 – 471,642,443	1B	469,257,343 – 472,682,616	1B	TraesJUL1B03G00314840	470603186	470605702
Julius	469,257,343	466,872,243 – 471,642,443	1B	469,257,343 – 472,682,616	1B	TraesJUL1B03G00314890	470682400	470684645
Julius	469,257,343	466,872,243 – 471,642,443	1B	469,257,343 – 472,682,616	1B	TraesJUL1B03G00314910	470742676	470745821
Julius	469,257,343	466,872,243 – 471,642,443	1B	469,257,343 – 472,682,616	1B	TraesJUL1B03G00314920	470817969	470819217
Julius	469,257,343	466,872,243 – 471,642,443	1B	469,257,343 – 472,682,616	1B	TraesJUL1B03G00314940	470866053	470867313
Julius	469,257,343	466,872,243 – 471,642,443	1B	469,257,343 – 472,682,616	1B	TraesJUL1B03G00314950	470893886	470895005
Julius	469,257,343	466,872,243 – 471,642,443	1B	469,257,343 – 472,682,616	1B	TraesJUL1B03G00315000	470918726	470919783
Julius	469,257,343	466,872,243 – 471,642,443	1B	469,257,343 – 472,682,616	1B	TraesJUL1B03G00315020	470990106	470991345
Julius	469,257,343	466,872,243 – 471,642,443	1B	469,257,343 – 472,682,616	1B	TraesJUL1B03G00315040	471065650	471067890
Julius	469,257,343	466,872,243 – 471,642,443	1B	469,257,343 – 472,682,616	1B	TraesJUL1B03G00315070	471106341	471108019
Julius	469,257,343	466,872,243 – 471,642,443	1B	469,257,343 – 472,682,616	1B	TraesJUL1B03G00315080	471117140	471119291
Julius	469,257,343	466,872,243 – 471,642,443	1B	469,257,343 – 472,682,616	1B	TraesJUL1B03G00315120	471398455	471399285
Julius	469,257,343	466,872,243 – 471,642,443	1B	469,257,343 – 472,682,616	1B	TraesJUL1B03G00315150	471489706	471490812
Julius	469,257,343	466,872,243 – 471,642,443	1B	469,257,343 – 472,682,616	1B	TraesJUL1B03G00315160	471490804	471492527
Julius	332,933,633	329,905,833 – 335,961,433	1D	332,933,633	1D	TraesJUL1D03G00508910	330168792	330173056
Julius	332,933,633	329,905,833 – 335,961,433	1D	332,933,633	1D	TraesJUL1D03G00508920	330177690	330181910
Julius	332,933,633	329,905,833 – 335,961,433	1D	332,933,633	1D	TraesJUL1D03G00508930	330182075	330185455
Julius	332,933,633	329,905,833 – 335,961,433	1D	332,933,633	1D	TraesJUL1D03G00508990	330438626	330440107
Julius	332,933,633	329,905,833 – 335,961,433	1D	332,933,633	1D	TraesJUL1D03G00509000	330482098	330487156
Julius	332,933,633	329,905,833 – 335,961,433	1D	332,933,633	1D	TraesJUL1D03G00509020	330490699	330491655
Julius	332,933,633	329,905,833 – 335,961,433	1D	332,933,633	1D	TraesJUL1D03G00509050	330637076	330637960
Julius	332,933,633	329,905,833 – 335,961,433	1D	332,933,633	1D	TraesJUL1D03G00509080	330694921	330696405
Julius	332,933,633	329,905,833 – 335,961,433	1D	332,933,633	1D	TraesJUL1D03G00509100	330717489	330719795
Julius	332,933,633	329,905,833 – 335,961,433	1D	332,933,633	1D	TraesJUL1D03G00509160	330907970	330916579
Julius	332,933,633	329,905,833 – 335,961,433	1D	332,933,633	1D	TraesJUL1D03G00509190	331017252	331018225
Julius	332,933,633	329,905,833 – 335,961,433	1D	332,933,633	1D	TraesJUL1D03G00509200	331068701	331072446
Julius	332,933,633	329,905,833 – 335,961,433	1D	332,933,633	1D	TraesJUL1D03G00509210	331082453	331083575
Julius	332,933,633	329,905,833 – 335,961,433	1D	332,933,633	1D	TraesJUL1D03G00509230	331098738	331100546
Julius	332,933,633	329,905,833 – 335,961,433	1D	332,933,633	1D	TraesJUL1D03G00509240	331132168	331133317
Julius	332,933,633	329,905,833 – 335,961,433	1D	332,933,633	1D	TraesJUL1D03G00509260	331140184	331144798
Julius	332,933,633	329,905,833 – 335,961,433	1D	332,933,633	1D	TraesJUL1D03G00509270	331150564	331154964
Julius	332,933,633	329,905,833 – 335,961,433	1D	332,933,633	1D	TraesJUL1D03G00509300	331197136	331203950
Julius	332,933,633	329,905,833 – 335,961,433	1D	332,933,633	1D	TraesJUL1D03G00509380	331713498	331714983
Julius	332,933,633	329,905,833 – 335,961,433	1D	332,933,633	1D	TraesJUL1D03G00509400	331754220	331759045
Julius	332,933,633	329,905,833 – 335,961,433	1D	332,933,633	1D	TraesJUL1D03G00509420	331946464	331952991
Julius	332,933,633	329,905,833 – 335,961,433	1D	332,933,633	1D	TraesJUL1D03G00509430	331966780	331967819
Julius	332,933,633	329,905,833 – 335,961,433	1D	332,933,633	1D	TraesJUL1D03G00509490	332043553	332051138
Julius	332,933,633	329,905,833 – 335,961,433	1D	332,933,633	1D	TraesJUL1D03G00509510	332091266	332092998
Julius	332,933,633	329,905,833 – 335,961,433	1D	332,933,633	1D	TraesJUL1D03G00509550	332257108	332269629
Julius	332,933,633	329,905,833 – 335,961,433	1D	332,933,633	1D	TraesJUL1D03G00509570	332385304	332386126
Julius	332,933,633	329,905,833 – 335,961,433	1D	332,933,633	1D	TraesJUL1D03G00509670	332664860	332671344
Julius	332,933,633	329,905,833 – 335,961,433	1D	332,933,633	1D	TraesJUL1D03G00509700	332928367	332929874
Julius	332,933,633	329,905,833 – 335,961,433	1D	332,933,633	1D	TraesJUL1D03G00509740	333105796	333113403
Julius	332,933,633	329,905,833 – 335,961,433	1D	332,933,633	1D	TraesJUL1D03G00509750	333119876	333124862
Julius	332,933,633	329,905,833 – 335,961,433	1D	332,933,633	1D	TraesJUL1D03G00509800	333285987	333286485
Julius	332,933,633	329,905,833 – 335,961,433	1D	332,933,633	1D	TraesJUL1D03G00509890	333768898	333769971
Julius	332,933,633	329,905,833 – 335,961,433	1D	332,933,633	1D	TraesJUL1D03G00509900	333770176	333775238
Julius	332,933,633	329,905,833 – 335,961,433	1D	332,933,633	1D	TraesJUL1D03G00509910	333777336	333779380
Julius	332,933,633	329,905,833 – 335,961,433	1D	332,933,633	1D	TraesJUL1D03G00509920	333779133	333782458
Julius	332,933,633	329,905,833 – 335,961,433	1D	332,933,633	1D	TraesJUL1D03G00510010	334309046	334310370
Julius	332,933,633	329,905,833 – 335,961,433	1D	332,933,633	1D	TraesJUL1D03G00510020	334445444	334450235
Julius	332,933,633	329,905,833 – 335,961,433	1D	332,933,633	1D	TraesJUL1D03G00510030	334451152	334455605
Julius	332,933,633	329,905,833 – 335,961,433	1D	332,933,633	1D	TraesJUL1D03G00510130	334919111	334923753
Julius	332,933,633	329,905,833 – 335,961,433	1D	332,933,633	1D	TraesJUL1D03G00510180	335071333	335075735
Julius	332,933,633	329,905,833 – 335,961,433	1D	332,933,633	1D	TraesJUL1D03G00510200	335169773	335172687
Julius	332,933,633	329,905,833 – 335,961,433	1D	332,933,633	1D	TraesJUL1D03G00510270	335419752	335426025
Julius	332,933,633	329,905,833 – 335,961,433	1D	332,933,633	1D	TraesJUL1D03G00510280	335490417	335493169
Julius	332,933,633	329,905,833 – 335,961,433	1D	332,933,633	1D	TraesJUL1D03G00510300	335581883	335583657
Julius	332,933,633	329,905,833 – 335,961,433	1D	332,933,633	1D	TraesJUL1D03G00510320	335653981	335658857
Julius	332,933,633	329,905,833 – 335,961,433	1D	332,933,633	1D	TraesJUL1D03G00510340	335662043	335668449
Julius	332,933,633	329,905,833 – 335,961,433	1D	332,933,633	1D	TraesJUL1D03G00510350	335668786	335670619
Julius	332,933,633	329,905,833 – 335,961,433	1D	332,933,633	1D	TraesJUL1D03G00510400	335839656	335848711
Julius	332,933,633	329,905,833 – 335,961,433	1D	332,933,633	1D	TraesJUL1D03G00510420	335862704	335863828
Julius	332,933,633	329,905,833 – 335,961,433	1D	332,933,633	1D	TraesJUL1D03G00510450	335915818	335915973

## Sheet: Kariega
Genome	Marker Position	Region including LD decay	Chromosome_CS	Region of significant association	Chromosome	Candidate Gene	Gene start position	Gene end position
Kariega	656,961,058	653,933,258 – 659,988,858	7D	656,463,803 – 656,961,058	7D	TraesKAR7D01G0459720	653936190	653937431
Kariega	656,961,058	653,933,258 – 659,988,858	7D	656,463,803 – 656,961,058	7D	TraesKAR7D01G0459730	653937476	653941917
Kariega	656,961,058	653,933,258 – 659,988,858	7D	656,463,803 – 656,961,058	7D	TraesKAR7D01G0459810	654094860	654099099
Kariega	656,961,058	653,933,258 – 659,988,858	7D	656,463,803 – 656,961,058	7D	TraesKAR7D01G0459850	654124449	654128178
Kariega	656,961,058	653,933,258 – 659,988,858	7D	656,463,803 – 656,961,058	7D	TraesKAR7D01G0459900	654186586	654191824
Kariega	656,961,058	653,933,258 – 659,988,858	7D	656,463,803 – 656,961,058	7D	TraesKAR7D01G0460230	654622674	654624674
Kariega	656,961,058	653,933,258 – 659,988,858	7D	656,463,803 – 656,961,058	7D	TraesKAR7D01G0460470	655159454	655160641
Kariega	656,961,058	653,933,258 – 659,988,858	7D	656,463,803 – 656,961,058	7D	TraesKAR7D01G0460500	655199406	655206204
Kariega	656,961,058	653,933,258 – 659,988,858	7D	656,463,803 – 656,961,058	7D	TraesKAR7D01G0460550	655356967	655358812
Kariega	656,961,058	653,933,258 – 659,988,858	7D	656,463,803 – 656,961,058	7D	TraesKAR7D01G0460560	655370029	655371491
Kariega	656,961,058	653,933,258 – 659,988,858	7D	656,463,803 – 656,961,058	7D	TraesKAR7D01G0460640	655452525	655453505
Kariega	656,961,058	653,933,258 – 659,988,858	7D	656,463,803 – 656,961,058	7D	TraesKAR7D01G0460650	655457654	655461731
Kariega	656,961,058	653,933,258 – 659,988,858	7D	656,463,803 – 656,961,058	7D	TraesKAR7D01G0460660	655463031	655466309
Kariega	656,961,058	653,933,258 – 659,988,858	7D	656,463,803 – 656,961,058	7D	TraesKAR7D01G0460670	655476753	655487364
Kariega	656,961,058	653,933,258 – 659,988,858	7D	656,463,803 – 656,961,058	7D	TraesKAR7D01G0460680	655523464	655527315
Kariega	656,961,058	653,933,258 – 659,988,858	7D	656,463,803 – 656,961,058	7D	TraesKAR7D01G0460760	655640483	655641660
Kariega	656,961,058	653,933,258 – 659,988,858	7D	656,463,803 – 656,961,058	7D	TraesKAR7D01G0460770	655642553	655646356
Kariega	656,961,058	653,933,258 – 659,988,858	7D	656,463,803 – 656,961,058	7D	TraesKAR7D01G0460790	655651141	655653467
Kariega	656,961,058	653,933,258 – 659,988,858	7D	656,463,803 – 656,961,058	7D	TraesKAR7D01G0461000	656038355	656040289
Kariega	656,961,058	653,933,258 – 659,988,858	7D	656,463,803 – 656,961,058	7D	TraesKAR7D01G0461030	656067429	656069225
Kariega	656,961,058	653,933,258 – 659,988,858	7D	656,463,803 – 656,961,058	7D	TraesKAR7D01G0461040	656072083	656073267
Kariega	656,961,058	653,933,258 – 659,988,858	7D	656,463,803 – 656,961,058	7D	TraesKAR7D01G0461070	656115290	656117144
Kariega	656,961,058	653,933,258 – 659,988,858	7D	656,463,803 – 656,961,058	7D	TraesKAR7D01G0461090	656136928	656137434
Kariega	656,961,058	653,933,258 – 659,988,858	7D	656,463,803 – 656,961,058	7D	TraesKAR7D01G0461100	656137882	656139243
Kariega	656,961,058	653,933,258 – 659,988,858	7D	656,463,803 – 656,961,058	7D	TraesKAR7D01G0461110	656140889	656144699
Kariega	656,961,058	653,933,258 – 659,988,858	7D	656,463,803 – 656,961,058	7D	TraesKAR7D01G0461120	656145331	656149247
Kariega	656,961,058	653,933,258 – 659,988,858	7D	656,463,803 – 656,961,058	7D	TraesKAR7D01G0461220	656227497	656228578
Kariega	656,961,058	653,933,258 – 659,988,858	7D	656,463,803 – 656,961,058	7D	TraesKAR7D01G0461260	656265313	656266566
Kariega	656,961,058	653,933,258 – 659,988,858	7D	656,463,803 – 656,961,058	7D	TraesKAR7D01G0461340	656341839	656346717
Kariega	656,961,058	653,933,258 – 659,988,858	7D	656,463,803 – 656,961,058	7D	TraesKAR7D01G0461360	656360700	656361257
Kariega	656,961,058	653,933,258 – 659,988,858	7D	656,463,803 – 656,961,058	7D	TraesKAR7D01G0461410	656454896	656457562
Kariega	656,961,058	653,933,258 – 659,988,858	7D	656,463,803 – 656,961,058	7D	TraesKAR7D01G0461490	656545467	656549450
Kariega	656,961,058	653,933,258 – 659,988,858	7D	656,463,803 – 656,961,058	7D	TraesKAR7D01G0461520	656614445	656615248
Kariega	656,961,058	653,933,258 – 659,988,858	7D	656,463,803 – 656,961,058	7D	TraesKAR7D01G0461540	656634713	656636309
Kariega	656,961,058	653,933,258 – 659,988,858	7D	656,463,803 – 656,961,058	7D	TraesKAR7D01G0461550	656637668	656638147
Kariega	656,961,058	653,933,258 – 659,988,858	7D	656,463,803 – 656,961,058	7D	TraesKAR7D01G0461560	656638248	656638679
Kariega	656,961,058	653,933,258 – 659,988,858	7D	656,463,803 – 656,961,058	7D	TraesKAR7D01G0461570	656638976	656639338
Kariega	656,961,058	653,933,258 – 659,988,858	7D	656,463,803 – 656,961,058	7D	TraesKAR7D01G0461580	656641313	656641726
Kariega	656,961,058	653,933,258 – 659,988,858	7D	656,463,803 – 656,961,058	7D	TraesKAR7D01G0461590	656642063	656642505
Kariega	656,961,058	653,933,258 – 659,988,858	7D	656,463,803 – 656,961,058	7D	TraesKAR7D01G0461810	656918590	656920399
Kariega	656,961,058	653,933,258 – 659,988,858	7D	656,463,803 – 656,961,058	7D	TraesKAR7D01G0461820	656941833	656944958
Kariega	656,961,058	653,933,258 – 659,988,858	7D	656,463,803 – 656,961,058	7D	TraesKAR7D01G0461830	656944980	656945699
Kariega	656,961,058	653,933,258 – 659,988,858	7D	656,463,803 – 656,961,058	7D	TraesKAR7D01G0461840	656946270	656948426
Kariega	656,961,058	653,933,258 – 659,988,858	7D	656,463,803 – 656,961,058	7D	TraesKAR7D01G0461850	656960147	656962734
Kariega	656,961,058	653,933,258 – 659,988,858	7D	656,463,803 – 656,961,058	7D	TraesKAR7D01G0462020	657080337	657084317
Kariega	656,961,058	653,933,258 – 659,988,858	7D	656,463,803 – 656,961,058	7D	TraesKAR7D01G0462030	657096243	657097547
Kariega	656,961,058	653,933,258 – 659,988,858	7D	656,463,803 – 656,961,058	7D	TraesKAR7D01G0462110	657123945	657124571
Kariega	656,961,058	653,933,258 – 659,988,858	7D	656,463,803 – 656,961,058	7D	TraesKAR7D01G0462130	657178806	657180354
Kariega	656,961,058	653,933,258 – 659,988,858	7D	656,463,803 – 656,961,058	7D	TraesKAR7D01G0462270	657378522	657381458
Kariega	656,961,058	653,933,258 – 659,988,858	7D	656,463,803 – 656,961,058	7D	TraesKAR7D01G0462290	657428495	657429799
Kariega	656,961,058	653,933,258 – 659,988,858	7D	656,463,803 – 656,961,058	7D	TraesKAR7D01G0462360	657454548	657455828
Kariega	656,961,058	653,933,258 – 659,988,858	7D	656,463,803 – 656,961,058	7D	TraesKAR7D01G0462410	657482463	657484074
Kariega	656,961,058	653,933,258 – 659,988,858	7D	656,463,803 – 656,961,058	7D	TraesKAR7D01G0462430	657497529	657498833
Kariega	656,961,058	653,933,258 – 659,988,858	7D	656,463,803 – 656,961,058	7D	TraesKAR7D01G0462440	657498879	657500081
Kariega	656,961,058	653,933,258 – 659,988,858	7D	656,463,803 – 656,961,058	7D	TraesKAR7D01G0462470	657511035	657511656
Kariega	656,961,058	653,933,258 – 659,988,858	7D	656,463,803 – 656,961,058	7D	TraesKAR7D01G0462480	657518386	657519044
Kariega	656,961,058	653,933,258 – 659,988,858	7D	656,463,803 – 656,961,058	7D	TraesKAR7D01G0462490	657531766	657534314
Kariega	656,961,058	653,933,258 – 659,988,858	7D	656,463,803 – 656,961,058	7D	TraesKAR7D01G0462500	657536933	657537445
Kariega	656,961,058	653,933,258 – 659,988,858	7D	656,463,803 – 656,961,058	7D	TraesKAR7D01G0462520	657553734	657563003
Kariega	656,961,058	653,933,258 – 659,988,858	7D	656,463,803 – 656,961,058	7D	TraesKAR7D01G0462530	657565656	657569273
Kariega	656,961,058	653,933,258 – 659,988,858	7D	656,463,803 – 656,961,058	7D	TraesKAR7D01G0462720	657726089	657728979
Kariega	656,961,058	653,933,258 – 659,988,858	7D	656,463,803 – 656,961,058	7D	TraesKAR7D01G0462880	657824261	657824656
Kariega	656,961,058	653,933,258 – 659,988,858	7D	656,463,803 – 656,961,058	7D	TraesKAR7D01G0462960	657884380	657887796
Kariega	656,961,058	653,933,258 – 659,988,858	7D	656,463,803 – 656,961,058	7D	TraesKAR7D01G0463000	657930314	657933772
Kariega	656,961,058	653,933,258 – 659,988,858	7D	656,463,803 – 656,961,058	7D	TraesKAR7D01G0463040	657980056	657996104
Kariega	656,961,058	653,933,258 – 659,988,858	7D	656,463,803 – 656,961,058	7D	TraesKAR7D01G0463090	658028393	658031457
Kariega	656,961,058	653,933,258 – 659,988,858	7D	656,463,803 – 656,961,058	7D	TraesKAR7D01G0463150	658074606	658076384
Kariega	656,961,058	653,933,258 – 659,988,858	7D	656,463,803 – 656,961,058	7D	TraesKAR7D01G0463170	658081486	658084401
Kariega	656,961,058	653,933,258 – 659,988,858	7D	656,463,803 – 656,961,058	7D	TraesKAR7D01G0463200	658114229	658130601
Kariega	656,961,058	653,933,258 – 659,988,858	7D	656,463,803 – 656,961,058	7D	TraesKAR7D01G0463270	658191117	658195601
Kariega	656,961,058	653,933,258 – 659,988,858	7D	656,463,803 – 656,961,058	7D	TraesKAR7D01G0463340	658276399	658277973
Kariega	656,961,058	653,933,258 – 659,988,858	7D	656,463,803 – 656,961,058	7D	TraesKAR7D01G0463350	658277997	658279241
Kariega	656,961,058	653,933,258 – 659,988,858	7D	656,463,803 – 656,961,058	7D	TraesKAR7D01G0463410	658378508	658379800
Kariega	656,961,058	653,933,258 – 659,988,858	7D	656,463,803 – 656,961,058	7D	TraesKAR7D01G0463570	658529799	658530842
Kariega	656,961,058	653,933,258 – 659,988,858	7D	656,463,803 – 656,961,058	7D	TraesKAR7D01G0463580	658535879	658538399
Kariega	656,961,058	653,933,258 – 659,988,858	7D	656,463,803 – 656,961,058	7D	TraesKAR7D01G0463610	658608185	658610800
Kariega	656,961,058	653,933,258 – 659,988,858	7D	656,463,803 – 656,961,058	7D	TraesKAR7D01G0463640	658620591	658634971
Kariega	656,961,058	653,933,258 – 659,988,858	7D	656,463,803 – 656,961,058	7D	TraesKAR7D01G0463680	658736595	658739632
Kariega	656,961,058	653,933,258 – 659,988,858	7D	656,463,803 – 656,961,058	7D	TraesKAR7D01G0463690	658740987	658745590
Kariega	656,961,058	653,933,258 – 659,988,858	7D	656,463,803 – 656,961,058	7D	TraesKAR7D01G0463700	658752237	658759793
Kariega	656,961,058	653,933,258 – 659,988,858	7D	656,463,803 – 656,961,058	7D	TraesKAR7D01G0463800	658911177	658914516
Kariega	656,961,058	653,933,258 – 659,988,858	7D	656,463,803 – 656,961,058	7D	TraesKAR7D01G0463870	658955029	658958324
Kariega	656,961,058	653,933,258 – 659,988,858	7D	656,463,803 – 656,961,058	7D	TraesKAR7D01G0464050	659181351	659185154
Kariega	656,961,058	653,933,258 – 659,988,858	7D	656,463,803 – 656,961,058	7D	TraesKAR7D01G0464140	659232728	659235166
Kariega	656,961,058	653,933,258 – 659,988,858	7D	656,463,803 – 656,961,058	7D	TraesKAR7D01G0464150	659235598	659238355
Kariega	656,961,058	653,933,258 – 659,988,858	7D	656,463,803 – 656,961,058	7D	TraesKAR7D01G0464170	659247712	659251847
Kariega	656,961,058	653,933,258 – 659,988,858	7D	656,463,803 – 656,961,058	7D	TraesKAR7D01G0464210	659280096	659281859
Kariega	656,961,058	653,933,258 – 659,988,858	7D	656,463,803 – 656,961,058	7D	TraesKAR7D01G0464230	659312957	659315093
Kariega	656,961,058	653,933,258 – 659,988,858	7D	656,463,803 – 656,961,058	7D	TraesKAR7D01G0464250	659327149	659329090
Kariega	656,961,058	653,933,258 – 659,988,858	7D	656,463,803 – 656,961,058	7D	TraesKAR7D01G0464310	659398407	659403657
Kariega	656,961,058	653,933,258 – 659,988,858	7D	656,463,803 – 656,961,058	7D	TraesKAR7D01G0464400	659485246	659490354
Kariega	656,961,058	653,933,258 – 659,988,858	7D	656,463,803 – 656,961,058	7D	TraesKAR7D01G0464460	659554088	659555955
Kariega	656,961,058	653,933,258 – 659,988,858	7D	656,463,803 – 656,961,058	7D	TraesKAR7D01G0464490	659583906	659584295
Kariega	656,961,058	653,933,258 – 659,988,858	7D	656,463,803 – 656,961,058	7D	TraesKAR7D01G0464500	659586774	659587028
Kariega	656,961,058	653,933,258 – 659,988,858	7D	656,463,803 – 656,961,058	7D	TraesKAR7D01G0464520	659589111	659589581
Kariega	656,961,058	653,933,258 – 659,988,858	7D	656,463,803 – 656,961,058	7D	TraesKAR7D01G0464530	659589881	659590729
Kariega	656,961,058	653,933,258 – 659,988,858	7D	656,463,803 – 656,961,058	7D	TraesKAR7D01G0464540	659591955	659592125
Kariega	656,961,058	653,933,258 – 659,988,858	7D	656,463,803 – 656,961,058	7D	TraesKAR7D01G0464560	659594266	659594835
Kariega	656,961,058	653,933,258 – 659,988,858	7D	656,463,803 – 656,961,058	7D	TraesKAR7D01G0464570	659595405	659595668
Kariega	656,961,058	653,933,258 – 659,988,858	7D	656,463,803 – 656,961,058	7D	TraesKAR7D01G0464590	659595982	659597082
Kariega	656,961,058	653,933,258 – 659,988,858	7D	656,463,803 – 656,961,058	7D	TraesKAR7D01G0464600	659597516	659597731
Kariega	656,961,058	653,933,258 – 659,988,858	7D	656,463,803 – 656,961,058	7D	TraesKAR7D01G0464610	659597809	659598223
Kariega	656,961,058	653,933,258 – 659,988,858	7D	656,463,803 – 656,961,058	7D	TraesKAR7D01G0464620	659598316	659599035
Kariega	656,961,058	653,933,258 – 659,988,858	7D	656,463,803 – 656,961,058	7D	TraesKAR7D01G0464630	659600174	659600629
Kariega	656,961,058	653,933,258 – 659,988,858	7D	656,463,803 – 656,961,058	7D	TraesKAR7D01G0464640	659600748	659601119
Kariega	656,961,058	653,933,258 – 659,988,858	7D	656,463,803 – 656,961,058	7D	TraesKAR7D01G0464650	659601260	659601670
Kariega	656,961,058	653,933,258 – 659,988,858	7D	656,463,803 – 656,961,058	7D	TraesKAR7D01G0464660	659602499	659602930
Kariega	656,961,058	653,933,258 – 659,988,858	7D	656,463,803 – 656,961,058	7D	TraesKAR7D01G0464670	659603007	659604026
Kariega	656,961,058	653,933,258 – 659,988,858	7D	656,463,803 – 656,961,058	7D	TraesKAR7D01G0464680	659604223	659604747
Kariega	656,961,058	653,933,258 – 659,988,858	7D	656,463,803 – 656,961,058	7D	TraesKAR7D01G0464690	659630718	659637159
Kariega	75,127,030	72,741,930 – 77,512,130	7B	75,127,030 – 76,929,772	7B	TraesKAR7B01G0049630	73028098	73030676
Kariega	75,127,030	72,741,930 – 77,512,130	7B	75,127,030 – 76,929,772	7B	TraesKAR7B01G0049760	73132371	73136357
Kariega	75,127,030	72,741,930 – 77,512,130	7B	75,127,030 – 76,929,772	7B	TraesKAR7B01G0049800	73211753	73214005
Kariega	75,127,030	72,741,930 – 77,512,130	7B	75,127,030 – 76,929,772	7B	TraesKAR7B01G0049810	73293966	73294544
Kariega	75,127,030	72,741,930 – 77,512,130	7B	75,127,030 – 76,929,772	7B	TraesKAR7B01G0049870	73423554	73431317
Kariega	75,127,030	72,741,930 – 77,512,130	7B	75,127,030 – 76,929,772	7B	TraesKAR7B01G0049940	73499072	73503938
Kariega	75,127,030	72,741,930 – 77,512,130	7B	75,127,030 – 76,929,772	7B	TraesKAR7B01G0049950	73523622	73524092
Kariega	75,127,030	72,741,930 – 77,512,130	7B	75,127,030 – 76,929,772	7B	TraesKAR7B01G0049960	73524264	73525070
Kariega	75,127,030	72,741,930 – 77,512,130	7B	75,127,030 – 76,929,772	7B	TraesKAR7B01G0050020	73602258	73603992
Kariega	75,127,030	72,741,930 – 77,512,130	7B	75,127,030 – 76,929,772	7B	TraesKAR7B01G0050090	73688913	73690734
Kariega	75,127,030	72,741,930 – 77,512,130	7B	75,127,030 – 76,929,772	7B	TraesKAR7B01G0050140	73752014	73753642
Kariega	75,127,030	72,741,930 – 77,512,130	7B	75,127,030 – 76,929,772	7B	TraesKAR7B01G0050220	73831947	73833324
Kariega	75,127,030	72,741,930 – 77,512,130	7B	75,127,030 – 76,929,772	7B	TraesKAR7B01G0050230	73854173	73855348
Kariega	75,127,030	72,741,930 – 77,512,130	7B	75,127,030 – 76,929,772	7B	TraesKAR7B01G0050310	73907653	73909282
Kariega	75,127,030	72,741,930 – 77,512,130	7B	75,127,030 – 76,929,772	7B	TraesKAR7B01G0050390	74077906	74079534
Kariega	75,127,030	72,741,930 – 77,512,130	7B	75,127,030 – 76,929,772	7B	TraesKAR7B01G0050470	74172473	74173989
Kariega	75,127,030	72,741,930 – 77,512,130	7B	75,127,030 – 76,929,772	7B	TraesKAR7B01G0050540	74312307	74316461
Kariega	75,127,030	72,741,930 – 77,512,130	7B	75,127,030 – 76,929,772	7B	TraesKAR7B01G0050560	74330203	74331027
Kariega	75,127,030	72,741,930 – 77,512,130	7B	75,127,030 – 76,929,772	7B	TraesKAR7B01G0050580	74355784	74359349
Kariega	75,127,030	72,741,930 – 77,512,130	7B	75,127,030 – 76,929,772	7B	TraesKAR7B01G0050840	74644633	74645256
Kariega	75,127,030	72,741,930 – 77,512,130	7B	75,127,030 – 76,929,772	7B	TraesKAR7B01G0050850	74646132	74647073
Kariega	75,127,030	72,741,930 – 77,512,130	7B	75,127,030 – 76,929,772	7B	TraesKAR7B01G0051040	74991700	74997323
Kariega	75,127,030	72,741,930 – 77,512,130	7B	75,127,030 – 76,929,772	7B	TraesKAR7B01G0051150	75095588	75097320
Kariega	75,127,030	72,741,930 – 77,512,130	7B	75,127,030 – 76,929,772	7B	TraesKAR7B01G0051310	75181912	75187771
Kariega	75,127,030	72,741,930 – 77,512,130	7B	75,127,030 – 76,929,772	7B	TraesKAR7B01G0051440	75395927	75417415
Kariega	75,127,030	72,741,930 – 77,512,130	7B	75,127,030 – 76,929,772	7B	TraesKAR7B01G0051470	75487261	75488685
Kariega	75,127,030	72,741,930 – 77,512,130	7B	75,127,030 – 76,929,772	7B	TraesKAR7B01G0051690	75832945	75835533
Kariega	75,127,030	72,741,930 – 77,512,130	7B	75,127,030 – 76,929,772	7B	TraesKAR7B01G0051800	76039128	76043603
Kariega	75,127,030	72,741,930 – 77,512,130	7B	75,127,030 – 76,929,772	7B	TraesKAR7B01G0051820	76048241	76051142
Kariega	75,127,030	72,741,930 – 77,512,130	7B	75,127,030 – 76,929,772	7B	TraesKAR7B01G0051850	76088971	76091131
Kariega	75,127,030	72,741,930 – 77,512,130	7B	75,127,030 – 76,929,772	7B	TraesKAR7B01G0051870	76098447	76105921
Kariega	75,127,030	72,741,930 – 77,512,130	7B	75,127,030 – 76,929,772	7B	TraesKAR7B01G0051900	76155623	76156906
Kariega	75,127,030	72,741,930 – 77,512,130	7B	75,127,030 – 76,929,772	7B	TraesKAR7B01G0051910	76156946	76158391
Kariega	75,127,030	72,741,930 – 77,512,130	7B	75,127,030 – 76,929,772	7B	TraesKAR7B01G0051980	76228884	76230404
Kariega	75,127,030	72,741,930 – 77,512,130	7B	75,127,030 – 76,929,772	7B	TraesKAR7B01G0052030	76299335	76301376
Kariega	75,127,030	72,741,930 – 77,512,130	7B	75,127,030 – 76,929,772	7B	TraesKAR7B01G0052100	76405416	76406676
Kariega	75,127,030	72,741,930 – 77,512,130	7B	75,127,030 – 76,929,772	7B	TraesKAR7B01G0052110	76409041	76413919
Kariega	75,127,030	72,741,930 – 77,512,130	7B	75,127,030 – 76,929,772	7B	TraesKAR7B01G0052190	76504561	76507275
Kariega	75,127,030	72,741,930 – 77,512,130	7B	75,127,030 – 76,929,772	7B	TraesKAR7B01G0052210	76539639	76542065
Kariega	75,127,030	72,741,930 – 77,512,130	7B	75,127,030 – 76,929,772	7B	TraesKAR7B01G0052370	76777476	76781021
Kariega	75,127,030	72,741,930 – 77,512,130	7B	75,127,030 – 76,929,772	7B	TraesKAR7B01G0052440	76914219	76920706
Kariega	75,127,030	72,741,930 – 77,512,130	7B	75,127,030 – 76,929,772	7B	TraesKAR7B01G0052450	76921153	76922968
Kariega	75,127,030	72,741,930 – 77,512,130	7B	75,127,030 – 76,929,772	7B	TraesKAR7B01G0052470	76949245	76952193
Kariega	75,127,030	72,741,930 – 77,512,130	7B	75,127,030 – 76,929,772	7B	TraesKAR7B01G0052480	76952515	76955283
Kariega	75,127,030	72,741,930 – 77,512,130	7B	75,127,030 – 76,929,772	7B	TraesKAR7B01G0052490	76956193	76957677
Kariega	75,127,030	72,741,930 – 77,512,130	7B	75,127,030 – 76,929,772	7B	TraesKAR7B01G0052500	76958706	76962987
Kariega	75,127,030	72,741,930 – 77,512,130	7B	75,127,030 – 76,929,772	7B	TraesKAR7B01G0052530	77012900	77013821
Kariega	75,127,030	72,741,930 – 77,512,130	7B	75,127,030 – 76,929,772	7B	TraesKAR7B01G0052590	77062758	77063213
Kariega	75,127,030	72,741,930 – 77,512,130	7B	75,127,030 – 76,929,772	7B	TraesKAR7B01G0052600	77067856	77068411
Kariega	75,127,030	72,741,930 – 77,512,130	7B	75,127,030 – 76,929,772	7B	TraesKAR7B01G0052650	77089728	77090642
Kariega	75,127,030	72,741,930 – 77,512,130	7B	75,127,030 – 76,929,772	7B	TraesKAR7B01G0052690	77112228	77113069
Kariega	75,127,030	72,741,930 – 77,512,130	7B	75,127,030 – 76,929,772	7B	TraesKAR7B01G0052910	77478862	77480361
Kariega	48,760,594	42,725,294 – 54,795,894	6A	48,760,594 – 49,370,901	6A	TraesKAR6A01G0030530	43329015	43333129
Kariega	48,760,594	42,725,294 – 54,795,894	6A	48,760,594 – 49,370,901	6A	TraesKAR6A01G0030740	43550437	43554308
Kariega	48,760,594	42,725,294 – 54,795,894	6A	48,760,594 – 49,370,901	6A	TraesKAR6A01G0030840	43771388	43775068
Kariega	48,760,594	42,725,294 – 54,795,894	6A	48,760,594 – 49,370,901	6A	TraesKAR6A01G0030870	43803544	43807224
Kariega	48,760,594	42,725,294 – 54,795,894	6A	48,760,594 – 49,370,901	6A	TraesKAR6A01G0030890	43836383	43839463
Kariega	48,760,594	42,725,294 – 54,795,894	6A	48,760,594 – 49,370,901	6A	TraesKAR6A01G0031640	45093118	45096966
Kariega	48,760,594	42,725,294 – 54,795,894	6A	48,760,594 – 49,370,901	6A	TraesKAR6A01G0031860	45351568	45352470
Kariega	48,760,594	42,725,294 – 54,795,894	6A	48,760,594 – 49,370,901	6A	TraesKAR6A01G0031950	45431188	45432090
Kariega	48,760,594	42,725,294 – 54,795,894	6A	48,760,594 – 49,370,901	6A	TraesKAR6A01G0032640	46519393	46521052
Kariega	48,760,594	42,725,294 – 54,795,894	6A	48,760,594 – 49,370,901	6A	TraesKAR6A01G0032650	46523032	46527676
Kariega	48,760,594	42,725,294 – 54,795,894	6A	48,760,594 – 49,370,901	6A	TraesKAR6A01G0032660	46528024	46530608
Kariega	48,760,594	42,725,294 – 54,795,894	6A	48,760,594 – 49,370,901	6A	TraesKAR6A01G0032670	46534438	46535201
Kariega	48,760,594	42,725,294 – 54,795,894	6A	48,760,594 – 49,370,901	6A	TraesKAR6A01G0032720	46595484	46596181
Kariega	48,760,594	42,725,294 – 54,795,894	6A	48,760,594 – 49,370,901	6A	TraesKAR6A01G0032890	46840281	46843234
Kariega	48,760,594	42,725,294 – 54,795,894	6A	48,760,594 – 49,370,901	6A	TraesKAR6A01G0032940	46929527	46929880
Kariega	48,760,594	42,725,294 – 54,795,894	6A	48,760,594 – 49,370,901	6A	TraesKAR6A01G0032950	46929932	46930573
Kariega	48,760,594	42,725,294 – 54,795,894	6A	48,760,594 – 49,370,901	6A	TraesKAR6A01G0032980	46958959	46960116
Kariega	48,760,594	42,725,294 – 54,795,894	6A	48,760,594 – 49,370,901	6A	TraesKAR6A01G0033000	46998483	46999265
Kariega	48,760,594	42,725,294 – 54,795,894	6A	48,760,594 – 49,370,901	6A	TraesKAR6A01G0033010	46999341	47000306
Kariega	48,760,594	42,725,294 – 54,795,894	6A	48,760,594 – 49,370,901	6A	TraesKAR6A01G0033160	47257233	47258855
Kariega	48,760,594	42,725,294 – 54,795,894	6A	48,760,594 – 49,370,901	6A	TraesKAR6A01G0033300	47458936	47459625
Kariega	48,760,594	42,725,294 – 54,795,894	6A	48,760,594 – 49,370,901	6A	TraesKAR6A01G0033330	47495716	47497873
Kariega	48,760,594	42,725,294 – 54,795,894	6A	48,760,594 – 49,370,901	6A	TraesKAR6A01G0033340	47503426	47504436
Kariega	48,760,594	42,725,294 – 54,795,894	6A	48,760,594 – 49,370,901	6A	TraesKAR6A01G0033480	47742515	47742949
Kariega	48,760,594	42,725,294 – 54,795,894	6A	48,760,594 – 49,370,901	6A	TraesKAR6A01G0033610	47939428	47940753
Kariega	48,760,594	42,725,294 – 54,795,894	6A	48,760,594 – 49,370,901	6A	TraesKAR6A01G0033740	48155168	48155479
Kariega	48,760,594	42,725,294 – 54,795,894	6A	48,760,594 – 49,370,901	6A	TraesKAR6A01G0033750	48158475	48159144
Kariega	48,760,594	42,725,294 – 54,795,894	6A	48,760,594 – 49,370,901	6A	TraesKAR6A01G0033790	48189590	48190666
Kariega	48,760,594	42,725,294 – 54,795,894	6A	48,760,594 – 49,370,901	6A	TraesKAR6A01G0033830	48238043	48240093
Kariega	48,760,594	42,725,294 – 54,795,894	6A	48,760,594 – 49,370,901	6A	TraesKAR6A01G0033860	48315093	48316383
Kariega	48,760,594	42,725,294 – 54,795,894	6A	48,760,594 – 49,370,901	6A	TraesKAR6A01G0033910	48374364	48374747
Kariega	48,760,594	42,725,294 – 54,795,894	6A	48,760,594 – 49,370,901	6A	TraesKAR6A01G0033950	48443412	48446048
Kariega	48,760,594	42,725,294 – 54,795,894	6A	48,760,594 – 49,370,901	6A	TraesKAR6A01G0033960	48446094	48447398
Kariega	48,760,594	42,725,294 – 54,795,894	6A	48,760,594 – 49,370,901	6A	TraesKAR6A01G0033990	48479098	48481826
Kariega	48,760,594	42,725,294 – 54,795,894	6A	48,760,594 – 49,370,901	6A	TraesKAR6A01G0034090	48658570	48659811
Kariega	48,760,594	42,725,294 – 54,795,894	6A	48,760,594 – 49,370,901	6A	TraesKAR6A01G0034180	48807839	48811564
Kariega	48,760,594	42,725,294 – 54,795,894	6A	48,760,594 – 49,370,901	6A	TraesKAR6A01G0034190	48824023	48824721
Kariega	48,760,594	42,725,294 – 54,795,894	6A	48,760,594 – 49,370,901	6A	TraesKAR6A01G0034370	49103482	49109628
Kariega	48,760,594	42,725,294 – 54,795,894	6A	48,760,594 – 49,370,901	6A	TraesKAR6A01G0034430	49174516	49178451
Kariega	48,760,594	42,725,294 – 54,795,894	6A	48,760,594 – 49,370,901	6A	TraesKAR6A01G0034520	49307805	49311614
Kariega	48,760,594	42,725,294 – 54,795,894	6A	48,760,594 – 49,370,901	6A	TraesKAR6A01G0034540	49371166	49372269
Kariega	48,760,594	42,725,294 – 54,795,894	6A	48,760,594 – 49,370,901	6A	TraesKAR6A01G0034560	49410513	49411754
Kariega	48,760,594	42,725,294 – 54,795,894	6A	48,760,594 – 49,370,901	6A	TraesKAR6A01G0034690	49733329	49736117
Kariega	48,760,594	42,725,294 – 54,795,894	6A	48,760,594 – 49,370,901	6A	TraesKAR6A01G0034720	49758417	49762772
Kariega	48,760,594	42,725,294 – 54,795,894	6A	48,760,594 – 49,370,901	6A	TraesKAR6A01G0034740	49769478	49773346
Kariega	48,760,594	42,725,294 – 54,795,894	6A	48,760,594 – 49,370,901	6A	TraesKAR6A01G0034800	49843822	49845822
Kariega	48,760,594	42,725,294 – 54,795,894	6A	48,760,594 – 49,370,901	6A	TraesKAR6A01G0034920	49976405	49978459
Kariega	48,760,594	42,725,294 – 54,795,894	6A	48,760,594 – 49,370,901	6A	TraesKAR6A01G0035110	50282342	50283158
Kariega	48,760,594	42,725,294 – 54,795,894	6A	48,760,594 – 49,370,901	6A	TraesKAR6A01G0035160	50315962	50316699
Kariega	48,760,594	42,725,294 – 54,795,894	6A	48,760,594 – 49,370,901	6A	TraesKAR6A01G0035230	50345468	50346691
Kariega	48,760,594	42,725,294 – 54,795,894	6A	48,760,594 – 49,370,901	6A	TraesKAR6A01G0035250	50351349	50354306
Kariega	48,760,594	42,725,294 – 54,795,894	6A	48,760,594 – 49,370,901	6A	TraesKAR6A01G0035260	50389408	50395184
Kariega	48,760,594	42,725,294 – 54,795,894	6A	48,760,594 – 49,370,901	6A	TraesKAR6A01G0035600	50868164	50869493
Kariega	48,760,594	42,725,294 – 54,795,894	6A	48,760,594 – 49,370,901	6A	TraesKAR6A01G0035630	50941166	50944846
Kariega	48,760,594	42,725,294 – 54,795,894	6A	48,760,594 – 49,370,901	6A	TraesKAR6A01G0035660	50966043	50967866
Kariega	48,760,594	42,725,294 – 54,795,894	6A	48,760,594 – 49,370,901	6A	TraesKAR6A01G0035750	51112476	51113738
Kariega	48,760,594	42,725,294 – 54,795,894	6A	48,760,594 – 49,370,901	6A	TraesKAR6A01G0035810	51268735	51273746
Kariega	48,760,594	42,725,294 – 54,795,894	6A	48,760,594 – 49,370,901	6A	TraesKAR6A01G0035840	51327131	51328594
Kariega	48,760,594	42,725,294 – 54,795,894	6A	48,760,594 – 49,370,901	6A	TraesKAR6A01G0035910	51409048	51410523
Kariega	48,760,594	42,725,294 – 54,795,894	6A	48,760,594 – 49,370,901	6A	TraesKAR6A01G0036360	52271834	52275794
Kariega	48,760,594	42,725,294 – 54,795,894	6A	48,760,594 – 49,370,901	6A	TraesKAR6A01G0036410	52315854	52320729
Kariega	48,760,594	42,725,294 – 54,795,894	6A	48,760,594 – 49,370,901	6A	TraesKAR6A01G0036540	52648286	52649958
Kariega	48,760,594	42,725,294 – 54,795,894	6A	48,760,594 – 49,370,901	6A	TraesKAR6A01G0036600	52773762	52777442
Kariega	48,760,594	42,725,294 – 54,795,894	6A	48,760,594 – 49,370,901	6A	TraesKAR6A01G0036650	52840405	52845592
Kariega	48,760,594	42,725,294 – 54,795,894	6A	48,760,594 – 49,370,901	6A	TraesKAR6A01G0036680	52876717	52879364
Kariega	48,760,594	42,725,294 – 54,795,894	6A	48,760,594 – 49,370,901	6A	TraesKAR6A01G0036710	52892884	52898397
Kariega	48,760,594	42,725,294 – 54,795,894	6A	48,760,594 – 49,370,901	6A	TraesKAR6A01G0036740	52905608	52906960
Kariega	48,760,594	42,725,294 – 54,795,894	6A	48,760,594 – 49,370,901	6A	TraesKAR6A01G0036890	53154958	53156995
Kariega	48,760,594	42,725,294 – 54,795,894	6A	48,760,594 – 49,370,901	6A	TraesKAR6A01G0036940	53267571	53269610
Kariega	48,760,594	42,725,294 – 54,795,894	6A	48,760,594 – 49,370,901	6A	TraesKAR6A01G0036960	53279910	53288799
Kariega	48,760,594	42,725,294 – 54,795,894	6A	48,760,594 – 49,370,901	6A	TraesKAR6A01G0037020	53359787	53363226
Kariega	48,760,594	42,725,294 – 54,795,894	6A	48,760,594 – 49,370,901	6A	TraesKAR6A01G0037040	53368136	53372677
Kariega	48,760,594	42,725,294 – 54,795,894	6A	48,760,594 – 49,370,901	6A	TraesKAR6A01G0037290	53990959	53993688
Kariega	48,760,594	42,725,294 – 54,795,894	6A	48,760,594 – 49,370,901	6A	TraesKAR6A01G0037320	54057534	54062351
Kariega	48,760,594	42,725,294 – 54,795,894	6A	48,760,594 – 49,370,901	6A	TraesKAR6A01G0037330	54092476	54094571
Kariega	48,760,594	42,725,294 – 54,795,894	6A	48,760,594 – 49,370,901	6A	TraesKAR6A01G0037400	54135079	54138218
Kariega	48,760,594	42,725,294 – 54,795,894	6A	48,760,594 – 49,370,901	6A	TraesKAR6A01G0037550	54322879	54324744
Kariega	48,760,594	42,725,294 – 54,795,894	6A	48,760,594 – 49,370,901	6A	TraesKAR6A01G0037630	54486954	54489806
Kariega	48,760,594	42,725,294 – 54,795,894	6A	48,760,594 – 49,370,901	6A	TraesKAR6A01G0037640	54491028	54493279
Kariega	48,760,594	42,725,294 – 54,795,894	6A	48,760,594 – 49,370,901	6A	TraesKAR6A01G0037780	54683923	54684786
Kariega	471,298,112	468,913,012 – 473,683,212	1B	471,298,112 – 474,774,630	1B	TraesKAR1B01G0298990	468924137	468930828
Kariega	471,298,112	468,913,012 – 473,683,212	1B	471,298,112 – 474,774,630	1B	TraesKAR1B01G0299120	469107157	469108848
Kariega	471,298,112	468,913,012 – 473,683,212	1B	471,298,112 – 474,774,630	1B	TraesKAR1B01G0299230	469238935	469239709
Kariega	471,298,112	468,913,012 – 473,683,212	1B	471,298,112 – 474,774,630	1B	TraesKAR1B01G0299300	469319884	469320579
Kariega	471,298,112	468,913,012 – 473,683,212	1B	471,298,112 – 474,774,630	1B	TraesKAR1B01G0299310	469321792	469322316
Kariega	471,298,112	468,913,012 – 473,683,212	1B	471,298,112 – 474,774,630	1B	TraesKAR1B01G0299340	469376997	469379698
Kariega	471,298,112	468,913,012 – 473,683,212	1B	471,298,112 – 474,774,630	1B	TraesKAR1B01G0299350	469394831	469396618
Kariega	471,298,112	468,913,012 – 473,683,212	1B	471,298,112 – 474,774,630	1B	TraesKAR1B01G0299360	469421689	469430975
Kariega	471,298,112	468,913,012 – 473,683,212	1B	471,298,112 – 474,774,630	1B	TraesKAR1B01G0299720	469859792	469861273
Kariega	471,298,112	468,913,012 – 473,683,212	1B	471,298,112 – 474,774,630	1B	TraesKAR1B01G0299790	470005662	470008015
Kariega	471,298,112	468,913,012 – 473,683,212	1B	471,298,112 – 474,774,630	1B	TraesKAR1B01G0299860	470066717	470067955
Kariega	471,298,112	468,913,012 – 473,683,212	1B	471,298,112 – 474,774,630	1B	TraesKAR1B01G0299870	470068005	470070702
Kariega	471,298,112	468,913,012 – 473,683,212	1B	471,298,112 – 474,774,630	1B	TraesKAR1B01G0299920	470178147	470178452
Kariega	471,298,112	468,913,012 – 473,683,212	1B	471,298,112 – 474,774,630	1B	TraesKAR1B01G0300010	470288125	470297556
Kariega	471,298,112	468,913,012 – 473,683,212	1B	471,298,112 – 474,774,630	1B	TraesKAR1B01G0300030	470311327	470312859
Kariega	471,298,112	468,913,012 – 473,683,212	1B	471,298,112 – 474,774,630	1B	TraesKAR1B01G0300110	470369647	470370492
Kariega	471,298,112	468,913,012 – 473,683,212	1B	471,298,112 – 474,774,630	1B	TraesKAR1B01G0300380	470843401	470843793
Kariega	471,298,112	468,913,012 – 473,683,212	1B	471,298,112 – 474,774,630	1B	TraesKAR1B01G0300490	470949608	470950829
Kariega	471,298,112	468,913,012 – 473,683,212	1B	471,298,112 – 474,774,630	1B	TraesKAR1B01G0300500	470950953	470953511
Kariega	471,298,112	468,913,012 – 473,683,212	1B	471,298,112 – 474,774,630	1B	TraesKAR1B01G0300570	471115042	471115710
Kariega	471,298,112	468,913,012 – 473,683,212	1B	471,298,112 – 474,774,630	1B	TraesKAR1B01G0300640	471182710	471185982
Kariega	471,298,112	468,913,012 – 473,683,212	1B	471,298,112 – 474,774,630	1B	TraesKAR1B01G0300660	471207876	471208604
Kariega	471,298,112	468,913,012 – 473,683,212	1B	471,298,112 – 474,774,630	1B	TraesKAR1B01G0300740	471435675	471436181
Kariega	471,298,112	468,913,012 – 473,683,212	1B	471,298,112 – 474,774,630	1B	TraesKAR1B01G0300770	471496804	471500784
Kariega	471,298,112	468,913,012 – 473,683,212	1B	471,298,112 – 474,774,630	1B	TraesKAR1B01G0300830	471699908	471702277
Kariega	471,298,112	468,913,012 – 473,683,212	1B	471,298,112 – 474,774,630	1B	TraesKAR1B01G0300860	471715955	471733992
Kariega	471,298,112	468,913,012 – 473,683,212	1B	471,298,112 – 474,774,630	1B	TraesKAR1B01G0300900	471827313	471828065
Kariega	471,298,112	468,913,012 – 473,683,212	1B	471,298,112 – 474,774,630	1B	TraesKAR1B01G0300950	471947717	471951882
Kariega	471,298,112	468,913,012 – 473,683,212	1B	471,298,112 – 474,774,630	1B	TraesKAR1B01G0301070	472164656	472169456
Kariega	471,298,112	468,913,012 – 473,683,212	1B	471,298,112 – 474,774,630	1B	TraesKAR1B01G0301080	472170617	472172989
Kariega	471,298,112	468,913,012 – 473,683,212	1B	471,298,112 – 474,774,630	1B	TraesKAR1B01G0301120	472186420	472189169
Kariega	471,298,112	468,913,012 – 473,683,212	1B	471,298,112 – 474,774,630	1B	TraesKAR1B01G0301170	472276217	472287559
Kariega	471,298,112	468,913,012 – 473,683,212	1B	471,298,112 – 474,774,630	1B	TraesKAR1B01G0301210	472350692	472351887
Kariega	471,298,112	468,913,012 – 473,683,212	1B	471,298,112 – 474,774,630	1B	TraesKAR1B01G0301350	472530874	472535205
Kariega	471,298,112	468,913,012 – 473,683,212	1B	471,298,112 – 474,774,630	1B	TraesKAR1B01G0301400	472667980	472671991
Kariega	471,298,112	468,913,012 – 473,683,212	1B	471,298,112 – 474,774,630	1B	TraesKAR1B01G0301490	472787356	472790526
Kariega	471,298,112	468,913,012 – 473,683,212	1B	471,298,112 – 474,774,630	1B	TraesKAR1B01G0301540	472862364	472863568
Kariega	471,298,112	468,913,012 – 473,683,212	1B	471,298,112 – 474,774,630	1B	TraesKAR1B01G0301580	472910433	472911752
Kariega	471,298,112	468,913,012 – 473,683,212	1B	471,298,112 – 474,774,630	1B	TraesKAR1B01G0301590	472952879	472954268
Kariega	471,298,112	468,913,012 – 473,683,212	1B	471,298,112 – 474,774,630	1B	TraesKAR1B01G0301600	472955678	472956742
Kariega	471,298,112	468,913,012 – 473,683,212	1B	471,298,112 – 474,774,630	1B	TraesKAR1B01G0301690	473046068	473047263
Kariega	471,298,112	468,913,012 – 473,683,212	1B	471,298,112 – 474,774,630	1B	TraesKAR1B01G0301730	473128548	473130776
Kariega	471,298,112	468,913,012 – 473,683,212	1B	471,298,112 – 474,774,630	1B	TraesKAR1B01G0301760	473169701	473170991
Kariega	471,298,112	468,913,012 – 473,683,212	1B	471,298,112 – 474,774,630	1B	TraesKAR1B01G0301800	473191987	473195964
Kariega	471,298,112	468,913,012 – 473,683,212	1B	471,298,112 – 474,774,630	1B	TraesKAR1B01G0301970	473535234	473536643
Kariega	343,090,570	340,062,770 – 346,118,370	1D	343,090,570	1D	TraesKAR1D01G0240580	340223544	340228399
Kariega	343,090,570	340,062,770 – 346,118,370	1D	343,090,570	1D	TraesKAR1D01G0240590	340232364	340236740
Kariega	343,090,570	340,062,770 – 346,118,370	1D	343,090,570	1D	TraesKAR1D01G0240600	340236805	340240217
Kariega	343,090,570	340,062,770 – 346,118,370	1D	343,090,570	1D	TraesKAR1D01G0240660	340332321	340336301
Kariega	343,090,570	340,062,770 – 346,118,370	1D	343,090,570	1D	TraesKAR1D01G0240780	340535724	340540840
Kariega	343,090,570	340,062,770 – 346,118,370	1D	343,090,570	1D	TraesKAR1D01G0240950	340723550	340724332
Kariega	343,090,570	340,062,770 – 346,118,370	1D	343,090,570	1D	TraesKAR1D01G0240960	340724372	340725709
Kariega	343,090,570	340,062,770 – 346,118,370	1D	343,090,570	1D	TraesKAR1D01G0240970	340729217	340733193
Kariega	343,090,570	340,062,770 – 346,118,370	1D	343,090,570	1D	TraesKAR1D01G0240990	340771415	340773499
Kariega	343,090,570	340,062,770 – 346,118,370	1D	343,090,570	1D	TraesKAR1D01G0241010	340804399	340804794
Kariega	343,090,570	340,062,770 – 346,118,370	1D	343,090,570	1D	TraesKAR1D01G0241020	340804845	340805252
Kariega	343,090,570	340,062,770 – 346,118,370	1D	343,090,570	1D	TraesKAR1D01G0241180	340945007	340954161
Kariega	343,090,570	340,062,770 – 346,118,370	1D	343,090,570	1D	TraesKAR1D01G0241200	340971085	340975116
Kariega	343,090,570	340,062,770 – 346,118,370	1D	343,090,570	1D	TraesKAR1D01G0241210	340984093	340984782
Kariega	343,090,570	340,062,770 – 346,118,370	1D	343,090,570	1D	TraesKAR1D01G0241270	341024000	341024488
Kariega	343,090,570	340,062,770 – 346,118,370	1D	343,090,570	1D	TraesKAR1D01G0241290	341090082	341090399
Kariega	343,090,570	340,062,770 – 346,118,370	1D	343,090,570	1D	TraesKAR1D01G0241300	341090421	341091317
Kariega	343,090,570	340,062,770 – 346,118,370	1D	343,090,570	1D	TraesKAR1D01G0241320	341106586	341110248
Kariega	343,090,570	340,062,770 – 346,118,370	1D	343,090,570	1D	TraesKAR1D01G0241360	341178125	341182338
Kariega	343,090,570	340,062,770 – 346,118,370	1D	343,090,570	1D	TraesKAR1D01G0241370	341188467	341192517
Kariega	343,090,570	340,062,770 – 346,118,370	1D	343,090,570	1D	TraesKAR1D01G0241980	341760035	341762422
Kariega	343,090,570	340,062,770 – 346,118,370	1D	343,090,570	1D	TraesKAR1D01G0241990	341784873	341788853
Kariega	343,090,570	340,062,770 – 346,118,370	1D	343,090,570	1D	TraesKAR1D01G0242020	341801506	341805999
Kariega	343,090,570	340,062,770 – 346,118,370	1D	343,090,570	1D	TraesKAR1D01G0242160	341980431	341980952
Kariega	343,090,570	340,062,770 – 346,118,370	1D	343,090,570	1D	TraesKAR1D01G0242190	341992619	341999238
Kariega	343,090,570	340,062,770 – 346,118,370	1D	343,090,570	1D	TraesKAR1D01G0242210	342012731	342013867
Kariega	343,090,570	340,062,770 – 346,118,370	1D	343,090,570	1D	TraesKAR1D01G0242280	342089270	342097049
Kariega	343,090,570	340,062,770 – 346,118,370	1D	343,090,570	1D	TraesKAR1D01G0242430	342302740	342314731
Kariega	343,090,570	340,062,770 – 346,118,370	1D	343,090,570	1D	TraesKAR1D01G0242690	342551400	342554493
Kariega	343,090,570	340,062,770 – 346,118,370	1D	343,090,570	1D	TraesKAR1D01G0242710	342677905	342678927
Kariega	343,090,570	340,062,770 – 346,118,370	1D	343,090,570	1D	TraesKAR1D01G0242950	343080990	343086825
Kariega	343,090,570	340,062,770 – 346,118,370	1D	343,090,570	1D	TraesKAR1D01G0242970	343102104	343103291
Kariega	343,090,570	340,062,770 – 346,118,370	1D	343,090,570	1D	TraesKAR1D01G0243120	343261836	343270011
Kariega	343,090,570	340,062,770 – 346,118,370	1D	343,090,570	1D	TraesKAR1D01G0243240	343448278	343449180
Kariega	343,090,570	340,062,770 – 346,118,370	1D	343,090,570	1D	TraesKAR1D01G0243600	343919716	343922328
Kariega	343,090,570	340,062,770 – 346,118,370	1D	343,090,570	1D	TraesKAR1D01G0243620	343923975	343926227
Kariega	343,090,570	340,062,770 – 346,118,370	1D	343,090,570	1D	TraesKAR1D01G0243630	343925646	343929413
Kariega	343,090,570	340,062,770 – 346,118,370	1D	343,090,570	1D	TraesKAR1D01G0243710	344085336	344085905
Kariega	343,090,570	340,062,770 – 346,118,370	1D	343,090,570	1D	TraesKAR1D01G0243760	344171568	344172062
Kariega	343,090,570	340,062,770 – 346,118,370	1D	343,090,570	1D	TraesKAR1D01G0244050	344602200	344607313
Kariega	343,090,570	340,062,770 – 346,118,370	1D	343,090,570	1D	TraesKAR1D01G0244060	344607868	344612364
Kariega	343,090,570	340,062,770 – 346,118,370	1D	343,090,570	1D	TraesKAR1D01G0244390	345225241	345229894
Kariega	343,090,570	340,062,770 – 346,118,370	1D	343,090,570	1D	TraesKAR1D01G0244470	345292543	345293367
Kariega	343,090,570	340,062,770 – 346,118,370	1D	343,090,570	1D	TraesKAR1D01G0244580	345445938	345447335
Kariega	343,090,570	340,062,770 – 346,118,370	1D	343,090,570	1D	TraesKAR1D01G0244630	345512591	345512986
Kariega	343,090,570	340,062,770 – 346,118,370	1D	343,090,570	1D	TraesKAR1D01G0244680	345578049	345584491
Kariega	343,090,570	340,062,770 – 346,118,370	1D	343,090,570	1D	TraesKAR1D01G0244700	345648281	345651165
Kariega	343,090,570	340,062,770 – 346,118,370	1D	343,090,570	1D	TraesKAR1D01G0244810	345812971	345819459
Kariega	343,090,570	340,062,770 – 346,118,370	1D	343,090,570	1D	TraesKAR1D01G0244930	345990641	345999782

## Sheet: Lancer
Genome	Marker Position	Region including LD decay	Chromosome_CS	Region of significant association	Chromosome	Candidate Gene	Gene start position	Gene end position
Lancer	630,539,994	627,512,194 – 633,567,794	7D	630,539,994 – 631,019,947	7D	TraesLAC7D03G04438540	627554281	627556436
Lancer	630,539,994	627,512,194 – 633,567,794	7D	630,539,994 – 631,019,947	7D	TraesLAC7D03G04438560	627578931	627580337
Lancer	630,539,994	627,512,194 – 633,567,794	7D	630,539,994 – 631,019,947	7D	TraesLAC7D03G04438570	627589270	627595882
Lancer	630,539,994	627,512,194 – 633,567,794	7D	630,539,994 – 631,019,947	7D	TraesLAC7D03G04438590	627615516	627617019
Lancer	630,539,994	627,512,194 – 633,567,794	7D	630,539,994 – 631,019,947	7D	TraesLAC7D03G04438600	627633340	627635621
Lancer	630,539,994	627,512,194 – 633,567,794	7D	630,539,994 – 631,019,947	7D	TraesLAC7D03G04438620	627655797	627657064
Lancer	630,539,994	627,512,194 – 633,567,794	7D	630,539,994 – 631,019,947	7D	TraesLAC7D03G04438640	627663136	627664975
Lancer	630,539,994	627,512,194 – 633,567,794	7D	630,539,994 – 631,019,947	7D	TraesLAC7D03G04438700	627702116	627703775
Lancer	630,539,994	627,512,194 – 633,567,794	7D	630,539,994 – 631,019,947	7D	TraesLAC7D03G04438720	627710516	627711879
Lancer	630,539,994	627,512,194 – 633,567,794	7D	630,539,994 – 631,019,947	7D	TraesLAC7D03G04438790	627843924	627845555
Lancer	630,539,994	627,512,194 – 633,567,794	7D	630,539,994 – 631,019,947	7D	TraesLAC7D03G04438830	627886491	627889711
Lancer	630,539,994	627,512,194 – 633,567,794	7D	630,539,994 – 631,019,947	7D	TraesLAC7D03G04438850	627893555	627902309
Lancer	630,539,994	627,512,194 – 633,567,794	7D	630,539,994 – 631,019,947	7D	TraesLAC7D03G04438870	627928756	627931934
Lancer	630,539,994	627,512,194 – 633,567,794	7D	630,539,994 – 631,019,947	7D	TraesLAC7D03G04438890	628009216	628010736
Lancer	630,539,994	627,512,194 – 633,567,794	7D	630,539,994 – 631,019,947	7D	TraesLAC7D03G04438900	628011193	628011711
Lancer	630,539,994	627,512,194 – 633,567,794	7D	630,539,994 – 631,019,947	7D	TraesLAC7D03G04438910	628067005	628073303
Lancer	630,539,994	627,512,194 – 633,567,794	7D	630,539,994 – 631,019,947	7D	TraesLAC7D03G04438930	628099350	628101143
Lancer	630,539,994	627,512,194 – 633,567,794	7D	630,539,994 – 631,019,947	7D	TraesLAC7D03G04438940	628101020	628102039
Lancer	630,539,994	627,512,194 – 633,567,794	7D	630,539,994 – 631,019,947	7D	TraesLAC7D03G04438950	628102116	628102547
Lancer	630,539,994	627,512,194 – 633,567,794	7D	630,539,994 – 631,019,947	7D	TraesLAC7D03G04438960	628102957	628103298
Lancer	630,539,994	627,512,194 – 633,567,794	7D	630,539,994 – 631,019,947	7D	TraesLAC7D03G04438970	628103319	628103789
Lancer	630,539,994	627,512,194 – 633,567,794	7D	630,539,994 – 631,019,947	7D	TraesLAC7D03G04438980	628103882	628104325
Lancer	630,539,994	627,512,194 – 633,567,794	7D	630,539,994 – 631,019,947	7D	TraesLAC7D03G04438990	628104376	628104825
Lancer	630,539,994	627,512,194 – 633,567,794	7D	630,539,994 – 631,019,947	7D	TraesLAC7D03G04439000	628106275	628106612
Lancer	630,539,994	627,512,194 – 633,567,794	7D	630,539,994 – 631,019,947	7D	TraesLAC7D03G04439010	628106622	628107425
Lancer	630,539,994	627,512,194 – 633,567,794	7D	630,539,994 – 631,019,947	7D	TraesLAC7D03G04439020	628109168	628109887
Lancer	630,539,994	627,512,194 – 633,567,794	7D	630,539,994 – 631,019,947	7D	TraesLAC7D03G04439030	628109928	628110394
Lancer	630,539,994	627,512,194 – 633,567,794	7D	630,539,994 – 631,019,947	7D	TraesLAC7D03G04439040	628110450	628112871
Lancer	630,539,994	627,512,194 – 633,567,794	7D	630,539,994 – 631,019,947	7D	TraesLAC7D03G04439050	628110986	628111535
Lancer	630,539,994	627,512,194 – 633,567,794	7D	630,539,994 – 631,019,947	7D	TraesLAC7D03G04439060	628113370	628114249
Lancer	630,539,994	627,512,194 – 633,567,794	7D	630,539,994 – 631,019,947	7D	TraesLAC7D03G04439080	628116085	628118329
Lancer	630,539,994	627,512,194 – 633,567,794	7D	630,539,994 – 631,019,947	7D	TraesLAC7D03G04439090	628118535	628119483
Lancer	630,539,994	627,512,194 – 633,567,794	7D	630,539,994 – 631,019,947	7D	TraesLAC7D03G04439110	628123915	628124348
Lancer	630,539,994	627,512,194 – 633,567,794	7D	630,539,994 – 631,019,947	7D	TraesLAC7D03G04439140	628150400	628154439
Lancer	630,539,994	627,512,194 – 633,567,794	7D	630,539,994 – 631,019,947	7D	TraesLAC7D03G04439170	628194015	628194850
Lancer	630,539,994	627,512,194 – 633,567,794	7D	630,539,994 – 631,019,947	7D	TraesLAC7D03G04439210	628222305	628227385
Lancer	630,539,994	627,512,194 – 633,567,794	7D	630,539,994 – 631,019,947	7D	TraesLAC7D03G04439240	628260362	628265687
Lancer	630,539,994	627,512,194 – 633,567,794	7D	630,539,994 – 631,019,947	7D	TraesLAC7D03G04439250	628266572	628273115
Lancer	630,539,994	627,512,194 – 633,567,794	7D	630,539,994 – 631,019,947	7D	TraesLAC7D03G04439260	628275381	628285705
Lancer	630,539,994	627,512,194 – 633,567,794	7D	630,539,994 – 631,019,947	7D	TraesLAC7D03G04439270	628280612	628282495
Lancer	630,539,994	627,512,194 – 633,567,794	7D	630,539,994 – 631,019,947	7D	TraesLAC7D03G04439290	628309346	628314414
Lancer	630,539,994	627,512,194 – 633,567,794	7D	630,539,994 – 631,019,947	7D	TraesLAC7D03G04439310	628315413	628320445
Lancer	630,539,994	627,512,194 – 633,567,794	7D	630,539,994 – 631,019,947	7D	TraesLAC7D03G04439320	628321512	628324565
Lancer	630,539,994	627,512,194 – 633,567,794	7D	630,539,994 – 631,019,947	7D	TraesLAC7D03G04439370	628373720	628374749
Lancer	630,539,994	627,512,194 – 633,567,794	7D	630,539,994 – 631,019,947	7D	TraesLAC7D03G04439400	628383397	628385155
Lancer	630,539,994	627,512,194 – 633,567,794	7D	630,539,994 – 631,019,947	7D	TraesLAC7D03G04439420	628397484	628399275
Lancer	630,539,994	627,512,194 – 633,567,794	7D	630,539,994 – 631,019,947	7D	TraesLAC7D03G04439450	628460866	628464653
Lancer	630,539,994	627,512,194 – 633,567,794	7D	630,539,994 – 631,019,947	7D	TraesLAC7D03G04439460	628469854	628471629
Lancer	630,539,994	627,512,194 – 633,567,794	7D	630,539,994 – 631,019,947	7D	TraesLAC7D03G04439500	628490906	628491504
Lancer	630,539,994	627,512,194 – 633,567,794	7D	630,539,994 – 631,019,947	7D	TraesLAC7D03G04439510	628495703	628501470
Lancer	630,539,994	627,512,194 – 633,567,794	7D	630,539,994 – 631,019,947	7D	TraesLAC7D03G04439540	628515866	628516790
Lancer	630,539,994	627,512,194 – 633,567,794	7D	630,539,994 – 631,019,947	7D	TraesLAC7D03G04439570	628541009	628546975
Lancer	630,539,994	627,512,194 – 633,567,794	7D	630,539,994 – 631,019,947	7D	TraesLAC7D03G04439590	628554141	628564465
Lancer	630,539,994	627,512,194 – 633,567,794	7D	630,539,994 – 631,019,947	7D	TraesLAC7D03G04439610	628585707	628587172
Lancer	630,539,994	627,512,194 – 633,567,794	7D	630,539,994 – 631,019,947	7D	TraesLAC7D03G04439630	628601832	628611672
Lancer	630,539,994	627,512,194 – 633,567,794	7D	630,539,994 – 631,019,947	7D	TraesLAC7D03G04439640	628623416	628625679
Lancer	630,539,994	627,512,194 – 633,567,794	7D	630,539,994 – 631,019,947	7D	TraesLAC7D03G04439660	628673069	628673741
Lancer	630,539,994	627,512,194 – 633,567,794	7D	630,539,994 – 631,019,947	7D	TraesLAC7D03G04439670	628780503	628794979
Lancer	630,539,994	627,512,194 – 633,567,794	7D	630,539,994 – 631,019,947	7D	TraesLAC7D03G04439680	628795980	628799482
Lancer	630,539,994	627,512,194 – 633,567,794	7D	630,539,994 – 631,019,947	7D	TraesLAC7D03G04439690	628806270	628810339
Lancer	630,539,994	627,512,194 – 633,567,794	7D	630,539,994 – 631,019,947	7D	TraesLAC7D03G04439700	628812906	628815501
Lancer	630,539,994	627,512,194 – 633,567,794	7D	630,539,994 – 631,019,947	7D	TraesLAC7D03G04439710	628821298	628823694
Lancer	630,539,994	627,512,194 – 633,567,794	7D	630,539,994 – 631,019,947	7D	TraesLAC7D03G04439740	628857208	628860759
Lancer	630,539,994	627,512,194 – 633,567,794	7D	630,539,994 – 631,019,947	7D	TraesLAC7D03G04439750	628865384	628866635
Lancer	630,539,994	627,512,194 – 633,567,794	7D	630,539,994 – 631,019,947	7D	TraesLAC7D03G04439760	628900392	628901685
Lancer	630,539,994	627,512,194 – 633,567,794	7D	630,539,994 – 631,019,947	7D	TraesLAC7D03G04439790	628917339	628918360
Lancer	630,539,994	627,512,194 – 633,567,794	7D	630,539,994 – 631,019,947	7D	TraesLAC7D03G04439840	629011466	629014060
Lancer	630,539,994	627,512,194 – 633,567,794	7D	630,539,994 – 631,019,947	7D	TraesLAC7D03G04439890	629033032	629035113
Lancer	630,539,994	627,512,194 – 633,567,794	7D	630,539,994 – 631,019,947	7D	TraesLAC7D03G04439920	629044057	629046745
Lancer	630,539,994	627,512,194 – 633,567,794	7D	630,539,994 – 631,019,947	7D	TraesLAC7D03G04439940	629052526	629053438
Lancer	630,539,994	627,512,194 – 633,567,794	7D	630,539,994 – 631,019,947	7D	TraesLAC7D03G04440030	629185579	629188605
Lancer	630,539,994	627,512,194 – 633,567,794	7D	630,539,994 – 631,019,947	7D	TraesLAC7D03G04440080	629233714	629234835
Lancer	630,539,994	627,512,194 – 633,567,794	7D	630,539,994 – 631,019,947	7D	TraesLAC7D03G04440100	629266327	629270031
Lancer	630,539,994	627,512,194 – 633,567,794	7D	630,539,994 – 631,019,947	7D	TraesLAC7D03G04440110	629286046	629287311
Lancer	630,539,994	627,512,194 – 633,567,794	7D	630,539,994 – 631,019,947	7D	TraesLAC7D03G04440130	629290066	629290871
Lancer	630,539,994	627,512,194 – 633,567,794	7D	630,539,994 – 631,019,947	7D	TraesLAC7D03G04440150	629308323	629311380
Lancer	630,539,994	627,512,194 – 633,567,794	7D	630,539,994 – 631,019,947	7D	TraesLAC7D03G04440250	629476539	629492231
Lancer	630,539,994	627,512,194 – 633,567,794	7D	630,539,994 – 631,019,947	7D	TraesLAC7D03G04440270	629513268	629517332
Lancer	630,539,994	627,512,194 – 633,567,794	7D	630,539,994 – 631,019,947	7D	TraesLAC7D03G04440290	629552378	629565050
Lancer	630,539,994	627,512,194 – 633,567,794	7D	630,539,994 – 631,019,947	7D	TraesLAC7D03G04440300	629566017	629567435
Lancer	630,539,994	627,512,194 – 633,567,794	7D	630,539,994 – 631,019,947	7D	TraesLAC7D03G04440320	629597355	629605557
Lancer	630,539,994	627,512,194 – 633,567,794	7D	630,539,994 – 631,019,947	7D	TraesLAC7D03G04440370	629649546	629657399
Lancer	630,539,994	627,512,194 – 633,567,794	7D	630,539,994 – 631,019,947	7D	TraesLAC7D03G04440400	629705667	629708502
Lancer	630,539,994	627,512,194 – 633,567,794	7D	630,539,994 – 631,019,947	7D	TraesLAC7D03G04440490	629823197	629824385
Lancer	630,539,994	627,512,194 – 633,567,794	7D	630,539,994 – 631,019,947	7D	TraesLAC7D03G04440500	629826466	629833150
Lancer	630,539,994	627,512,194 – 633,567,794	7D	630,539,994 – 631,019,947	7D	TraesLAC7D03G04440510	629836970	629841436
Lancer	630,539,994	627,512,194 – 633,567,794	7D	630,539,994 – 631,019,947	7D	TraesLAC7D03G04440520	629842317	629844593
Lancer	630,539,994	627,512,194 – 633,567,794	7D	630,539,994 – 631,019,947	7D	TraesLAC7D03G04440530	629847499	629849865
Lancer	630,539,994	627,512,194 – 633,567,794	7D	630,539,994 – 631,019,947	7D	TraesLAC7D03G04440540	629856874	629858255
Lancer	630,539,994	627,512,194 – 633,567,794	7D	630,539,994 – 631,019,947	7D	TraesLAC7D03G04440550	629910795	629911825
Lancer	630,539,994	627,512,194 – 633,567,794	7D	630,539,994 – 631,019,947	7D	TraesLAC7D03G04440570	629941140	629950158
Lancer	630,539,994	627,512,194 – 633,567,794	7D	630,539,994 – 631,019,947	7D	TraesLAC7D03G04440580	629958723	629964157
Lancer	630,539,994	627,512,194 – 633,567,794	7D	630,539,994 – 631,019,947	7D	TraesLAC7D03G04440590	629966256	629966918
Lancer	630,539,994	627,512,194 – 633,567,794	7D	630,539,994 – 631,019,947	7D	TraesLAC7D03G04440600	629969401	629971961
Lancer	630,539,994	627,512,194 – 633,567,794	7D	630,539,994 – 631,019,947	7D	TraesLAC7D03G04440620	629984721	629985606
Lancer	630,539,994	627,512,194 – 633,567,794	7D	630,539,994 – 631,019,947	7D	TraesLAC7D03G04440650	629991114	629993396
Lancer	630,539,994	627,512,194 – 633,567,794	7D	630,539,994 – 631,019,947	7D	TraesLAC7D03G04440660	629993903	629996635
Lancer	630,539,994	627,512,194 – 633,567,794	7D	630,539,994 – 631,019,947	7D	TraesLAC7D03G04440680	630019835	630021625
Lancer	630,539,994	627,512,194 – 633,567,794	7D	630,539,994 – 631,019,947	7D	TraesLAC7D03G04440690	630028806	630029731
Lancer	630,539,994	627,512,194 – 633,567,794	7D	630,539,994 – 631,019,947	7D	TraesLAC7D03G04440720	630045890	630049508
Lancer	630,539,994	627,512,194 – 633,567,794	7D	630,539,994 – 631,019,947	7D	TraesLAC7D03G04440730	630049610	630051938
Lancer	630,539,994	627,512,194 – 633,567,794	7D	630,539,994 – 631,019,947	7D	TraesLAC7D03G04440740	630054313	630059973
Lancer	630,539,994	627,512,194 – 633,567,794	7D	630,539,994 – 631,019,947	7D	TraesLAC7D03G04440750	630060463	630062194
Lancer	630,539,994	627,512,194 – 633,567,794	7D	630,539,994 – 631,019,947	7D	TraesLAC7D03G04440760	630067508	630068897
Lancer	630,539,994	627,512,194 – 633,567,794	7D	630,539,994 – 631,019,947	7D	TraesLAC7D03G04440780	630121055	630125189
Lancer	630,539,994	627,512,194 – 633,567,794	7D	630,539,994 – 631,019,947	7D	TraesLAC7D03G04440800	630147993	630151127
Lancer	630,539,994	627,512,194 – 633,567,794	7D	630,539,994 – 631,019,947	7D	TraesLAC7D03G04440820	630167989	630168333
Lancer	630,539,994	627,512,194 – 633,567,794	7D	630,539,994 – 631,019,947	7D	TraesLAC7D03G04440890	630249304	630253407
Lancer	630,539,994	627,512,194 – 633,567,794	7D	630,539,994 – 631,019,947	7D	TraesLAC7D03G04440900	630264769	630270511
Lancer	630,539,994	627,512,194 – 633,567,794	7D	630,539,994 – 631,019,947	7D	TraesLAC7D03G04440940	630318278	630319792
Lancer	630,539,994	627,512,194 – 633,567,794	7D	630,539,994 – 631,019,947	7D	TraesLAC7D03G04440960	630374736	630375455
Lancer	630,539,994	627,512,194 – 633,567,794	7D	630,539,994 – 631,019,947	7D	TraesLAC7D03G04440990	630391836	630393291
Lancer	630,539,994	627,512,194 – 633,567,794	7D	630,539,994 – 631,019,947	7D	TraesLAC7D03G04441000	630393920	630395055
Lancer	630,539,994	627,512,194 – 633,567,794	7D	630,539,994 – 631,019,947	7D	TraesLAC7D03G04441030	630432496	630433052
Lancer	630,539,994	627,512,194 – 633,567,794	7D	630,539,994 – 631,019,947	7D	TraesLAC7D03G04441070	630462216	630462793
Lancer	630,539,994	627,512,194 – 633,567,794	7D	630,539,994 – 631,019,947	7D	TraesLAC7D03G04441080	630491526	630492275
Lancer	630,539,994	627,512,194 – 633,567,794	7D	630,539,994 – 631,019,947	7D	TraesLAC7D03G04441090	630492346	630493170
Lancer	630,539,994	627,512,194 – 633,567,794	7D	630,539,994 – 631,019,947	7D	TraesLAC7D03G04441100	630494746	630495378
Lancer	630,539,994	627,512,194 – 633,567,794	7D	630,539,994 – 631,019,947	7D	TraesLAC7D03G04441110	630513199	630513868
Lancer	630,539,994	627,512,194 – 633,567,794	7D	630,539,994 – 631,019,947	7D	TraesLAC7D03G04441130	630531122	630534143
Lancer	630,539,994	627,512,194 – 633,567,794	7D	630,539,994 – 631,019,947	7D	TraesLAC7D03G04441150	630538517	630540825
Lancer	630,539,994	627,512,194 – 633,567,794	7D	630,539,994 – 631,019,947	7D	TraesLAC7D03G04441160	630547486	630556155
Lancer	630,539,994	627,512,194 – 633,567,794	7D	630,539,994 – 631,019,947	7D	TraesLAC7D03G04441180	630580179	630582119
Lancer	630,539,994	627,512,194 – 633,567,794	7D	630,539,994 – 631,019,947	7D	TraesLAC7D03G04441200	630617705	630620610
Lancer	630,539,994	627,512,194 – 633,567,794	7D	630,539,994 – 631,019,947	7D	TraesLAC7D03G04441250	630676821	630700232
Lancer	630,539,994	627,512,194 – 633,567,794	7D	630,539,994 – 631,019,947	7D	TraesLAC7D03G04441380	630840297	630842815
Lancer	630,539,994	627,512,194 – 633,567,794	7D	630,539,994 – 631,019,947	7D	TraesLAC7D03G04441390	630849536	630850849
Lancer	630,539,994	627,512,194 – 633,567,794	7D	630,539,994 – 631,019,947	7D	TraesLAC7D03G04441420	630878127	630878905
Lancer	630,539,994	627,512,194 – 633,567,794	7D	630,539,994 – 631,019,947	7D	TraesLAC7D03G04441430	630893576	630897365
Lancer	630,539,994	627,512,194 – 633,567,794	7D	630,539,994 – 631,019,947	7D	TraesLAC7D03G04441470	631009176	631010633
Lancer	630,539,994	627,512,194 – 633,567,794	7D	630,539,994 – 631,019,947	7D	TraesLAC7D03G04441500	631026257	631028885
Lancer	630,539,994	627,512,194 – 633,567,794	7D	630,539,994 – 631,019,947	7D	TraesLAC7D03G04441510	631029291	631029915
Lancer	630,539,994	627,512,194 – 633,567,794	7D	630,539,994 – 631,019,947	7D	TraesLAC7D03G04441540	631083035	631085941
Lancer	630,539,994	627,512,194 – 633,567,794	7D	630,539,994 – 631,019,947	7D	TraesLAC7D03G04441550	631091866	631093493
Lancer	630,539,994	627,512,194 – 633,567,794	7D	630,539,994 – 631,019,947	7D	TraesLAC7D03G04441560	631102346	631103194
Lancer	630,539,994	627,512,194 – 633,567,794	7D	630,539,994 – 631,019,947	7D	TraesLAC7D03G04441570	631110176	631111116
Lancer	630,539,994	627,512,194 – 633,567,794	7D	630,539,994 – 631,019,947	7D	TraesLAC7D03G04441580	631117010	631122058
Lancer	630,539,994	627,512,194 – 633,567,794	7D	630,539,994 – 631,019,947	7D	TraesLAC7D03G04441590	631123006	631123770
Lancer	630,539,994	627,512,194 – 633,567,794	7D	630,539,994 – 631,019,947	7D	TraesLAC7D03G04441600	631123869	631130284
Lancer	630,539,994	627,512,194 – 633,567,794	7D	630,539,994 – 631,019,947	7D	TraesLAC7D03G04441610	631140437	631141445
Lancer	630,539,994	627,512,194 – 633,567,794	7D	630,539,994 – 631,019,947	7D	TraesLAC7D03G04441620	631181537	631182815
Lancer	630,539,994	627,512,194 – 633,567,794	7D	630,539,994 – 631,019,947	7D	TraesLAC7D03G04441650	631197667	631198784
Lancer	630,539,994	627,512,194 – 633,567,794	7D	630,539,994 – 631,019,947	7D	TraesLAC7D03G04441660	631199203	631200410
Lancer	630,539,994	627,512,194 – 633,567,794	7D	630,539,994 – 631,019,947	7D	TraesLAC7D03G04441680	631235856	631236525
Lancer	630,539,994	627,512,194 – 633,567,794	7D	630,539,994 – 631,019,947	7D	TraesLAC7D03G04441710	631297666	631298772
Lancer	630,539,994	627,512,194 – 633,567,794	7D	630,539,994 – 631,019,947	7D	TraesLAC7D03G04441750	631320055	631324364
Lancer	630,539,994	627,512,194 – 633,567,794	7D	630,539,994 – 631,019,947	7D	TraesLAC7D03G04441770	631325888	631327164
Lancer	630,539,994	627,512,194 – 633,567,794	7D	630,539,994 – 631,019,947	7D	TraesLAC7D03G04441780	631327428	631329124
Lancer	630,539,994	627,512,194 – 633,567,794	7D	630,539,994 – 631,019,947	7D	TraesLAC7D03G04441790	631348077	631350168
Lancer	630,539,994	627,512,194 – 633,567,794	7D	630,539,994 – 631,019,947	7D	TraesLAC7D03G04441850	631417121	631418394
Lancer	630,539,994	627,512,194 – 633,567,794	7D	630,539,994 – 631,019,947	7D	TraesLAC7D03G04441880	631509890	631512777
Lancer	630,539,994	627,512,194 – 633,567,794	7D	630,539,994 – 631,019,947	7D	TraesLAC7D03G04441920	631812603	631814906
Lancer	630,539,994	627,512,194 – 633,567,794	7D	630,539,994 – 631,019,947	7D	TraesLAC7D03G04441930	631819656	631823834
Lancer	630,539,994	627,512,194 – 633,567,794	7D	630,539,994 – 631,019,947	7D	TraesLAC7D03G04442020	631939288	631943120
Lancer	630,539,994	627,512,194 – 633,567,794	7D	630,539,994 – 631,019,947	7D	TraesLAC7D03G04442070	631980226	631990572
Lancer	630,539,994	627,512,194 – 633,567,794	7D	630,539,994 – 631,019,947	7D	TraesLAC7D03G04442080	631999242	632003687
Lancer	630,539,994	627,512,194 – 633,567,794	7D	630,539,994 – 631,019,947	7D	TraesLAC7D03G04442090	632004578	632009116
Lancer	630,539,994	627,512,194 – 633,567,794	7D	630,539,994 – 631,019,947	7D	TraesLAC7D03G04442140	632095303	632110186
Lancer	630,539,994	627,512,194 – 633,567,794	7D	630,539,994 – 631,019,947	7D	TraesLAC7D03G04442170	632261188	632267995
Lancer	630,539,994	627,512,194 – 633,567,794	7D	630,539,994 – 631,019,947	7D	TraesLAC7D03G04442180	632274915	632275274
Lancer	630,539,994	627,512,194 – 633,567,794	7D	630,539,994 – 631,019,947	7D	TraesLAC7D03G04442190	632296648	632297155
Lancer	630,539,994	627,512,194 – 633,567,794	7D	630,539,994 – 631,019,947	7D	TraesLAC7D03G04442200	632344498	632347823
Lancer	630,539,994	627,512,194 – 633,567,794	7D	630,539,994 – 631,019,947	7D	TraesLAC7D03G04442300	632658674	632682191
Lancer	630,539,994	627,512,194 – 633,567,794	7D	630,539,994 – 631,019,947	7D	TraesLAC7D03G04442470	633044026	633047549
Lancer	630,539,994	627,512,194 – 633,567,794	7D	630,539,994 – 631,019,947	7D	TraesLAC7D03G04442490	633113662	633119076
Lancer	630,539,994	627,512,194 – 633,567,794	7D	630,539,994 – 631,019,947	7D	TraesLAC7D03G04442520	633151935	633168405
Lancer	630,539,994	627,512,194 – 633,567,794	7D	630,539,994 – 631,019,947	7D	TraesLAC7D03G04442540	633177232	633181025
Lancer	630,539,994	627,512,194 – 633,567,794	7D	630,539,994 – 631,019,947	7D	TraesLAC7D03G04442550	633200873	633203805
Lancer	630,539,994	627,512,194 – 633,567,794	7D	630,539,994 – 631,019,947	7D	TraesLAC7D03G04442560	633205866	633210314
Lancer	630,539,994	627,512,194 – 633,567,794	7D	630,539,994 – 631,019,947	7D	TraesLAC7D03G04442600	633316367	633319233
Lancer	630,539,994	627,512,194 – 633,567,794	7D	630,539,994 – 631,019,947	7D	TraesLAC7D03G04442660	633480606	633482130
Lancer	630,539,994	627,512,194 – 633,567,794	7D	630,539,994 – 631,019,947	7D	TraesLAC7D03G04442670	633482216	633484797
Lancer	72,479,744	70,094,644 – 74,864,844	7B	72,479,744 – 74,278,669	7B	TraesLAC7B03G04020030	70108579	70109994
Lancer	72,479,744	70,094,644 – 74,864,844	7B	72,479,744 – 74,278,669	7B	TraesLAC7B03G04020120	70590090	70591677
Lancer	72,479,744	70,094,644 – 74,864,844	7B	72,479,744 – 74,278,669	7B	TraesLAC7B03G04020170	70738100	70739999
Lancer	72,479,744	70,094,644 – 74,864,844	7B	72,479,744 – 74,278,669	7B	TraesLAC7B03G04020200	70767867	70770467
Lancer	72,479,744	70,094,644 – 74,864,844	7B	72,479,744 – 74,278,669	7B	TraesLAC7B03G04020230	70801947	70803105
Lancer	72,479,744	70,094,644 – 74,864,844	7B	72,479,744 – 74,278,669	7B	TraesLAC7B03G04020250	70824966	70826449
Lancer	72,479,744	70,094,644 – 74,864,844	7B	72,479,744 – 74,278,669	7B	TraesLAC7B03G04020330	70925070	70929856
Lancer	72,479,744	70,094,644 – 74,864,844	7B	72,479,744 – 74,278,669	7B	TraesLAC7B03G04020350	70998335	71005178
Lancer	72,479,744	70,094,644 – 74,864,844	7B	72,479,744 – 74,278,669	7B	TraesLAC7B03G04020400	71103580	71104027
Lancer	72,479,744	70,094,644 – 74,864,844	7B	72,479,744 – 74,278,669	7B	TraesLAC7B03G04020410	71104908	71109590
Lancer	72,479,744	70,094,644 – 74,864,844	7B	72,479,744 – 74,278,669	7B	TraesLAC7B03G04020440	71177267	71178015
Lancer	72,479,744	70,094,644 – 74,864,844	7B	72,479,744 – 74,278,669	7B	TraesLAC7B03G04020480	71185166	71187169
Lancer	72,479,744	70,094,644 – 74,864,844	7B	72,479,744 – 74,278,669	7B	TraesLAC7B03G04020510	71257027	71257795
Lancer	72,479,744	70,094,644 – 74,864,844	7B	72,479,744 – 74,278,669	7B	TraesLAC7B03G04020520	71259619	71261143
Lancer	72,479,744	70,094,644 – 74,864,844	7B	72,479,744 – 74,278,669	7B	TraesLAC7B03G04020570	71430246	71432159
Lancer	72,479,744	70,094,644 – 74,864,844	7B	72,479,744 – 74,278,669	7B	TraesLAC7B03G04020580	71524926	71526845
Lancer	72,479,744	70,094,644 – 74,864,844	7B	72,479,744 – 74,278,669	7B	TraesLAC7B03G04020590	71665117	71669210
Lancer	72,479,744	70,094,644 – 74,864,844	7B	72,479,744 – 74,278,669	7B	TraesLAC7B03G04020600	71669341	71674360
Lancer	72,479,744	70,094,644 – 74,864,844	7B	72,479,744 – 74,278,669	7B	TraesLAC7B03G04020640	71708383	71712075
Lancer	72,479,744	70,094,644 – 74,864,844	7B	72,479,744 – 74,278,669	7B	TraesLAC7B03G04020660	71720077	71721465
Lancer	72,479,744	70,094,644 – 74,864,844	7B	72,479,744 – 74,278,669	7B	TraesLAC7B03G04020670	71845956	71846651
Lancer	72,479,744	70,094,644 – 74,864,844	7B	72,479,744 – 74,278,669	7B	TraesLAC7B03G04020720	71999867	72001875
Lancer	72,479,744	70,094,644 – 74,864,844	7B	72,479,744 – 74,278,669	7B	TraesLAC7B03G04020730	72006356	72007541
Lancer	72,479,744	70,094,644 – 74,864,844	7B	72,479,744 – 74,278,669	7B	TraesLAC7B03G04020830	72255096	72255915
Lancer	72,479,744	70,094,644 – 74,864,844	7B	72,479,744 – 74,278,669	7B	TraesLAC7B03G04020860	72290477	72291574
Lancer	72,479,744	70,094,644 – 74,864,844	7B	72,479,744 – 74,278,669	7B	TraesLAC7B03G04020890	72319559	72325489
Lancer	72,479,744	70,094,644 – 74,864,844	7B	72,479,744 – 74,278,669	7B	TraesLAC7B03G04020920	72343717	72349434
Lancer	72,479,744	70,094,644 – 74,864,844	7B	72,479,744 – 74,278,669	7B	TraesLAC7B03G04020990	72418426	72420835
Lancer	72,479,744	70,094,644 – 74,864,844	7B	72,479,744 – 74,278,669	7B	TraesLAC7B03G04021020	72449123	72449995
Lancer	72,479,744	70,094,644 – 74,864,844	7B	72,479,744 – 74,278,669	7B	TraesLAC7B03G04021090	72534144	72540922
Lancer	72,479,744	70,094,644 – 74,864,844	7B	72,479,744 – 74,278,669	7B	TraesLAC7B03G04021120	72566443	72568765
Lancer	72,479,744	70,094,644 – 74,864,844	7B	72,479,744 – 74,278,669	7B	TraesLAC7B03G04021190	72750572	72770317
Lancer	72,479,744	70,094,644 – 74,864,844	7B	72,479,744 – 74,278,669	7B	TraesLAC7B03G04021270	73186775	73189419
Lancer	72,479,744	70,094,644 – 74,864,844	7B	72,479,744 – 74,278,669	7B	TraesLAC7B03G04021300	73391351	73391890
Lancer	72,479,744	70,094,644 – 74,864,844	7B	72,479,744 – 74,278,669	7B	TraesLAC7B03G04021320	73399827	73402387
Lancer	72,479,744	70,094,644 – 74,864,844	7B	72,479,744 – 74,278,669	7B	TraesLAC7B03G04021330	73402433	73405460
Lancer	72,479,744	70,094,644 – 74,864,844	7B	72,479,744 – 74,278,669	7B	TraesLAC7B03G04021340	73406103	73406775
Lancer	72,479,744	70,094,644 – 74,864,844	7B	72,479,744 – 74,278,669	7B	TraesLAC7B03G04021350	73420781	73422115
Lancer	72,479,744	70,094,644 – 74,864,844	7B	72,479,744 – 74,278,669	7B	TraesLAC7B03G04021390	73443488	73445655
Lancer	72,479,744	70,094,644 – 74,864,844	7B	72,479,744 – 74,278,669	7B	TraesLAC7B03G04021400	73447739	73452425
Lancer	72,479,744	70,094,644 – 74,864,844	7B	72,479,744 – 74,278,669	7B	TraesLAC7B03G04021410	73452163	73460032
Lancer	72,479,744	70,094,644 – 74,864,844	7B	72,479,744 – 74,278,669	7B	TraesLAC7B03G04021440	73473719	73478848
Lancer	72,479,744	70,094,644 – 74,864,844	7B	72,479,744 – 74,278,669	7B	TraesLAC7B03G04021450	73484515	73486263
Lancer	72,479,744	70,094,644 – 74,864,844	7B	72,479,744 – 74,278,669	7B	TraesLAC7B03G04021500	73591396	73593452
Lancer	72,479,744	70,094,644 – 74,864,844	7B	72,479,744 – 74,278,669	7B	TraesLAC7B03G04021540	73648456	73650780
Lancer	72,479,744	70,094,644 – 74,864,844	7B	72,479,744 – 74,278,669	7B	TraesLAC7B03G04021570	73658928	73660722
Lancer	72,479,744	70,094,644 – 74,864,844	7B	72,479,744 – 74,278,669	7B	TraesLAC7B03G04021580	73662417	73664630
Lancer	72,479,744	70,094,644 – 74,864,844	7B	72,479,744 – 74,278,669	7B	TraesLAC7B03G04021600	73754008	73755802
Lancer	72,479,744	70,094,644 – 74,864,844	7B	72,479,744 – 74,278,669	7B	TraesLAC7B03G04021610	73757574	73762320
Lancer	72,479,744	70,094,644 – 74,864,844	7B	72,479,744 – 74,278,669	7B	TraesLAC7B03G04021620	73791352	73792146
Lancer	72,479,744	70,094,644 – 74,864,844	7B	72,479,744 – 74,278,669	7B	TraesLAC7B03G04021650	73907703	73911275
Lancer	72,479,744	70,094,644 – 74,864,844	7B	72,479,744 – 74,278,669	7B	TraesLAC7B03G04021670	73919392	73920175
Lancer	72,479,744	70,094,644 – 74,864,844	7B	72,479,744 – 74,278,669	7B	TraesLAC7B03G04021730	74126565	74130095
Lancer	72,479,744	70,094,644 – 74,864,844	7B	72,479,744 – 74,278,669	7B	TraesLAC7B03G04021740	74137827	74138565
Lancer	72,479,744	70,094,644 – 74,864,844	7B	72,479,744 – 74,278,669	7B	TraesLAC7B03G04021770	74263181	74269648
Lancer	72,479,744	70,094,644 – 74,864,844	7B	72,479,744 – 74,278,669	7B	TraesLAC7B03G04021780	74270113	74272002
Lancer	72,479,744	70,094,644 – 74,864,844	7B	72,479,744 – 74,278,669	7B	TraesLAC7B03G04021820	74298635	74300998
Lancer	72,479,744	70,094,644 – 74,864,844	7B	72,479,744 – 74,278,669	7B	TraesLAC7B03G04021830	74302809	74304179
Lancer	72,479,744	70,094,644 – 74,864,844	7B	72,479,744 – 74,278,669	7B	TraesLAC7B03G04021840	74305006	74306803
Lancer	72,479,744	70,094,644 – 74,864,844	7B	72,479,744 – 74,278,669	7B	TraesLAC7B03G04021850	74307481	74311881
Lancer	72,479,744	70,094,644 – 74,864,844	7B	72,479,744 – 74,278,669	7B	TraesLAC7B03G04021890	74361956	74362835
Lancer	72,479,744	70,094,644 – 74,864,844	7B	72,479,744 – 74,278,669	7B	TraesLAC7B03G04021910	74417136	74418020
Lancer	72,479,744	70,094,644 – 74,864,844	7B	72,479,744 – 74,278,669	7B	TraesLAC7B03G04021940	74436706	74438166
Lancer	72,479,744	70,094,644 – 74,864,844	7B	72,479,744 – 74,278,669	7B	TraesLAC7B03G04021950	74439078	74440065
Lancer	72,479,744	70,094,644 – 74,864,844	7B	72,479,744 – 74,278,669	7B	TraesLAC7B03G04021960	74456306	74459044
Lancer	72,479,744	70,094,644 – 74,864,844	7B	72,479,744 – 74,278,669	7B	TraesLAC7B03G04021970	74461800	74462603
Lancer	72,479,744	70,094,644 – 74,864,844	7B	72,479,744 – 74,278,669	7B	TraesLAC7B03G04022040	74602072	74602581
Lancer	72,479,744	70,094,644 – 74,864,844	7B	72,479,744 – 74,278,669	7B	TraesLAC7B03G04022100	74777829	74779444
Lancer	72,479,744	70,094,644 – 74,864,844	7B	72,479,744 – 74,278,669	7B	TraesLAC7B03G04022120	74805594	74807392
Lancer	45,272,845	39,237,545 – 51,308,145	6A	45,272,845 – 45,882,909	6A	TraesLAC6A03G03212110	39360723	39361254
Lancer	45,272,845	39,237,545 – 51,308,145	6A	45,272,845 – 45,882,909	6A	TraesLAC6A03G03212130	39372306	39375445
Lancer	45,272,845	39,237,545 – 51,308,145	6A	45,272,845 – 45,882,909	6A	TraesLAC6A03G03212160	39471165	39474945
Lancer	45,272,845	39,237,545 – 51,308,145	6A	45,272,845 – 45,882,909	6A	TraesLAC6A03G03212170	39476466	39478280
Lancer	45,272,845	39,237,545 – 51,308,145	6A	45,272,845 – 45,882,909	6A	TraesLAC6A03G03212240	39692896	39693646
Lancer	45,272,845	39,237,545 – 51,308,145	6A	45,272,845 – 45,882,909	6A	TraesLAC6A03G03212280	39807513	39808661
Lancer	45,272,845	39,237,545 – 51,308,145	6A	45,272,845 – 45,882,909	6A	TraesLAC6A03G03212300	39872376	39872920
Lancer	45,272,845	39,237,545 – 51,308,145	6A	45,272,845 – 45,882,909	6A	TraesLAC6A03G03212320	39881501	39882179
Lancer	45,272,845	39,237,545 – 51,308,145	6A	45,272,845 – 45,882,909	6A	TraesLAC6A03G03212340	39993025	39997026
Lancer	45,272,845	39,237,545 – 51,308,145	6A	45,272,845 – 45,882,909	6A	TraesLAC6A03G03212350	39997232	40000885
Lancer	45,272,845	39,237,545 – 51,308,145	6A	45,272,845 – 45,882,909	6A	TraesLAC6A03G03212370	40003844	40004192
Lancer	45,272,845	39,237,545 – 51,308,145	6A	45,272,845 – 45,882,909	6A	TraesLAC6A03G03212430	40077483	40078185
Lancer	45,272,845	39,237,545 – 51,308,145	6A	45,272,845 – 45,882,909	6A	TraesLAC6A03G03212450	40172586	40173583
Lancer	45,272,845	39,237,545 – 51,308,145	6A	45,272,845 – 45,882,909	6A	TraesLAC6A03G03212580	40342394	40353606
Lancer	45,272,845	39,237,545 – 51,308,145	6A	45,272,845 – 45,882,909	6A	TraesLAC6A03G03212630	40400159	40401125
Lancer	45,272,845	39,237,545 – 51,308,145	6A	45,272,845 – 45,882,909	6A	TraesLAC6A03G03212700	40675631	40680201
Lancer	45,272,845	39,237,545 – 51,308,145	6A	45,272,845 – 45,882,909	6A	TraesLAC6A03G03212730	40851936	40863842
Lancer	45,272,845	39,237,545 – 51,308,145	6A	45,272,845 – 45,882,909	6A	TraesLAC6A03G03212820	41357611	41361749
Lancer	45,272,845	39,237,545 – 51,308,145	6A	45,272,845 – 45,882,909	6A	TraesLAC6A03G03212840	41378011	41380763
Lancer	45,272,845	39,237,545 – 51,308,145	6A	45,272,845 – 45,882,909	6A	TraesLAC6A03G03212900	41816215	41818165
Lancer	45,272,845	39,237,545 – 51,308,145	6A	45,272,845 – 45,882,909	6A	TraesLAC6A03G03212950	41892037	41893948
Lancer	45,272,845	39,237,545 – 51,308,145	6A	45,272,845 – 45,882,909	6A	TraesLAC6A03G03212960	41914477	41915265
Lancer	45,272,845	39,237,545 – 51,308,145	6A	45,272,845 – 45,882,909	6A	TraesLAC6A03G03213020	42391900	42393955
Lancer	45,272,845	39,237,545 – 51,308,145	6A	45,272,845 – 45,882,909	6A	TraesLAC6A03G03213090	42538221	42538605
Lancer	45,272,845	39,237,545 – 51,308,145	6A	45,272,845 – 45,882,909	6A	TraesLAC6A03G03213130	42603540	42603925
Lancer	45,272,845	39,237,545 – 51,308,145	6A	45,272,845 – 45,882,909	6A	TraesLAC6A03G03213210	42739963	42743379
Lancer	45,272,845	39,237,545 – 51,308,145	6A	45,272,845 – 45,882,909	6A	TraesLAC6A03G03213230	42773847	42776644
Lancer	45,272,845	39,237,545 – 51,308,145	6A	45,272,845 – 45,882,909	6A	TraesLAC6A03G03213240	43047226	43047755
Lancer	45,272,845	39,237,545 – 51,308,145	6A	45,272,845 – 45,882,909	6A	TraesLAC6A03G03213260	43053355	43057346
Lancer	45,272,845	39,237,545 – 51,308,145	6A	45,272,845 – 45,882,909	6A	TraesLAC6A03G03213270	43107976	43108863
Lancer	45,272,845	39,237,545 – 51,308,145	6A	45,272,845 – 45,882,909	6A	TraesLAC6A03G03213300	43352633	43355586
Lancer	45,272,845	39,237,545 – 51,308,145	6A	45,272,845 – 45,882,909	6A	TraesLAC6A03G03213320	43367293	43368445
Lancer	45,272,845	39,237,545 – 51,308,145	6A	45,272,845 – 45,882,909	6A	TraesLAC6A03G03213350	43455166	43460269
Lancer	45,272,845	39,237,545 – 51,308,145	6A	45,272,845 – 45,882,909	6A	TraesLAC6A03G03213470	43809282	43812556
Lancer	45,272,845	39,237,545 – 51,308,145	6A	45,272,845 – 45,882,909	6A	TraesLAC6A03G03213500	43830476	43838327
Lancer	45,272,845	39,237,545 – 51,308,145	6A	45,272,845 – 45,882,909	6A	TraesLAC6A03G03213530	43923046	43923710
Lancer	45,272,845	39,237,545 – 51,308,145	6A	45,272,845 – 45,882,909	6A	TraesLAC6A03G03213570	43988644	43989773
Lancer	45,272,845	39,237,545 – 51,308,145	6A	45,272,845 – 45,882,909	6A	TraesLAC6A03G03213600	44250106	44251275
Lancer	45,272,845	39,237,545 – 51,308,145	6A	45,272,845 – 45,882,909	6A	TraesLAC6A03G03213610	44252764	44253150
Lancer	45,272,845	39,237,545 – 51,308,145	6A	45,272,845 – 45,882,909	6A	TraesLAC6A03G03213640	44279260	44280230
Lancer	45,272,845	39,237,545 – 51,308,145	6A	45,272,845 – 45,882,909	6A	TraesLAC6A03G03213660	44297721	44298505
Lancer	45,272,845	39,237,545 – 51,308,145	6A	45,272,845 – 45,882,909	6A	TraesLAC6A03G03213710	44393096	44397855
Lancer	45,272,845	39,237,545 – 51,308,145	6A	45,272,845 – 45,882,909	6A	TraesLAC6A03G03213720	44399799	44400511
Lancer	45,272,845	39,237,545 – 51,308,145	6A	45,272,845 – 45,882,909	6A	TraesLAC6A03G03213730	44403483	44413680
Lancer	45,272,845	39,237,545 – 51,308,145	6A	45,272,845 – 45,882,909	6A	TraesLAC6A03G03213800	44454764	44456915
Lancer	45,272,845	39,237,545 – 51,308,145	6A	45,272,845 – 45,882,909	6A	TraesLAC6A03G03213820	44475443	44477345
Lancer	45,272,845	39,237,545 – 51,308,145	6A	45,272,845 – 45,882,909	6A	TraesLAC6A03G03213900	44664786	44665431
Lancer	45,272,845	39,237,545 – 51,308,145	6A	45,272,845 – 45,882,909	6A	TraesLAC6A03G03213910	44668352	44668835
Lancer	45,272,845	39,237,545 – 51,308,145	6A	45,272,845 – 45,882,909	6A	TraesLAC6A03G03213960	44824917	44826296
Lancer	45,272,845	39,237,545 – 51,308,145	6A	45,272,845 – 45,882,909	6A	TraesLAC6A03G03214000	44888130	44892408
Lancer	45,272,845	39,237,545 – 51,308,145	6A	45,272,845 – 45,882,909	6A	TraesLAC6A03G03214010	44955690	44958608
Lancer	45,272,845	39,237,545 – 51,308,145	6A	45,272,845 – 45,882,909	6A	TraesLAC6A03G03214070	45171441	45175375
Lancer	45,272,845	39,237,545 – 51,308,145	6A	45,272,845 – 45,882,909	6A	TraesLAC6A03G03214120	45215809	45218055
Lancer	45,272,845	39,237,545 – 51,308,145	6A	45,272,845 – 45,882,909	6A	TraesLAC6A03G03214150	45267684	45272415
Lancer	45,272,845	39,237,545 – 51,308,145	6A	45,272,845 – 45,882,909	6A	TraesLAC6A03G03214200	45357316	45358427
Lancer	45,272,845	39,237,545 – 51,308,145	6A	45,272,845 – 45,882,909	6A	TraesLAC6A03G03214210	45360019	45362787
Lancer	45,272,845	39,237,545 – 51,308,145	6A	45,272,845 – 45,882,909	6A	TraesLAC6A03G03214220	45369528	45371807
Lancer	45,272,845	39,237,545 – 51,308,145	6A	45,272,845 – 45,882,909	6A	TraesLAC6A03G03214260	45414217	45415553
Lancer	45,272,845	39,237,545 – 51,308,145	6A	45,272,845 – 45,882,909	6A	TraesLAC6A03G03214320	45601702	45603869
Lancer	45,272,845	39,237,545 – 51,308,145	6A	45,272,845 – 45,882,909	6A	TraesLAC6A03G03214330	45614992	45620789
Lancer	45,272,845	39,237,545 – 51,308,145	6A	45,272,845 – 45,882,909	6A	TraesLAC6A03G03214380	45752902	45754951
Lancer	45,272,845	39,237,545 – 51,308,145	6A	45,272,845 – 45,882,909	6A	TraesLAC6A03G03214420	45771802	45773355
Lancer	45,272,845	39,237,545 – 51,308,145	6A	45,272,845 – 45,882,909	6A	TraesLAC6A03G03214450	45819676	45823365
Lancer	45,272,845	39,237,545 – 51,308,145	6A	45,272,845 – 45,882,909	6A	TraesLAC6A03G03214460	45845838	45848717
Lancer	45,272,845	39,237,545 – 51,308,145	6A	45,272,845 – 45,882,909	6A	TraesLAC6A03G03214480	45883077	45884375
Lancer	45,272,845	39,237,545 – 51,308,145	6A	45,272,845 – 45,882,909	6A	TraesLAC6A03G03214510	45908221	45909055
Lancer	45,272,845	39,237,545 – 51,308,145	6A	45,272,845 – 45,882,909	6A	TraesLAC6A03G03214610	46236135	46241899
Lancer	45,272,845	39,237,545 – 51,308,145	6A	45,272,845 – 45,882,909	6A	TraesLAC6A03G03214620	46244619	46247282
Lancer	45,272,845	39,237,545 – 51,308,145	6A	45,272,845 – 45,882,909	6A	TraesLAC6A03G03214630	46268674	46274240
Lancer	45,272,845	39,237,545 – 51,308,145	6A	45,272,845 – 45,882,909	6A	TraesLAC6A03G03214640	46274477	46278569
Lancer	45,272,845	39,237,545 – 51,308,145	6A	45,272,845 – 45,882,909	6A	TraesLAC6A03G03214650	46281002	46284837
Lancer	45,272,845	39,237,545 – 51,308,145	6A	45,272,845 – 45,882,909	6A	TraesLAC6A03G03214660	46354787	46356707
Lancer	45,272,845	39,237,545 – 51,308,145	6A	45,272,845 – 45,882,909	6A	TraesLAC6A03G03214680	46362516	46362963
Lancer	45,272,845	39,237,545 – 51,308,145	6A	45,272,845 – 45,882,909	6A	TraesLAC6A03G03214690	46366406	46366734
Lancer	45,272,845	39,237,545 – 51,308,145	6A	45,272,845 – 45,882,909	6A	TraesLAC6A03G03214740	46478286	46478722
Lancer	45,272,845	39,237,545 – 51,308,145	6A	45,272,845 – 45,882,909	6A	TraesLAC6A03G03214820	46583496	46584065
Lancer	45,272,845	39,237,545 – 51,308,145	6A	45,272,845 – 45,882,909	6A	TraesLAC6A03G03214830	46593624	46593866
Lancer	45,272,845	39,237,545 – 51,308,145	6A	45,272,845 – 45,882,909	6A	TraesLAC6A03G03214870	46624806	46625498
Lancer	45,272,845	39,237,545 – 51,308,145	6A	45,272,845 – 45,882,909	6A	TraesLAC6A03G03214910	46792932	46793965
Lancer	45,272,845	39,237,545 – 51,308,145	6A	45,272,845 – 45,882,909	6A	TraesLAC6A03G03214960	46809207	46811135
Lancer	45,272,845	39,237,545 – 51,308,145	6A	45,272,845 – 45,882,909	6A	TraesLAC6A03G03214970	46811781	46815698
Lancer	45,272,845	39,237,545 – 51,308,145	6A	45,272,845 – 45,882,909	6A	TraesLAC6A03G03215010	46843756	46844211
Lancer	45,272,845	39,237,545 – 51,308,145	6A	45,272,845 – 45,882,909	6A	TraesLAC6A03G03215020	46848153	46848970
Lancer	45,272,845	39,237,545 – 51,308,145	6A	45,272,845 – 45,882,909	6A	TraesLAC6A03G03215040	46861337	46864075
Lancer	45,272,845	39,237,545 – 51,308,145	6A	45,272,845 – 45,882,909	6A	TraesLAC6A03G03215050	46892746	46896939
Lancer	45,272,845	39,237,545 – 51,308,145	6A	45,272,845 – 45,882,909	6A	TraesLAC6A03G03215070	46899270	46905157
Lancer	45,272,845	39,237,545 – 51,308,145	6A	45,272,845 – 45,882,909	6A	TraesLAC6A03G03215080	46906361	46907065
Lancer	45,272,845	39,237,545 – 51,308,145	6A	45,272,845 – 45,882,909	6A	TraesLAC6A03G03215150	47149911	47151224
Lancer	45,272,845	39,237,545 – 51,308,145	6A	45,272,845 – 45,882,909	6A	TraesLAC6A03G03215170	47181152	47182232
Lancer	45,272,845	39,237,545 – 51,308,145	6A	45,272,845 – 45,882,909	6A	TraesLAC6A03G03215230	47216006	47217398
Lancer	45,272,845	39,237,545 – 51,308,145	6A	45,272,845 – 45,882,909	6A	TraesLAC6A03G03215250	47303916	47304245
Lancer	45,272,845	39,237,545 – 51,308,145	6A	45,272,845 – 45,882,909	6A	TraesLAC6A03G03215260	47343016	47343435
Lancer	45,272,845	39,237,545 – 51,308,145	6A	45,272,845 – 45,882,909	6A	TraesLAC6A03G03215280	47348198	47351123
Lancer	45,272,845	39,237,545 – 51,308,145	6A	45,272,845 – 45,882,909	6A	TraesLAC6A03G03215290	47361778	47365755
Lancer	45,272,845	39,237,545 – 51,308,145	6A	45,272,845 – 45,882,909	6A	TraesLAC6A03G03215300	47380871	47382085
Lancer	45,272,845	39,237,545 – 51,308,145	6A	45,272,845 – 45,882,909	6A	TraesLAC6A03G03215370	47573242	47574005
Lancer	45,272,845	39,237,545 – 51,308,145	6A	45,272,845 – 45,882,909	6A	TraesLAC6A03G03215410	47629257	47630595
Lancer	45,272,845	39,237,545 – 51,308,145	6A	45,272,845 – 45,882,909	6A	TraesLAC6A03G03215470	47788712	47790489
Lancer	45,272,845	39,237,545 – 51,308,145	6A	45,272,845 – 45,882,909	6A	TraesLAC6A03G03215490	47842895	47844622
Lancer	45,272,845	39,237,545 – 51,308,145	6A	45,272,845 – 45,882,909	6A	TraesLAC6A03G03215520	47936383	47938665
Lancer	45,272,845	39,237,545 – 51,308,145	6A	45,272,845 – 45,882,909	6A	TraesLAC6A03G03215630	48765156	48766194
Lancer	45,272,845	39,237,545 – 51,308,145	6A	45,272,845 – 45,882,909	6A	TraesLAC6A03G03215640	48768579	48771795
Lancer	45,272,845	39,237,545 – 51,308,145	6A	45,272,845 – 45,882,909	6A	TraesLAC6A03G03215650	48788246	48790531
Lancer	45,272,845	39,237,545 – 51,308,145	6A	45,272,845 – 45,882,909	6A	TraesLAC6A03G03215660	48790908	48793113
Lancer	45,272,845	39,237,545 – 51,308,145	6A	45,272,845 – 45,882,909	6A	TraesLAC6A03G03215680	48798139	48802047
Lancer	45,272,845	39,237,545 – 51,308,145	6A	45,272,845 – 45,882,909	6A	TraesLAC6A03G03215690	48830671	48835564
Lancer	45,272,845	39,237,545 – 51,308,145	6A	45,272,845 – 45,882,909	6A	TraesLAC6A03G03215700	48830731	48835585
Lancer	45,272,845	39,237,545 – 51,308,145	6A	45,272,845 – 45,882,909	6A	TraesLAC6A03G03215750	48883754	48885802
Lancer	45,272,845	39,237,545 – 51,308,145	6A	45,272,845 – 45,882,909	6A	TraesLAC6A03G03215760	48903509	48917411
Lancer	45,272,845	39,237,545 – 51,308,145	6A	45,272,845 – 45,882,909	6A	TraesLAC6A03G03215790	48942783	48946035
Lancer	45,272,845	39,237,545 – 51,308,145	6A	45,272,845 – 45,882,909	6A	TraesLAC6A03G03215830	49163668	49165109
Lancer	45,272,845	39,237,545 – 51,308,145	6A	45,272,845 – 45,882,909	6A	TraesLAC6A03G03215890	49287343	49294340
Lancer	45,272,845	39,237,545 – 51,308,145	6A	45,272,845 – 45,882,909	6A	TraesLAC6A03G03215900	49300516	49301990
Lancer	45,272,845	39,237,545 – 51,308,145	6A	45,272,845 – 45,882,909	6A	TraesLAC6A03G03215940	49315168	49315579
Lancer	45,272,845	39,237,545 – 51,308,145	6A	45,272,845 – 45,882,909	6A	TraesLAC6A03G03215950	49325669	49330276
Lancer	45,272,845	39,237,545 – 51,308,145	6A	45,272,845 – 45,882,909	6A	TraesLAC6A03G03215960	49354375	49359432
Lancer	45,272,845	39,237,545 – 51,308,145	6A	45,272,845 – 45,882,909	6A	TraesLAC6A03G03215990	49390835	49393560
Lancer	45,272,845	39,237,545 – 51,308,145	6A	45,272,845 – 45,882,909	6A	TraesLAC6A03G03216010	49419580	49423907
Lancer	45,272,845	39,237,545 – 51,308,145	6A	45,272,845 – 45,882,909	6A	TraesLAC6A03G03216070	49523320	49526675
Lancer	45,272,845	39,237,545 – 51,308,145	6A	45,272,845 – 45,882,909	6A	TraesLAC6A03G03216080	49621557	49624125
Lancer	45,272,845	39,237,545 – 51,308,145	6A	45,272,845 – 45,882,909	6A	TraesLAC6A03G03216120	49669322	49671405
Lancer	45,272,845	39,237,545 – 51,308,145	6A	45,272,845 – 45,882,909	6A	TraesLAC6A03G03216160	49782271	49784375
Lancer	45,272,845	39,237,545 – 51,308,145	6A	45,272,845 – 45,882,909	6A	TraesLAC6A03G03216180	49794710	49803550
Lancer	45,272,845	39,237,545 – 51,308,145	6A	45,272,845 – 45,882,909	6A	TraesLAC6A03G03216190	49813979	49819755
Lancer	45,272,845	39,237,545 – 51,308,145	6A	45,272,845 – 45,882,909	6A	TraesLAC6A03G03216260	49872740	49878074
Lancer	45,272,845	39,237,545 – 51,308,145	6A	45,272,845 – 45,882,909	6A	TraesLAC6A03G03216270	49880084	49882438
Lancer	45,272,845	39,237,545 – 51,308,145	6A	45,272,845 – 45,882,909	6A	TraesLAC6A03G03216280	49882776	49887234
Lancer	45,272,845	39,237,545 – 51,308,145	6A	45,272,845 – 45,882,909	6A	TraesLAC6A03G03216410	50230537	50232595
Lancer	45,272,845	39,237,545 – 51,308,145	6A	45,272,845 – 45,882,909	6A	TraesLAC6A03G03216480	50350986	50351737
Lancer	45,272,845	39,237,545 – 51,308,145	6A	45,272,845 – 45,882,909	6A	TraesLAC6A03G03216530	50566901	50570367
Lancer	45,272,845	39,237,545 – 51,308,145	6A	45,272,845 – 45,882,909	6A	TraesLAC6A03G03216540	50572418	50577306
Lancer	45,272,845	39,237,545 – 51,308,145	6A	45,272,845 – 45,882,909	6A	TraesLAC6A03G03216590	50607516	50610003
Lancer	45,272,845	39,237,545 – 51,308,145	6A	45,272,845 – 45,882,909	6A	TraesLAC6A03G03216600	50611056	50613448
Lancer	45,272,845	39,237,545 – 51,308,145	6A	45,272,845 – 45,882,909	6A	TraesLAC6A03G03216650	50626926	50630406
Lancer	45,272,845	39,237,545 – 51,308,145	6A	45,272,845 – 45,882,909	6A	TraesLAC6A03G03216660	50640342	50641376
Lancer	45,272,845	39,237,545 – 51,308,145	6A	45,272,845 – 45,882,909	6A	TraesLAC6A03G03216680	50648442	50648922
Lancer	45,272,845	39,237,545 – 51,308,145	6A	45,272,845 – 45,882,909	6A	TraesLAC6A03G03216690	50651440	50654750
Lancer	45,272,845	39,237,545 – 51,308,145	6A	45,272,845 – 45,882,909	6A	TraesLAC6A03G03216700	50750223	50755801
Lancer	45,272,845	39,237,545 – 51,308,145	6A	45,272,845 – 45,882,909	6A	TraesLAC6A03G03216710	50784272	50785894
Lancer	45,272,845	39,237,545 – 51,308,145	6A	45,272,845 – 45,882,909	6A	TraesLAC6A03G03216810	51003040	51005792
Lancer	45,272,845	39,237,545 – 51,308,145	6A	45,272,845 – 45,882,909	6A	TraesLAC6A03G03216830	51010525	51015221
Lancer	456,626,244	454,241,144 – 459,011,344	1B	456,626,244 – 460,240,898	1B	TraesLAC1B03G00317250	454718196	454727240
Lancer	456,626,244	454,241,144 – 459,011,344	1B	456,626,244 – 460,240,898	1B	TraesLAC1B03G00317480	455261271	455263378
Lancer	456,626,244	454,241,144 – 459,011,344	1B	456,626,244 – 460,240,898	1B	TraesLAC1B03G00317580	455545769	455555014
Lancer	456,626,244	454,241,144 – 459,011,344	1B	456,626,244 – 460,240,898	1B	TraesLAC1B03G00317590	455555376	455556160
Lancer	456,626,244	454,241,144 – 459,011,344	1B	456,626,244 – 460,240,898	1B	TraesLAC1B03G00317600	455698441	455700880
Lancer	456,626,244	454,241,144 – 459,011,344	1B	456,626,244 – 460,240,898	1B	TraesLAC1B03G00317670	456317716	456319992
Lancer	456,626,244	454,241,144 – 459,011,344	1B	456,626,244 – 460,240,898	1B	TraesLAC1B03G00317700	456518485	456521916
Lancer	456,626,244	454,241,144 – 459,011,344	1B	456,626,244 – 460,240,898	1B	TraesLAC1B03G00317710	456584990	456588011
Lancer	456,626,244	454,241,144 – 459,011,344	1B	456,626,244 – 460,240,898	1B	TraesLAC1B03G00317720	456590354	456594257
Lancer	456,626,244	454,241,144 – 459,011,344	1B	456,626,244 – 460,240,898	1B	TraesLAC1B03G00317730	456596182	456606757
Lancer	456,626,244	454,241,144 – 459,011,344	1B	456,626,244 – 460,240,898	1B	TraesLAC1B03G00317750	456763557	456765175
Lancer	456,626,244	454,241,144 – 459,011,344	1B	456,626,244 – 460,240,898	1B	TraesLAC1B03G00317770	457040894	457043365
Lancer	456,626,244	454,241,144 – 459,011,344	1B	456,626,244 – 460,240,898	1B	TraesLAC1B03G00317790	457056955	457075031
Lancer	456,626,244	454,241,144 – 459,011,344	1B	456,626,244 – 460,240,898	1B	TraesLAC1B03G00317810	457168170	457168958
Lancer	456,626,244	454,241,144 – 459,011,344	1B	456,626,244 – 460,240,898	1B	TraesLAC1B03G00317860	457302626	457306530
Lancer	456,626,244	454,241,144 – 459,011,344	1B	456,626,244 – 460,240,898	1B	TraesLAC1B03G00317880	457325839	457331699
Lancer	456,626,244	454,241,144 – 459,011,344	1B	456,626,244 – 460,240,898	1B	TraesLAC1B03G00317900	457351856	457353462
Lancer	456,626,244	454,241,144 – 459,011,344	1B	456,626,244 – 460,240,898	1B	TraesLAC1B03G00317940	457642295	457647069
Lancer	456,626,244	454,241,144 – 459,011,344	1B	456,626,244 – 460,240,898	1B	TraesLAC1B03G00317950	457647399	457650780
Lancer	456,626,244	454,241,144 – 459,011,344	1B	456,626,244 – 460,240,898	1B	TraesLAC1B03G00317980	457696886	457699266
Lancer	456,626,244	454,241,144 – 459,011,344	1B	456,626,244 – 460,240,898	1B	TraesLAC1B03G00317990	457699915	457702213
Lancer	456,626,244	454,241,144 – 459,011,344	1B	456,626,244 – 460,240,898	1B	TraesLAC1B03G00318010	457781534	457792854
Lancer	456,626,244	454,241,144 – 459,011,344	1B	456,626,244 – 460,240,898	1B	TraesLAC1B03G00318040	457855076	457857449
Lancer	456,626,244	454,241,144 – 459,011,344	1B	456,626,244 – 460,240,898	1B	TraesLAC1B03G00318070	458069006	458074254
Lancer	456,626,244	454,241,144 – 459,011,344	1B	456,626,244 – 460,240,898	1B	TraesLAC1B03G00318100	458180076	458183291
Lancer	456,626,244	454,241,144 – 459,011,344	1B	456,626,244 – 460,240,898	1B	TraesLAC1B03G00318160	458259384	458261645
Lancer	456,626,244	454,241,144 – 459,011,344	1B	456,626,244 – 460,240,898	1B	TraesLAC1B03G00318180	458319412	458322580
Lancer	456,626,244	454,241,144 – 459,011,344	1B	456,626,244 – 460,240,898	1B	TraesLAC1B03G00318190	458394525	458395888
Lancer	456,626,244	454,241,144 – 459,011,344	1B	456,626,244 – 460,240,898	1B	TraesLAC1B03G00318210	458442829	458444056
Lancer	456,626,244	454,241,144 – 459,011,344	1B	456,626,244 – 460,240,898	1B	TraesLAC1B03G00318220	458467306	458468320
Lancer	456,626,244	454,241,144 – 459,011,344	1B	456,626,244 – 460,240,898	1B	TraesLAC1B03G00318280	458491886	458492950
Lancer	456,626,244	454,241,144 – 459,011,344	1B	456,626,244 – 460,240,898	1B	TraesLAC1B03G00318300	458560552	458561845
Lancer	456,626,244	454,241,144 – 459,011,344	1B	456,626,244 – 460,240,898	1B	TraesLAC1B03G00318330	458634414	458636647
Lancer	456,626,244	454,241,144 – 459,011,344	1B	456,626,244 – 460,240,898	1B	TraesLAC1B03G00318360	458675209	458676777
Lancer	456,626,244	454,241,144 – 459,011,344	1B	456,626,244 – 460,240,898	1B	TraesLAC1B03G00318370	458685659	458687846
Lancer	456,626,244	454,241,144 – 459,011,344	1B	456,626,244 – 460,240,898	1B	TraesLAC1B03G00318400	458963819	458964645
Lancer	333,993,558	330,965,758 – 337,021,358	1D	333,993,558	1D	TraesLAC1D03G00509120	331125494	331129893
Lancer	333,993,558	330,965,758 – 337,021,358	1D	333,993,558	1D	TraesLAC1D03G00509130	331134281	331138890
Lancer	333,993,558	330,965,758 – 337,021,358	1D	333,993,558	1D	TraesLAC1D03G00509140	331138679	331142065
Lancer	333,993,558	330,965,758 – 337,021,358	1D	333,993,558	1D	TraesLAC1D03G00509200	331394206	331395712
Lancer	333,993,558	330,965,758 – 337,021,358	1D	333,993,558	1D	TraesLAC1D03G00509210	331437712	331442855
Lancer	333,993,558	330,965,758 – 337,021,358	1D	333,993,558	1D	TraesLAC1D03G00509230	331446303	331447155
Lancer	333,993,558	330,965,758 – 337,021,358	1D	333,993,558	1D	TraesLAC1D03G00509260	331592636	331593524
Lancer	333,993,558	330,965,758 – 337,021,358	1D	333,993,558	1D	TraesLAC1D03G00509310	331651043	331652191
Lancer	333,993,558	330,965,758 – 337,021,358	1D	333,993,558	1D	TraesLAC1D03G00509330	331673242	331675545
Lancer	333,993,558	330,965,758 – 337,021,358	1D	333,993,558	1D	TraesLAC1D03G00509390	331847560	331856310
Lancer	333,993,558	330,965,758 – 337,021,358	1D	333,993,558	1D	TraesLAC1D03G00509420	331957881	331958795
Lancer	333,993,558	330,965,758 – 337,021,358	1D	333,993,558	1D	TraesLAC1D03G00509430	332009327	332013072
Lancer	333,993,558	330,965,758 – 337,021,358	1D	333,993,558	1D	TraesLAC1D03G00509440	332022982	332024125
Lancer	333,993,558	330,965,758 – 337,021,358	1D	333,993,558	1D	TraesLAC1D03G00509460	332037264	332040163
Lancer	333,993,558	330,965,758 – 337,021,358	1D	333,993,558	1D	TraesLAC1D03G00509470	332039266	332041074
Lancer	333,993,558	330,965,758 – 337,021,358	1D	333,993,558	1D	TraesLAC1D03G00509480	332072676	332073824
Lancer	333,993,558	330,965,758 – 337,021,358	1D	333,993,558	1D	TraesLAC1D03G00509500	332080912	332085605
Lancer	333,993,558	330,965,758 – 337,021,358	1D	333,993,558	1D	TraesLAC1D03G00509510	332091243	332095665
Lancer	333,993,558	330,965,758 – 337,021,358	1D	333,993,558	1D	TraesLAC1D03G00509550	332137827	332144641
Lancer	333,993,558	330,965,758 – 337,021,358	1D	333,993,558	1D	TraesLAC1D03G00509630	332661362	332663436
Lancer	333,993,558	330,965,758 – 337,021,358	1D	333,993,558	1D	TraesLAC1D03G00509650	332702725	332706613
Lancer	333,993,558	330,965,758 – 337,021,358	1D	333,993,558	1D	TraesLAC1D03G00509680	332893967	332900793
Lancer	333,993,558	330,965,758 – 337,021,358	1D	333,993,558	1D	TraesLAC1D03G00509690	332914456	332915431
Lancer	333,993,558	330,965,758 – 337,021,358	1D	333,993,558	1D	TraesLAC1D03G00509750	332991145	332998428
Lancer	333,993,558	330,965,758 – 337,021,358	1D	333,993,558	1D	TraesLAC1D03G00509770	333038716	333040446
Lancer	333,993,558	330,965,758 – 337,021,358	1D	333,993,558	1D	TraesLAC1D03G00509810	333204287	333217179
Lancer	333,993,558	330,965,758 – 337,021,358	1D	333,993,558	1D	TraesLAC1D03G00509830	333332601	333333423
Lancer	333,993,558	330,965,758 – 337,021,358	1D	333,993,558	1D	TraesLAC1D03G00509920	333611752	333618326
Lancer	333,993,558	330,965,758 – 337,021,358	1D	333,993,558	1D	TraesLAC1D03G00509940	333619429	333620946
Lancer	333,993,558	330,965,758 – 337,021,358	1D	333,993,558	1D	TraesLAC1D03G00509960	333962041	333965196
Lancer	333,993,558	330,965,758 – 337,021,358	1D	333,993,558	1D	TraesLAC1D03G00509980	333983998	333989785
Lancer	333,993,558	330,965,758 – 337,021,358	1D	333,993,558	1D	TraesLAC1D03G00510020	334165412	334173363
Lancer	333,993,558	330,965,758 – 337,021,358	1D	333,993,558	1D	TraesLAC1D03G00510080	334345167	334345675
Lancer	333,993,558	330,965,758 – 337,021,358	1D	333,993,558	1D	TraesLAC1D03G00510160	334820508	334821581
Lancer	333,993,558	330,965,758 – 337,021,358	1D	333,993,558	1D	TraesLAC1D03G00510170	334821786	334825219
Lancer	333,993,558	330,965,758 – 337,021,358	1D	333,993,558	1D	TraesLAC1D03G00510180	334825336	334827822
Lancer	333,993,558	330,965,758 – 337,021,358	1D	333,993,558	1D	TraesLAC1D03G00510190	334829006	334830811
Lancer	333,993,558	330,965,758 – 337,021,358	1D	333,993,558	1D	TraesLAC1D03G00510200	334830722	334834166
Lancer	333,993,558	330,965,758 – 337,021,358	1D	333,993,558	1D	TraesLAC1D03G00510280	335360356	335361679
Lancer	333,993,558	330,965,758 – 337,021,358	1D	333,993,558	1D	TraesLAC1D03G00510290	335506649	335511620
Lancer	333,993,558	330,965,758 – 337,021,358	1D	333,993,558	1D	TraesLAC1D03G00510300	335512421	335516841
Lancer	333,993,558	330,965,758 – 337,021,358	1D	333,993,558	1D	TraesLAC1D03G00510390	335977797	335982788
Lancer	333,993,558	330,965,758 – 337,021,358	1D	333,993,558	1D	TraesLAC1D03G00510440	336129977	336134622
Lancer	333,993,558	330,965,758 – 337,021,358	1D	333,993,558	1D	TraesLAC1D03G00510460	336228720	336231634
Lancer	333,993,558	330,965,758 – 337,021,358	1D	333,993,558	1D	TraesLAC1D03G00510550	336482943	336489168
Lancer	333,993,558	330,965,758 – 337,021,358	1D	333,993,558	1D	TraesLAC1D03G00510560	336553622	336556299
Lancer	333,993,558	330,965,758 – 337,021,358	1D	333,993,558	1D	TraesLAC1D03G00510580	336642009	336643783
Lancer	333,993,558	330,965,758 – 337,021,358	1D	333,993,558	1D	TraesLAC1D03G00510600	336713998	336718798
Lancer	333,993,558	330,965,758 – 337,021,358	1D	333,993,558	1D	TraesLAC1D03G00510620	336722103	336728518
Lancer	333,993,558	330,965,758 – 337,021,358	1D	333,993,558	1D	TraesLAC1D03G00510630	336728879	336730695
Lancer	333,993,558	330,965,758 – 337,021,358	1D	333,993,558	1D	TraesLAC1D03G00510690	336900426	336909391
Lancer	333,993,558	330,965,758 – 337,021,358	1D	333,993,558	1D	TraesLAC1D03G00510710	336923246	336924370
Lancer	333,993,558	330,965,758 – 337,021,358	1D	333,993,558	1D	TraesLAC1D03G00510730	336976245	336976400

## Sheet: Landmark
Genome	Marker Position	Region including LD decay	Chromosome_CS	Region of significant association	Chromosome	Candidate Gene	Gene start position	Gene end position
Landmark	641,264,273	638,236,473 – 644,292,073	7D	641,264,273 – 641,752,884	7D	TraesLDM7D03G04499510	638290074	638291204
Landmark	641,264,273	638,236,473 – 644,292,073	7D	641,264,273 – 641,752,884	7D	TraesLDM7D03G04499540	638352536	638355850
Landmark	641,264,273	638,236,473 – 644,292,073	7D	641,264,273 – 641,752,884	7D	TraesLDM7D03G04499560	638406022	638406797
Landmark	641,264,273	638,236,473 – 644,292,073	7D	641,264,273 – 641,752,884	7D	TraesLDM7D03G04499680	638498910	638501069
Landmark	641,264,273	638,236,473 – 644,292,073	7D	641,264,273 – 641,752,884	7D	TraesLDM7D03G04499780	638716032	638717521
Landmark	641,264,273	638,236,473 – 644,292,073	7D	641,264,273 – 641,752,884	7D	TraesLDM7D03G04499790	638717551	638719165
Landmark	641,264,273	638,236,473 – 644,292,073	7D	641,264,273 – 641,752,884	7D	TraesLDM7D03G04499810	638773211	638779652
Landmark	641,264,273	638,236,473 – 644,292,073	7D	641,264,273 – 641,752,884	7D	TraesLDM7D03G04499830	638804719	638808261
Landmark	641,264,273	638,236,473 – 644,292,073	7D	641,264,273 – 641,752,884	7D	TraesLDM7D03G04499840	638807404	638808250
Landmark	641,264,273	638,236,473 – 644,292,073	7D	641,264,273 – 641,752,884	7D	TraesLDM7D03G04499850	638808700	638809254
Landmark	641,264,273	638,236,473 – 644,292,073	7D	641,264,273 – 641,752,884	7D	TraesLDM7D03G04499860	638809285	638809735
Landmark	641,264,273	638,236,473 – 644,292,073	7D	641,264,273 – 641,752,884	7D	TraesLDM7D03G04499870	638809782	638810225
Landmark	641,264,273	638,236,473 – 644,292,073	7D	641,264,273 – 641,752,884	7D	TraesLDM7D03G04499880	638811348	638812140
Landmark	641,264,273	638,236,473 – 644,292,073	7D	641,264,273 – 641,752,884	7D	TraesLDM7D03G04499890	638812589	638813105
Landmark	641,264,273	638,236,473 – 644,292,073	7D	641,264,273 – 641,752,884	7D	TraesLDM7D03G04499900	638813183	638813975
Landmark	641,264,273	638,236,473 – 644,292,073	7D	641,264,273 – 641,752,884	7D	TraesLDM7D03G04499910	638813216	638813765
Landmark	641,264,273	638,236,473 – 644,292,073	7D	641,264,273 – 641,752,884	7D	TraesLDM7D03G04499920	638814734	638815065
Landmark	641,264,273	638,236,473 – 644,292,073	7D	641,264,273 – 641,752,884	7D	TraesLDM7D03G04499950	638819382	638822907
Landmark	641,264,273	638,236,473 – 644,292,073	7D	641,264,273 – 641,752,884	7D	TraesLDM7D03G04499960	638825006	638825200
Landmark	641,264,273	638,236,473 – 644,292,073	7D	641,264,273 – 641,752,884	7D	TraesLDM7D03G04499970	638826135	638826535
Landmark	641,264,273	638,236,473 – 644,292,073	7D	641,264,273 – 641,752,884	7D	TraesLDM7D03G04499990	638853400	638856745
Landmark	641,264,273	638,236,473 – 644,292,073	7D	641,264,273 – 641,752,884	7D	TraesLDM7D03G04500020	638896851	638897168
Landmark	641,264,273	638,236,473 – 644,292,073	7D	641,264,273 – 641,752,884	7D	TraesLDM7D03G04500060	638925341	638930420
Landmark	641,264,273	638,236,473 – 644,292,073	7D	641,264,273 – 641,752,884	7D	TraesLDM7D03G04500090	638964191	638969622
Landmark	641,264,273	638,236,473 – 644,292,073	7D	641,264,273 – 641,752,884	7D	TraesLDM7D03G04500120	638979397	638989652
Landmark	641,264,273	638,236,473 – 644,292,073	7D	641,264,273 – 641,752,884	7D	TraesLDM7D03G04500130	638984628	638986505
Landmark	641,264,273	638,236,473 – 644,292,073	7D	641,264,273 – 641,752,884	7D	TraesLDM7D03G04500140	638992786	638993384
Landmark	641,264,273	638,236,473 – 644,292,073	7D	641,264,273 – 641,752,884	7D	TraesLDM7D03G04500150	639012451	639018403
Landmark	641,264,273	638,236,473 – 644,292,073	7D	641,264,273 – 641,752,884	7D	TraesLDM7D03G04500170	639019299	639024105
Landmark	641,264,273	638,236,473 – 644,292,073	7D	641,264,273 – 641,752,884	7D	TraesLDM7D03G04500180	639024312	639028282
Landmark	641,264,273	638,236,473 – 644,292,073	7D	641,264,273 – 641,752,884	7D	TraesLDM7D03G04500240	639078623	639079652
Landmark	641,264,273	638,236,473 – 644,292,073	7D	641,264,273 – 641,752,884	7D	TraesLDM7D03G04500280	639088089	639090024
Landmark	641,264,273	638,236,473 – 644,292,073	7D	641,264,273 – 641,752,884	7D	TraesLDM7D03G04500300	639102274	639104286
Landmark	641,264,273	638,236,473 – 644,292,073	7D	641,264,273 – 641,752,884	7D	TraesLDM7D03G04500330	639165854	639169935
Landmark	641,264,273	638,236,473 – 644,292,073	7D	641,264,273 – 641,752,884	7D	TraesLDM7D03G04500340	639175017	639176751
Landmark	641,264,273	638,236,473 – 644,292,073	7D	641,264,273 – 641,752,884	7D	TraesLDM7D03G04500380	639196071	639196656
Landmark	641,264,273	638,236,473 – 644,292,073	7D	641,264,273 – 641,752,884	7D	TraesLDM7D03G04500390	639201424	639206969
Landmark	641,264,273	638,236,473 – 644,292,073	7D	641,264,273 – 641,752,884	7D	TraesLDM7D03G04500450	639246910	639253163
Landmark	641,264,273	638,236,473 – 644,292,073	7D	641,264,273 – 641,752,884	7D	TraesLDM7D03G04500480	639263665	639271077
Landmark	641,264,273	638,236,473 – 644,292,073	7D	641,264,273 – 641,752,884	7D	TraesLDM7D03G04500530	639307092	639317711
Landmark	641,264,273	638,236,473 – 644,292,073	7D	641,264,273 – 641,752,884	7D	TraesLDM7D03G04500540	639329506	639331763
Landmark	641,264,273	638,236,473 – 644,292,073	7D	641,264,273 – 641,752,884	7D	TraesLDM7D03G04500560	639378699	639379371
Landmark	641,264,273	638,236,473 – 644,292,073	7D	641,264,273 – 641,752,884	7D	TraesLDM7D03G04500570	639485553	639500230
Landmark	641,264,273	638,236,473 – 644,292,073	7D	641,264,273 – 641,752,884	7D	TraesLDM7D03G04500580	639501407	639504686
Landmark	641,264,273	638,236,473 – 644,292,073	7D	641,264,273 – 641,752,884	7D	TraesLDM7D03G04500590	639508906	639515520
Landmark	641,264,273	638,236,473 – 644,292,073	7D	641,264,273 – 641,752,884	7D	TraesLDM7D03G04500600	639518009	639520645
Landmark	641,264,273	638,236,473 – 644,292,073	7D	641,264,273 – 641,752,884	7D	TraesLDM7D03G04500610	639526316	639529016
Landmark	641,264,273	638,236,473 – 644,292,073	7D	641,264,273 – 641,752,884	7D	TraesLDM7D03G04500640	639562486	639565894
Landmark	641,264,273	638,236,473 – 644,292,073	7D	641,264,273 – 641,752,884	7D	TraesLDM7D03G04500650	639570511	639571755
Landmark	641,264,273	638,236,473 – 644,292,073	7D	641,264,273 – 641,752,884	7D	TraesLDM7D03G04500660	639602377	639603695
Landmark	641,264,273	638,236,473 – 644,292,073	7D	641,264,273 – 641,752,884	7D	TraesLDM7D03G04500690	639619691	639620653
Landmark	641,264,273	638,236,473 – 644,292,073	7D	641,264,273 – 641,752,884	7D	TraesLDM7D03G04500740	639714726	639717380
Landmark	641,264,273	638,236,473 – 644,292,073	7D	641,264,273 – 641,752,884	7D	TraesLDM7D03G04500800	639736100	639738436
Landmark	641,264,273	638,236,473 – 644,292,073	7D	641,264,273 – 641,752,884	7D	TraesLDM7D03G04500830	639748007	639750965
Landmark	641,264,273	638,236,473 – 644,292,073	7D	641,264,273 – 641,752,884	7D	TraesLDM7D03G04500850	639756766	639757673
Landmark	641,264,273	638,236,473 – 644,292,073	7D	641,264,273 – 641,752,884	7D	TraesLDM7D03G04500940	639892313	639895515
Landmark	641,264,273	638,236,473 – 644,292,073	7D	641,264,273 – 641,752,884	7D	TraesLDM7D03G04500980	639939966	639941069
Landmark	641,264,273	638,236,473 – 644,292,073	7D	641,264,273 – 641,752,884	7D	TraesLDM7D03G04501000	639960269	639978731
Landmark	641,264,273	638,236,473 – 644,292,073	7D	641,264,273 – 641,752,884	7D	TraesLDM7D03G04501010	639993956	639995222
Landmark	641,264,273	638,236,473 – 644,292,073	7D	641,264,273 – 641,752,884	7D	TraesLDM7D03G04501030	639998326	639999126
Landmark	641,264,273	638,236,473 – 644,292,073	7D	641,264,273 – 641,752,884	7D	TraesLDM7D03G04501050	640016526	640019671
Landmark	641,264,273	638,236,473 – 644,292,073	7D	641,264,273 – 641,752,884	7D	TraesLDM7D03G04501140	640189617	640205431
Landmark	641,264,273	638,236,473 – 644,292,073	7D	641,264,273 – 641,752,884	7D	TraesLDM7D03G04501150	640215921	640220278
Landmark	641,264,273	638,236,473 – 644,292,073	7D	641,264,273 – 641,752,884	7D	TraesLDM7D03G04501190	640277074	640277767
Landmark	641,264,273	638,236,473 – 644,292,073	7D	641,264,273 – 641,752,884	7D	TraesLDM7D03G04501200	640278817	640280215
Landmark	641,264,273	638,236,473 – 644,292,073	7D	641,264,273 – 641,752,884	7D	TraesLDM7D03G04501220	640310114	640317536
Landmark	641,264,273	638,236,473 – 644,292,073	7D	641,264,273 – 641,752,884	7D	TraesLDM7D03G04501270	640361897	640369831
Landmark	641,264,273	638,236,473 – 644,292,073	7D	641,264,273 – 641,752,884	7D	TraesLDM7D03G04501290	640413644	640416645
Landmark	641,264,273	638,236,473 – 644,292,073	7D	641,264,273 – 641,752,884	7D	TraesLDM7D03G04501300	640418169	640420885
Landmark	641,264,273	638,236,473 – 644,292,073	7D	641,264,273 – 641,752,884	7D	TraesLDM7D03G04501390	640537849	640539055
Landmark	641,264,273	638,236,473 – 644,292,073	7D	641,264,273 – 641,752,884	7D	TraesLDM7D03G04501420	640551836	640555862
Landmark	641,264,273	638,236,473 – 644,292,073	7D	641,264,273 – 641,752,884	7D	TraesLDM7D03G04501440	640557132	640559343
Landmark	641,264,273	638,236,473 – 644,292,073	7D	641,264,273 – 641,752,884	7D	TraesLDM7D03G04501450	640562386	640564520
Landmark	641,264,273	638,236,473 – 644,292,073	7D	641,264,273 – 641,752,884	7D	TraesLDM7D03G04501460	640571740	640573165
Landmark	641,264,273	638,236,473 – 644,292,073	7D	641,264,273 – 641,752,884	7D	TraesLDM7D03G04501470	640625336	640626255
Landmark	641,264,273	638,236,473 – 644,292,073	7D	641,264,273 – 641,752,884	7D	TraesLDM7D03G04501490	640655866	640656998
Landmark	641,264,273	638,236,473 – 644,292,073	7D	641,264,273 – 641,752,884	7D	TraesLDM7D03G04501500	640662733	640664806
Landmark	641,264,273	638,236,473 – 644,292,073	7D	641,264,273 – 641,752,884	7D	TraesLDM7D03G04501510	640673449	640678794
Landmark	641,264,273	638,236,473 – 644,292,073	7D	641,264,273 – 641,752,884	7D	TraesLDM7D03G04501520	640680896	640681573
Landmark	641,264,273	638,236,473 – 644,292,073	7D	641,264,273 – 641,752,884	7D	TraesLDM7D03G04501530	640684018	640686590
Landmark	641,264,273	638,236,473 – 644,292,073	7D	641,264,273 – 641,752,884	7D	TraesLDM7D03G04501550	640699577	640700441
Landmark	641,264,273	638,236,473 – 644,292,073	7D	641,264,273 – 641,752,884	7D	TraesLDM7D03G04501580	640706795	640708135
Landmark	641,264,273	638,236,473 – 644,292,073	7D	641,264,273 – 641,752,884	7D	TraesLDM7D03G04501590	640708693	640711425
Landmark	641,264,273	638,236,473 – 644,292,073	7D	641,264,273 – 641,752,884	7D	TraesLDM7D03G04501610	640735142	640736796
Landmark	641,264,273	638,236,473 – 644,292,073	7D	641,264,273 – 641,752,884	7D	TraesLDM7D03G04501620	640744106	640745027
Landmark	641,264,273	638,236,473 – 644,292,073	7D	641,264,273 – 641,752,884	7D	TraesLDM7D03G04501650	640761276	640764590
Landmark	641,264,273	638,236,473 – 644,292,073	7D	641,264,273 – 641,752,884	7D	TraesLDM7D03G04501660	640765267	640767247
Landmark	641,264,273	638,236,473 – 644,292,073	7D	641,264,273 – 641,752,884	7D	TraesLDM7D03G04501670	640769627	640775546
Landmark	641,264,273	638,236,473 – 644,292,073	7D	641,264,273 – 641,752,884	7D	TraesLDM7D03G04501680	640774887	640777543
Landmark	641,264,273	638,236,473 – 644,292,073	7D	641,264,273 – 641,752,884	7D	TraesLDM7D03G04501690	640782987	640784285
Landmark	641,264,273	638,236,473 – 644,292,073	7D	641,264,273 – 641,752,884	7D	TraesLDM7D03G04501710	640836758	640841072
Landmark	641,264,273	638,236,473 – 644,292,073	7D	641,264,273 – 641,752,884	7D	TraesLDM7D03G04501730	640867919	640871053
Landmark	641,264,273	638,236,473 – 644,292,073	7D	641,264,273 – 641,752,884	7D	TraesLDM7D03G04501750	640887916	640888260
Landmark	641,264,273	638,236,473 – 644,292,073	7D	641,264,273 – 641,752,884	7D	TraesLDM7D03G04501820	640971424	640975343
Landmark	641,264,273	638,236,473 – 644,292,073	7D	641,264,273 – 641,752,884	7D	TraesLDM7D03G04501830	640986686	640992852
Landmark	641,264,273	638,236,473 – 644,292,073	7D	641,264,273 – 641,752,884	7D	TraesLDM7D03G04501870	641040446	641042946
Landmark	641,264,273	638,236,473 – 644,292,073	7D	641,264,273 – 641,752,884	7D	TraesLDM7D03G04501890	641098791	641099515
Landmark	641,264,273	638,236,473 – 644,292,073	7D	641,264,273 – 641,752,884	7D	TraesLDM7D03G04501920	641115886	641117345
Landmark	641,264,273	638,236,473 – 644,292,073	7D	641,264,273 – 641,752,884	7D	TraesLDM7D03G04501930	641118369	641119062
Landmark	641,264,273	638,236,473 – 644,292,073	7D	641,264,273 – 641,752,884	7D	TraesLDM7D03G04501960	641155346	641155898
Landmark	641,264,273	638,236,473 – 644,292,073	7D	641,264,273 – 641,752,884	7D	TraesLDM7D03G04502010	641185286	641185864
Landmark	641,264,273	638,236,473 – 644,292,073	7D	641,264,273 – 641,752,884	7D	TraesLDM7D03G04502020	641215106	641215859
Landmark	641,264,273	638,236,473 – 644,292,073	7D	641,264,273 – 641,752,884	7D	TraesLDM7D03G04502030	641215916	641216680
Landmark	641,264,273	638,236,473 – 644,292,073	7D	641,264,273 – 641,752,884	7D	TraesLDM7D03G04502040	641218306	641218962
Landmark	641,264,273	638,236,473 – 644,292,073	7D	641,264,273 – 641,752,884	7D	TraesLDM7D03G04502050	641237046	641240065
Landmark	641,264,273	638,236,473 – 644,292,073	7D	641,264,273 – 641,752,884	7D	TraesLDM7D03G04502070	641255459	641258529
Landmark	641,264,273	638,236,473 – 644,292,073	7D	641,264,273 – 641,752,884	7D	TraesLDM7D03G04502090	641262867	641265165
Landmark	641,264,273	638,236,473 – 644,292,073	7D	641,264,273 – 641,752,884	7D	TraesLDM7D03G04502100	641271970	641280435
Landmark	641,264,273	638,236,473 – 644,292,073	7D	641,264,273 – 641,752,884	7D	TraesLDM7D03G04502120	641305441	641307415
Landmark	641,264,273	638,236,473 – 644,292,073	7D	641,264,273 – 641,752,884	7D	TraesLDM7D03G04502140	641342911	641345510
Landmark	641,264,273	638,236,473 – 644,292,073	7D	641,264,273 – 641,752,884	7D	TraesLDM7D03G04502340	641578533	641579923
Landmark	641,264,273	638,236,473 – 644,292,073	7D	641,264,273 – 641,752,884	7D	TraesLDM7D03G04502370	641607440	641608018
Landmark	641,264,273	638,236,473 – 644,292,073	7D	641,264,273 – 641,752,884	7D	TraesLDM7D03G04502380	641622356	641626140
Landmark	641,264,273	638,236,473 – 644,292,073	7D	641,264,273 – 641,752,884	7D	TraesLDM7D03G04502420	641741974	641744466
Landmark	641,264,273	638,236,473 – 644,292,073	7D	641,264,273 – 641,752,884	7D	TraesLDM7D03G04502450	641759083	641761833
Landmark	641,264,273	638,236,473 – 644,292,073	7D	641,264,273 – 641,752,884	7D	TraesLDM7D03G04502460	641762230	641762855
Landmark	641,264,273	638,236,473 – 644,292,073	7D	641,264,273 – 641,752,884	7D	TraesLDM7D03G04502480	641816501	641819438
Landmark	641,264,273	638,236,473 – 644,292,073	7D	641,264,273 – 641,752,884	7D	TraesLDM7D03G04502490	641825376	641826987
Landmark	641,264,273	638,236,473 – 644,292,073	7D	641,264,273 – 641,752,884	7D	TraesLDM7D03G04502500	641835846	641836688
Landmark	641,264,273	638,236,473 – 644,292,073	7D	641,264,273 – 641,752,884	7D	TraesLDM7D03G04502510	641843796	641844735
Landmark	641,264,273	638,236,473 – 644,292,073	7D	641,264,273 – 641,752,884	7D	TraesLDM7D03G04502520	641850742	641855360
Landmark	641,264,273	638,236,473 – 644,292,073	7D	641,264,273 – 641,752,884	7D	TraesLDM7D03G04502530	641856489	641857228
Landmark	641,264,273	638,236,473 – 644,292,073	7D	641,264,273 – 641,752,884	7D	TraesLDM7D03G04502540	641857316	641863904
Landmark	641,264,273	638,236,473 – 644,292,073	7D	641,264,273 – 641,752,884	7D	TraesLDM7D03G04502550	641874337	641875215
Landmark	641,264,273	638,236,473 – 644,292,073	7D	641,264,273 – 641,752,884	7D	TraesLDM7D03G04502560	641915007	641916255
Landmark	641,264,273	638,236,473 – 644,292,073	7D	641,264,273 – 641,752,884	7D	TraesLDM7D03G04502590	641931116	641934124
Landmark	641,264,273	638,236,473 – 644,292,073	7D	641,264,273 – 641,752,884	7D	TraesLDM7D03G04502620	641968962	641969922
Landmark	641,264,273	638,236,473 – 644,292,073	7D	641,264,273 – 641,752,884	7D	TraesLDM7D03G04502640	642029929	642031035
Landmark	641,264,273	638,236,473 – 644,292,073	7D	641,264,273 – 641,752,884	7D	TraesLDM7D03G04502680	642051850	642056152
Landmark	641,264,273	638,236,473 – 644,292,073	7D	641,264,273 – 641,752,884	7D	TraesLDM7D03G04502690	642057709	642058891
Landmark	641,264,273	638,236,473 – 644,292,073	7D	641,264,273 – 641,752,884	7D	TraesLDM7D03G04502700	642059234	642060897
Landmark	641,264,273	638,236,473 – 644,292,073	7D	641,264,273 – 641,752,884	7D	TraesLDM7D03G04502710	642079937	642081904
Landmark	641,264,273	638,236,473 – 644,292,073	7D	641,264,273 – 641,752,884	7D	TraesLDM7D03G04502770	642149320	642150593
Landmark	641,264,273	638,236,473 – 644,292,073	7D	641,264,273 – 641,752,884	7D	TraesLDM7D03G04502850	642285349	642289525
Landmark	641,264,273	638,236,473 – 644,292,073	7D	641,264,273 – 641,752,884	7D	TraesLDM7D03G04502860	642294336	642296620
Landmark	72,078,007	69,692,907 – 74,463,107	7B	72,078,007 – 73,907,263	7B	TraesLDM7B03G04071380	70139849	70141938
Landmark	72,078,007	69,692,907 – 74,463,107	7B	72,078,007 – 73,907,263	7B	TraesLDM7B03G04071460	70354134	70361508
Landmark	72,078,007	69,692,907 – 74,463,107	7B	72,078,007 – 73,907,263	7B	TraesLDM7B03G04071490	70434104	70439235
Landmark	72,078,007	69,692,907 – 74,463,107	7B	72,078,007 – 73,907,263	7B	TraesLDM7B03G04071530	70491619	70494732
Landmark	72,078,007	69,692,907 – 74,463,107	7B	72,078,007 – 73,907,263	7B	TraesLDM7B03G04071560	70537809	70539407
Landmark	72,078,007	69,692,907 – 74,463,107	7B	72,078,007 – 73,907,263	7B	TraesLDM7B03G04071580	70560990	70562385
Landmark	72,078,007	69,692,907 – 74,463,107	7B	72,078,007 – 73,907,263	7B	TraesLDM7B03G04071610	70593714	70596478
Landmark	72,078,007	69,692,907 – 74,463,107	7B	72,078,007 – 73,907,263	7B	TraesLDM7B03G04071650	70624556	70626470
Landmark	72,078,007	69,692,907 – 74,463,107	7B	72,078,007 – 73,907,263	7B	TraesLDM7B03G04071680	70683923	70684370
Landmark	72,078,007	69,692,907 – 74,463,107	7B	72,078,007 – 73,907,263	7B	TraesLDM7B03G04071690	70685263	70689951
Landmark	72,078,007	69,692,907 – 74,463,107	7B	72,078,007 – 73,907,263	7B	TraesLDM7B03G04071720	70761727	70762465
Landmark	72,078,007	69,692,907 – 74,463,107	7B	72,078,007 – 73,907,263	7B	TraesLDM7B03G04071740	70764075	70764728
Landmark	72,078,007	69,692,907 – 74,463,107	7B	72,078,007 – 73,907,263	7B	TraesLDM7B03G04071760	70769616	70771621
Landmark	72,078,007	69,692,907 – 74,463,107	7B	72,078,007 – 73,907,263	7B	TraesLDM7B03G04071790	70841627	70842385
Landmark	72,078,007	69,692,907 – 74,463,107	7B	72,078,007 – 73,907,263	7B	TraesLDM7B03G04071810	70845996	70847902
Landmark	72,078,007	69,692,907 – 74,463,107	7B	72,078,007 – 73,907,263	7B	TraesLDM7B03G04071860	71016576	71018482
Landmark	72,078,007	69,692,907 – 74,463,107	7B	72,078,007 – 73,907,263	7B	TraesLDM7B03G04071870	71111746	71113664
Landmark	72,078,007	69,692,907 – 74,463,107	7B	72,078,007 – 73,907,263	7B	TraesLDM7B03G04071890	71250759	71254755
Landmark	72,078,007	69,692,907 – 74,463,107	7B	72,078,007 – 73,907,263	7B	TraesLDM7B03G04071900	71254910	71259887
Landmark	72,078,007	69,692,907 – 74,463,107	7B	72,078,007 – 73,907,263	7B	TraesLDM7B03G04071930	71290625	71291497
Landmark	72,078,007	69,692,907 – 74,463,107	7B	72,078,007 – 73,907,263	7B	TraesLDM7B03G04071940	71294066	71297743
Landmark	72,078,007	69,692,907 – 74,463,107	7B	72,078,007 – 73,907,263	7B	TraesLDM7B03G04071960	71305887	71307285
Landmark	72,078,007	69,692,907 – 74,463,107	7B	72,078,007 – 73,907,263	7B	TraesLDM7B03G04071970	71432506	71433199
Landmark	72,078,007	69,692,907 – 74,463,107	7B	72,078,007 – 73,907,263	7B	TraesLDM7B03G04072010	71585579	71588185
Landmark	72,078,007	69,692,907 – 74,463,107	7B	72,078,007 – 73,907,263	7B	TraesLDM7B03G04072020	71593084	71593836
Landmark	72,078,007	69,692,907 – 74,463,107	7B	72,078,007 – 73,907,263	7B	TraesLDM7B03G04072130	71850781	71851605
Landmark	72,078,007	69,692,907 – 74,463,107	7B	72,078,007 – 73,907,263	7B	TraesLDM7B03G04072160	71890419	71891516
Landmark	72,078,007	69,692,907 – 74,463,107	7B	72,078,007 – 73,907,263	7B	TraesLDM7B03G04072190	71917767	71923784
Landmark	72,078,007	69,692,907 – 74,463,107	7B	72,078,007 – 73,907,263	7B	TraesLDM7B03G04072220	71941954	71947685
Landmark	72,078,007	69,692,907 – 74,463,107	7B	72,078,007 – 73,907,263	7B	TraesLDM7B03G04072280	72017048	72019495
Landmark	72,078,007	69,692,907 – 74,463,107	7B	72,078,007 – 73,907,263	7B	TraesLDM7B03G04072310	72047340	72048235
Landmark	72,078,007	69,692,907 – 74,463,107	7B	72,078,007 – 73,907,263	7B	TraesLDM7B03G04072370	72132185	72139451
Landmark	72,078,007	69,692,907 – 74,463,107	7B	72,078,007 – 73,907,263	7B	TraesLDM7B03G04072400	72164947	72167275
Landmark	72,078,007	69,692,907 – 74,463,107	7B	72,078,007 – 73,907,263	7B	TraesLDM7B03G04072470	72349617	72369362
Landmark	72,078,007	69,692,907 – 74,463,107	7B	72,078,007 – 73,907,263	7B	TraesLDM7B03G04072550	72799926	72802798
Landmark	72,078,007	69,692,907 – 74,463,107	7B	72,078,007 – 73,907,263	7B	TraesLDM7B03G04072580	73008097	73008636
Landmark	72,078,007	69,692,907 – 74,463,107	7B	72,078,007 – 73,907,263	7B	TraesLDM7B03G04072600	73016651	73019099
Landmark	72,078,007	69,692,907 – 74,463,107	7B	72,078,007 – 73,907,263	7B	TraesLDM7B03G04072610	73019176	73022274
Landmark	72,078,007	69,692,907 – 74,463,107	7B	72,078,007 – 73,907,263	7B	TraesLDM7B03G04072620	73022740	73024084
Landmark	72,078,007	69,692,907 – 74,463,107	7B	72,078,007 – 73,907,263	7B	TraesLDM7B03G04072630	73037527	73038855
Landmark	72,078,007	69,692,907 – 74,463,107	7B	72,078,007 – 73,907,263	7B	TraesLDM7B03G04072670	73060150	73062461
Landmark	72,078,007	69,692,907 – 74,463,107	7B	72,078,007 – 73,907,263	7B	TraesLDM7B03G04072680	73064528	73069135
Landmark	72,078,007	69,692,907 – 74,463,107	7B	72,078,007 – 73,907,263	7B	TraesLDM7B03G04072690	73069121	73077079
Landmark	72,078,007	69,692,907 – 74,463,107	7B	72,078,007 – 73,907,263	7B	TraesLDM7B03G04072720	73090926	73096054
Landmark	72,078,007	69,692,907 – 74,463,107	7B	72,078,007 – 73,907,263	7B	TraesLDM7B03G04072730	73102348	73104152
Landmark	72,078,007	69,692,907 – 74,463,107	7B	72,078,007 – 73,907,263	7B	TraesLDM7B03G04072780	73209811	73211777
Landmark	72,078,007	69,692,907 – 74,463,107	7B	72,078,007 – 73,907,263	7B	TraesLDM7B03G04072820	73272126	73274470
Landmark	72,078,007	69,692,907 – 74,463,107	7B	72,078,007 – 73,907,263	7B	TraesLDM7B03G04072850	73282705	73284370
Landmark	72,078,007	69,692,907 – 74,463,107	7B	72,078,007 – 73,907,263	7B	TraesLDM7B03G04072860	73286105	73288318
Landmark	72,078,007	69,692,907 – 74,463,107	7B	72,078,007 – 73,907,263	7B	TraesLDM7B03G04072880	73378195	73381717
Landmark	72,078,007	69,692,907 – 74,463,107	7B	72,078,007 – 73,907,263	7B	TraesLDM7B03G04072890	73381873	73386483
Landmark	72,078,007	69,692,907 – 74,463,107	7B	72,078,007 – 73,907,263	7B	TraesLDM7B03G04072900	73416147	73416941
Landmark	72,078,007	69,692,907 – 74,463,107	7B	72,078,007 – 73,907,263	7B	TraesLDM7B03G04072930	73532582	73536225
Landmark	72,078,007	69,692,907 – 74,463,107	7B	72,078,007 – 73,907,263	7B	TraesLDM7B03G04072950	73544671	73545465
Landmark	72,078,007	69,692,907 – 74,463,107	7B	72,078,007 – 73,907,263	7B	TraesLDM7B03G04073010	73751975	73755527
Landmark	72,078,007	69,692,907 – 74,463,107	7B	72,078,007 – 73,907,263	7B	TraesLDM7B03G04073020	73763235	73763968
Landmark	72,078,007	69,692,907 – 74,463,107	7B	72,078,007 – 73,907,263	7B	TraesLDM7B03G04073050	73891864	73898220
Landmark	72,078,007	69,692,907 – 74,463,107	7B	72,078,007 – 73,907,263	7B	TraesLDM7B03G04073060	73898740	73900629
Landmark	72,078,007	69,692,907 – 74,463,107	7B	72,078,007 – 73,907,263	7B	TraesLDM7B03G04073100	73931637	73933007
Landmark	72,078,007	69,692,907 – 74,463,107	7B	72,078,007 – 73,907,263	7B	TraesLDM7B03G04073110	73933836	73935631
Landmark	72,078,007	69,692,907 – 74,463,107	7B	72,078,007 – 73,907,263	7B	TraesLDM7B03G04073120	73936434	73940725
Landmark	72,078,007	69,692,907 – 74,463,107	7B	72,078,007 – 73,907,263	7B	TraesLDM7B03G04073160	73990776	73991762
Landmark	72,078,007	69,692,907 – 74,463,107	7B	72,078,007 – 73,907,263	7B	TraesLDM7B03G04073180	74046570	74047125
Landmark	72,078,007	69,692,907 – 74,463,107	7B	72,078,007 – 73,907,263	7B	TraesLDM7B03G04073210	74066056	74067515
Landmark	72,078,007	69,692,907 – 74,463,107	7B	72,078,007 – 73,907,263	7B	TraesLDM7B03G04073220	74068440	74069342
Landmark	72,078,007	69,692,907 – 74,463,107	7B	72,078,007 – 73,907,263	7B	TraesLDM7B03G04073230	74086153	74089007
Landmark	72,078,007	69,692,907 – 74,463,107	7B	72,078,007 – 73,907,263	7B	TraesLDM7B03G04073240	74091538	74092400
Landmark	72,078,007	69,692,907 – 74,463,107	7B	72,078,007 – 73,907,263	7B	TraesLDM7B03G04073310	74232820	74233329
Landmark	72,078,007	69,692,907 – 74,463,107	7B	72,078,007 – 73,907,263	7B	TraesLDM7B03G04073360	74408776	74410391
Landmark	72,078,007	69,692,907 – 74,463,107	7B	72,078,007 – 73,907,263	7B	TraesLDM7B03G04073380	74435030	74438548
Landmark	46,775,797	40,740,497 – 52,811,097	6A	46,775,797 – 47,400,825	6A	TraesLDM6A03G03261640	40741936	40742659
Landmark	46,775,797	40,740,497 – 52,811,097	6A	46,775,797 – 47,400,825	6A	TraesLDM6A03G03261820	41092275	41097120
Landmark	46,775,797	40,740,497 – 52,811,097	6A	46,775,797 – 47,400,825	6A	TraesLDM6A03G03261880	41146930	41147976
Landmark	46,775,797	40,740,497 – 52,811,097	6A	46,775,797 – 47,400,825	6A	TraesLDM6A03G03261900	41174010	41175905
Landmark	46,775,797	40,740,497 – 52,811,097	6A	46,775,797 – 47,400,825	6A	TraesLDM6A03G03261920	41403930	41404695
Landmark	46,775,797	40,740,497 – 52,811,097	6A	46,775,797 – 47,400,825	6A	TraesLDM6A03G03261930	41408421	41417621
Landmark	46,775,797	40,740,497 – 52,811,097	6A	46,775,797 – 47,400,825	6A	TraesLDM6A03G03261950	41457480	41459165
Landmark	46,775,797	40,740,497 – 52,811,097	6A	46,775,797 – 47,400,825	6A	TraesLDM6A03G03261970	41495844	41497865
Landmark	46,775,797	40,740,497 – 52,811,097	6A	46,775,797 – 47,400,825	6A	TraesLDM6A03G03261990	41519719	41523753
Landmark	46,775,797	40,740,497 – 52,811,097	6A	46,775,797 – 47,400,825	6A	TraesLDM6A03G03262020	41794635	41795285
Landmark	46,775,797	40,740,497 – 52,811,097	6A	46,775,797 – 47,400,825	6A	TraesLDM6A03G03262070	42137810	42139625
Landmark	46,775,797	40,740,497 – 52,811,097	6A	46,775,797 – 47,400,825	6A	TraesLDM6A03G03262080	42140926	42143273
Landmark	46,775,797	40,740,497 – 52,811,097	6A	46,775,797 – 47,400,825	6A	TraesLDM6A03G03262110	42243007	42246837
Landmark	46,775,797	40,740,497 – 52,811,097	6A	46,775,797 – 47,400,825	6A	TraesLDM6A03G03262140	42257399	42258115
Landmark	46,775,797	40,740,497 – 52,811,097	6A	46,775,797 – 47,400,825	6A	TraesLDM6A03G03262250	42652438	42656154
Landmark	46,775,797	40,740,497 – 52,811,097	6A	46,775,797 – 47,400,825	6A	TraesLDM6A03G03262340	42938406	42939112
Landmark	46,775,797	40,740,497 – 52,811,097	6A	46,775,797 – 47,400,825	6A	TraesLDM6A03G03262370	43034556	43035350
Landmark	46,775,797	40,740,497 – 52,811,097	6A	46,775,797 – 47,400,825	6A	TraesLDM6A03G03262380	43055871	43057828
Landmark	46,775,797	40,740,497 – 52,811,097	6A	46,775,797 – 47,400,825	6A	TraesLDM6A03G03262390	43146066	43149389
Landmark	46,775,797	40,740,497 – 52,811,097	6A	46,775,797 – 47,400,825	6A	TraesLDM6A03G03262440	43831976	43834473
Landmark	46,775,797	40,740,497 – 52,811,097	6A	46,775,797 – 47,400,825	6A	TraesLDM6A03G03262450	43835176	43837231
Landmark	46,775,797	40,740,497 – 52,811,097	6A	46,775,797 – 47,400,825	6A	TraesLDM6A03G03262520	43982292	43982675
Landmark	46,775,797	40,740,497 – 52,811,097	6A	46,775,797 – 47,400,825	6A	TraesLDM6A03G03262560	44049338	44049725
Landmark	46,775,797	40,740,497 – 52,811,097	6A	46,775,797 – 47,400,825	6A	TraesLDM6A03G03262620	44135453	44136190
Landmark	46,775,797	40,740,497 – 52,811,097	6A	46,775,797 – 47,400,825	6A	TraesLDM6A03G03262660	44221391	44224185
Landmark	46,775,797	40,740,497 – 52,811,097	6A	46,775,797 – 47,400,825	6A	TraesLDM6A03G03262700	44499104	44499783
Landmark	46,775,797	40,740,497 – 52,811,097	6A	46,775,797 – 47,400,825	6A	TraesLDM6A03G03262710	44499133	44499780
Landmark	46,775,797	40,740,497 – 52,811,097	6A	46,775,797 – 47,400,825	6A	TraesLDM6A03G03262730	44505612	44509298
Landmark	46,775,797	40,740,497 – 52,811,097	6A	46,775,797 – 47,400,825	6A	TraesLDM6A03G03262740	44559946	44560831
Landmark	46,775,797	40,740,497 – 52,811,097	6A	46,775,797 – 47,400,825	6A	TraesLDM6A03G03262780	44805062	44808015
Landmark	46,775,797	40,740,497 – 52,811,097	6A	46,775,797 – 47,400,825	6A	TraesLDM6A03G03262800	44819716	44820868
Landmark	46,775,797	40,740,497 – 52,811,097	6A	46,775,797 – 47,400,825	6A	TraesLDM6A03G03262830	44908577	44913569
Landmark	46,775,797	40,740,497 – 52,811,097	6A	46,775,797 – 47,400,825	6A	TraesLDM6A03G03262950	45260444	45264158
Landmark	46,775,797	40,740,497 – 52,811,097	6A	46,775,797 – 47,400,825	6A	TraesLDM6A03G03262980	45270213	45273928
Landmark	46,775,797	40,740,497 – 52,811,097	6A	46,775,797 – 47,400,825	6A	TraesLDM6A03G03263110	45412706	45413370
Landmark	46,775,797	40,740,497 – 52,811,097	6A	46,775,797 – 47,400,825	6A	TraesLDM6A03G03263140	45480822	45481951
Landmark	46,775,797	40,740,497 – 52,811,097	6A	46,775,797 – 47,400,825	6A	TraesLDM6A03G03263170	45742562	45743095
Landmark	46,775,797	40,740,497 – 52,811,097	6A	46,775,797 – 47,400,825	6A	TraesLDM6A03G03263180	45744584	45744970
Landmark	46,775,797	40,740,497 – 52,811,097	6A	46,775,797 – 47,400,825	6A	TraesLDM6A03G03263220	45777507	45778464
Landmark	46,775,797	40,740,497 – 52,811,097	6A	46,775,797 – 47,400,825	6A	TraesLDM6A03G03263230	45778527	45781125
Landmark	46,775,797	40,740,497 – 52,811,097	6A	46,775,797 – 47,400,825	6A	TraesLDM6A03G03263250	45795779	45796796
Landmark	46,775,797	40,740,497 – 52,811,097	6A	46,775,797 – 47,400,825	6A	TraesLDM6A03G03263310	45891937	45896658
Landmark	46,775,797	40,740,497 – 52,811,097	6A	46,775,797 – 47,400,825	6A	TraesLDM6A03G03263320	45898625	45899580
Landmark	46,775,797	40,740,497 – 52,811,097	6A	46,775,797 – 47,400,825	6A	TraesLDM6A03G03263330	45905288	45912515
Landmark	46,775,797	40,740,497 – 52,811,097	6A	46,775,797 – 47,400,825	6A	TraesLDM6A03G03263380	45959227	45961426
Landmark	46,775,797	40,740,497 – 52,811,097	6A	46,775,797 – 47,400,825	6A	TraesLDM6A03G03263400	45979775	45981950
Landmark	46,775,797	40,740,497 – 52,811,097	6A	46,775,797 – 47,400,825	6A	TraesLDM6A03G03263470	46170010	46170649
Landmark	46,775,797	40,740,497 – 52,811,097	6A	46,775,797 – 47,400,825	6A	TraesLDM6A03G03263480	46173354	46174079
Landmark	46,775,797	40,740,497 – 52,811,097	6A	46,775,797 – 47,400,825	6A	TraesLDM6A03G03263530	46330137	46331402
Landmark	46,775,797	40,740,497 – 52,811,097	6A	46,775,797 – 47,400,825	6A	TraesLDM6A03G03263560	46390790	46395481
Landmark	46,775,797	40,740,497 – 52,811,097	6A	46,775,797 – 47,400,825	6A	TraesLDM6A03G03263570	46458818	46461736
Landmark	46,775,797	40,740,497 – 52,811,097	6A	46,775,797 – 47,400,825	6A	TraesLDM6A03G03263630	46673389	46677325
Landmark	46,775,797	40,740,497 – 52,811,097	6A	46,775,797 – 47,400,825	6A	TraesLDM6A03G03263680	46718414	46720665
Landmark	46,775,797	40,740,497 – 52,811,097	6A	46,775,797 – 47,400,825	6A	TraesLDM6A03G03263760	46867316	46868386
Landmark	46,775,797	40,740,497 – 52,811,097	6A	46,775,797 – 47,400,825	6A	TraesLDM6A03G03263770	46870168	46872936
Landmark	46,775,797	40,740,497 – 52,811,097	6A	46,775,797 – 47,400,825	6A	TraesLDM6A03G03263780	46879702	46881843
Landmark	46,775,797	40,740,497 – 52,811,097	6A	46,775,797 – 47,400,825	6A	TraesLDM6A03G03263830	46931003	46932340
Landmark	46,775,797	40,740,497 – 52,811,097	6A	46,775,797 – 47,400,825	6A	TraesLDM6A03G03263870	47119372	47121946
Landmark	46,775,797	40,740,497 – 52,811,097	6A	46,775,797 – 47,400,825	6A	TraesLDM6A03G03263880	47132580	47138147
Landmark	46,775,797	40,740,497 – 52,811,097	6A	46,775,797 – 47,400,825	6A	TraesLDM6A03G03263930	47270354	47272538
Landmark	46,775,797	40,740,497 – 52,811,097	6A	46,775,797 – 47,400,825	6A	TraesLDM6A03G03263970	47288956	47290535
Landmark	46,775,797	40,740,497 – 52,811,097	6A	46,775,797 – 47,400,825	6A	TraesLDM6A03G03264000	47337143	47341055
Landmark	46,775,797	40,740,497 – 52,811,097	6A	46,775,797 – 47,400,825	6A	TraesLDM6A03G03264010	47363395	47366313
Landmark	46,775,797	40,740,497 – 52,811,097	6A	46,775,797 – 47,400,825	6A	TraesLDM6A03G03264030	47400993	47402265
Landmark	46,775,797	40,740,497 – 52,811,097	6A	46,775,797 – 47,400,825	6A	TraesLDM6A03G03264060	47426452	47427294
Landmark	46,775,797	40,740,497 – 52,811,097	6A	46,775,797 – 47,400,825	6A	TraesLDM6A03G03264160	47738066	47743006
Landmark	46,775,797	40,740,497 – 52,811,097	6A	46,775,797 – 47,400,825	6A	TraesLDM6A03G03264170	47748155	47753905
Landmark	46,775,797	40,740,497 – 52,811,097	6A	46,775,797 – 47,400,825	6A	TraesLDM6A03G03264180	47756635	47759251
Landmark	46,775,797	40,740,497 – 52,811,097	6A	46,775,797 – 47,400,825	6A	TraesLDM6A03G03264200	47782597	47787233
Landmark	46,775,797	40,740,497 – 52,811,097	6A	46,775,797 – 47,400,825	6A	TraesLDM6A03G03264210	47787447	47791491
Landmark	46,775,797	40,740,497 – 52,811,097	6A	46,775,797 – 47,400,825	6A	TraesLDM6A03G03264220	47793882	47797824
Landmark	46,775,797	40,740,497 – 52,811,097	6A	46,775,797 – 47,400,825	6A	TraesLDM6A03G03264240	47870895	47872732
Landmark	46,775,797	40,740,497 – 52,811,097	6A	46,775,797 – 47,400,825	6A	TraesLDM6A03G03264250	47878326	47878771
Landmark	46,775,797	40,740,497 – 52,811,097	6A	46,775,797 – 47,400,825	6A	TraesLDM6A03G03264260	47882146	47882527
Landmark	46,775,797	40,740,497 – 52,811,097	6A	46,775,797 – 47,400,825	6A	TraesLDM6A03G03264300	47972676	47973112
Landmark	46,775,797	40,740,497 – 52,811,097	6A	46,775,797 – 47,400,825	6A	TraesLDM6A03G03264360	48023826	48024356
Landmark	46,775,797	40,740,497 – 52,811,097	6A	46,775,797 – 47,400,825	6A	TraesLDM6A03G03264390	48112666	48113228
Landmark	46,775,797	40,740,497 – 52,811,097	6A	46,775,797 – 47,400,825	6A	TraesLDM6A03G03264400	48122745	48122987
Landmark	46,775,797	40,740,497 – 52,811,097	6A	46,775,797 – 47,400,825	6A	TraesLDM6A03G03264440	48154566	48155098
Landmark	46,775,797	40,740,497 – 52,811,097	6A	46,775,797 – 47,400,825	6A	TraesLDM6A03G03264450	48252508	48255427
Landmark	46,775,797	40,740,497 – 52,811,097	6A	46,775,797 – 47,400,825	6A	TraesLDM6A03G03264470	48348362	48355663
Landmark	46,775,797	40,740,497 – 52,811,097	6A	46,775,797 – 47,400,825	6A	TraesLDM6A03G03264480	48376599	48376823
Landmark	46,775,797	40,740,497 – 52,811,097	6A	46,775,797 – 47,400,825	6A	TraesLDM6A03G03264510	48389298	48392735
Landmark	46,775,797	40,740,497 – 52,811,097	6A	46,775,797 – 47,400,825	6A	TraesLDM6A03G03264520	48431001	48436781
Landmark	46,775,797	40,740,497 – 52,811,097	6A	46,775,797 – 47,400,825	6A	TraesLDM6A03G03264530	48438176	48438780
Landmark	46,775,797	40,740,497 – 52,811,097	6A	46,775,797 – 47,400,825	6A	TraesLDM6A03G03264540	48448424	48448732
Landmark	46,775,797	40,740,497 – 52,811,097	6A	46,775,797 – 47,400,825	6A	TraesLDM6A03G03264600	48679486	48680591
Landmark	46,775,797	40,740,497 – 52,811,097	6A	46,775,797 – 47,400,825	6A	TraesLDM6A03G03264620	48710302	48711382
Landmark	46,775,797	40,740,497 – 52,811,097	6A	46,775,797 – 47,400,825	6A	TraesLDM6A03G03264670	48746386	48747781
Landmark	46,775,797	40,740,497 – 52,811,097	6A	46,775,797 – 47,400,825	6A	TraesLDM6A03G03264690	48831235	48831565
Landmark	46,775,797	40,740,497 – 52,811,097	6A	46,775,797 – 47,400,825	6A	TraesLDM6A03G03264710	48875181	48878837
Landmark	46,775,797	40,740,497 – 52,811,097	6A	46,775,797 – 47,400,825	6A	TraesLDM6A03G03264720	48889221	48893195
Landmark	46,775,797	40,740,497 – 52,811,097	6A	46,775,797 – 47,400,825	6A	TraesLDM6A03G03264730	48908220	48909446
Landmark	46,775,797	40,740,497 – 52,811,097	6A	46,775,797 – 47,400,825	6A	TraesLDM6A03G03264800	49055661	49056475
Landmark	46,775,797	40,740,497 – 52,811,097	6A	46,775,797 – 47,400,825	6A	TraesLDM6A03G03264840	49114137	49115475
Landmark	46,775,797	40,740,497 – 52,811,097	6A	46,775,797 – 47,400,825	6A	TraesLDM6A03G03264890	49273836	49275731
Landmark	46,775,797	40,740,497 – 52,811,097	6A	46,775,797 – 47,400,825	6A	TraesLDM6A03G03264920	49343405	49345236
Landmark	46,775,797	40,740,497 – 52,811,097	6A	46,775,797 – 47,400,825	6A	TraesLDM6A03G03264950	49437383	49439665
Landmark	46,775,797	40,740,497 – 52,811,097	6A	46,775,797 – 47,400,825	6A	TraesLDM6A03G03264980	49727807	49729328
Landmark	46,775,797	40,740,497 – 52,811,097	6A	46,775,797 – 47,400,825	6A	TraesLDM6A03G03265070	50220556	50221599
Landmark	46,775,797	40,740,497 – 52,811,097	6A	46,775,797 – 47,400,825	6A	TraesLDM6A03G03265080	50223084	50224315
Landmark	46,775,797	40,740,497 – 52,811,097	6A	46,775,797 – 47,400,825	6A	TraesLDM6A03G03265090	50230336	50232211
Landmark	46,775,797	40,740,497 – 52,811,097	6A	46,775,797 – 47,400,825	6A	TraesLDM6A03G03265100	50232613	50234808
Landmark	46,775,797	40,740,497 – 52,811,097	6A	46,775,797 – 47,400,825	6A	TraesLDM6A03G03265110	50239791	50243738
Landmark	46,775,797	40,740,497 – 52,811,097	6A	46,775,797 – 47,400,825	6A	TraesLDM6A03G03265120	50269453	50274513
Landmark	46,775,797	40,740,497 – 52,811,097	6A	46,775,797 – 47,400,825	6A	TraesLDM6A03G03265130	50269465	50274507
Landmark	46,775,797	40,740,497 – 52,811,097	6A	46,775,797 – 47,400,825	6A	TraesLDM6A03G03265140	50277717	50278205
Landmark	46,775,797	40,740,497 – 52,811,097	6A	46,775,797 – 47,400,825	6A	TraesLDM6A03G03265180	50323602	50325641
Landmark	46,775,797	40,740,497 – 52,811,097	6A	46,775,797 – 47,400,825	6A	TraesLDM6A03G03265190	50343486	50357411
Landmark	46,775,797	40,740,497 – 52,811,097	6A	46,775,797 – 47,400,825	6A	TraesLDM6A03G03265220	50383206	50386455
Landmark	46,775,797	40,740,497 – 52,811,097	6A	46,775,797 – 47,400,825	6A	TraesLDM6A03G03265260	50606478	50607973
Landmark	46,775,797	40,740,497 – 52,811,097	6A	46,775,797 – 47,400,825	6A	TraesLDM6A03G03265310	50730641	50733157
Landmark	46,775,797	40,740,497 – 52,811,097	6A	46,775,797 – 47,400,825	6A	TraesLDM6A03G03265330	50743906	50745380
Landmark	46,775,797	40,740,497 – 52,811,097	6A	46,775,797 – 47,400,825	6A	TraesLDM6A03G03265370	50758561	50758972
Landmark	46,775,797	40,740,497 – 52,811,097	6A	46,775,797 – 47,400,825	6A	TraesLDM6A03G03265380	50769532	50774124
Landmark	46,775,797	40,740,497 – 52,811,097	6A	46,775,797 – 47,400,825	6A	TraesLDM6A03G03265390	50797937	50803500
Landmark	46,775,797	40,740,497 – 52,811,097	6A	46,775,797 – 47,400,825	6A	TraesLDM6A03G03265420	50835521	50838128
Landmark	46,775,797	40,740,497 – 52,811,097	6A	46,775,797 – 47,400,825	6A	TraesLDM6A03G03265440	50864063	50868360
Landmark	46,775,797	40,740,497 – 52,811,097	6A	46,775,797 – 47,400,825	6A	TraesLDM6A03G03265490	50968133	50971485
Landmark	46,775,797	40,740,497 – 52,811,097	6A	46,775,797 – 47,400,825	6A	TraesLDM6A03G03265500	51066371	51068945
Landmark	46,775,797	40,740,497 – 52,811,097	6A	46,775,797 – 47,400,825	6A	TraesLDM6A03G03265530	51114199	51116285
Landmark	46,775,797	40,740,497 – 52,811,097	6A	46,775,797 – 47,400,825	6A	TraesLDM6A03G03265570	51227190	51229295
Landmark	46,775,797	40,740,497 – 52,811,097	6A	46,775,797 – 47,400,825	6A	TraesLDM6A03G03265590	51240197	51249674
Landmark	46,775,797	40,740,497 – 52,811,097	6A	46,775,797 – 47,400,825	6A	TraesLDM6A03G03265600	51260689	51266433
Landmark	46,775,797	40,740,497 – 52,811,097	6A	46,775,797 – 47,400,825	6A	TraesLDM6A03G03265670	51317621	51322961
Landmark	46,775,797	40,740,497 – 52,811,097	6A	46,775,797 – 47,400,825	6A	TraesLDM6A03G03265680	51325162	51327491
Landmark	46,775,797	40,740,497 – 52,811,097	6A	46,775,797 – 47,400,825	6A	TraesLDM6A03G03265690	51327732	51332287
Landmark	46,775,797	40,740,497 – 52,811,097	6A	46,775,797 – 47,400,825	6A	TraesLDM6A03G03265800	51645562	51646185
Landmark	46,775,797	40,740,497 – 52,811,097	6A	46,775,797 – 47,400,825	6A	TraesLDM6A03G03265820	51649317	51651435
Landmark	46,775,797	40,740,497 – 52,811,097	6A	46,775,797 – 47,400,825	6A	TraesLDM6A03G03265880	51795756	51796511
Landmark	46,775,797	40,740,497 – 52,811,097	6A	46,775,797 – 47,400,825	6A	TraesLDM6A03G03265950	52042061	52045680
Landmark	46,775,797	40,740,497 – 52,811,097	6A	46,775,797 – 47,400,825	6A	TraesLDM6A03G03265960	52047759	52052412
Landmark	46,775,797	40,740,497 – 52,811,097	6A	46,775,797 – 47,400,825	6A	TraesLDM6A03G03266010	52089951	52092480
Landmark	46,775,797	40,740,497 – 52,811,097	6A	46,775,797 – 47,400,825	6A	TraesLDM6A03G03266020	52093275	52095717
Landmark	46,775,797	40,740,497 – 52,811,097	6A	46,775,797 – 47,400,825	6A	TraesLDM6A03G03266070	52109142	52112595
Landmark	46,775,797	40,740,497 – 52,811,097	6A	46,775,797 – 47,400,825	6A	TraesLDM6A03G03266100	52122124	52123082
Landmark	46,775,797	40,740,497 – 52,811,097	6A	46,775,797 – 47,400,825	6A	TraesLDM6A03G03266130	52131775	52135428
Landmark	46,775,797	40,740,497 – 52,811,097	6A	46,775,797 – 47,400,825	6A	TraesLDM6A03G03266150	52231050	52237150
Landmark	46,775,797	40,740,497 – 52,811,097	6A	46,775,797 – 47,400,825	6A	TraesLDM6A03G03266250	52477439	52480340
Landmark	46,775,797	40,740,497 – 52,811,097	6A	46,775,797 – 47,400,825	6A	TraesLDM6A03G03266260	52481902	52484004
Landmark	46,775,797	40,740,497 – 52,811,097	6A	46,775,797 – 47,400,825	6A	TraesLDM6A03G03266270	52485242	52489970
Landmark	46,775,797	40,740,497 – 52,811,097	6A	46,775,797 – 47,400,825	6A	TraesLDM6A03G03266390	52784936	52786746
Landmark	46,775,797	40,740,497 – 52,811,097	6A	46,775,797 – 47,400,825	6A	TraesLDM6A03G03266400	52785672	52785908
Landmark	46,775,797	40,740,497 – 52,811,097	6A	46,775,797 – 47,400,825	6A	TraesLDM6A03G03266450	52796090	52796236
Landmark	46,775,797	40,740,497 – 52,811,097	6A	46,775,797 – 47,400,825	6A	TraesLDM6A03G03266470	52798223	52798539
Landmark	464,036,942	461,651,842 – 466,422,042	1B	464,036,942 – 467,684,390	1B	TraesLDM1B03G00314180	462111676	462120708
Landmark	464,036,942	461,651,842 – 466,422,042	1B	464,036,942 – 467,684,390	1B	TraesLDM1B03G00314330	462371766	462374653
Landmark	464,036,942	461,651,842 – 466,422,042	1B	464,036,942 – 467,684,390	1B	TraesLDM1B03G00314370	462608166	462611372
Landmark	464,036,942	461,651,842 – 466,422,042	1B	464,036,942 – 467,684,390	1B	TraesLDM1B03G00314410	462662475	462664668
Landmark	464,036,942	461,651,842 – 466,422,042	1B	464,036,942 – 467,684,390	1B	TraesLDM1B03G00314500	462951062	462960428
Landmark	464,036,942	461,651,842 – 466,422,042	1B	464,036,942 – 467,684,390	1B	TraesLDM1B03G00314510	462960806	462961609
Landmark	464,036,942	461,651,842 – 466,422,042	1B	464,036,942 – 467,684,390	1B	TraesLDM1B03G00314530	463104797	463107283
Landmark	464,036,942	461,651,842 – 466,422,042	1B	464,036,942 – 467,684,390	1B	TraesLDM1B03G00314610	463589341	463590438
Landmark	464,036,942	461,651,842 – 466,422,042	1B	464,036,942 – 467,684,390	1B	TraesLDM1B03G00314620	463727132	463729407
Landmark	464,036,942	461,651,842 – 466,422,042	1B	464,036,942 – 467,684,390	1B	TraesLDM1B03G00314650	463928106	463931614
Landmark	464,036,942	461,651,842 – 466,422,042	1B	464,036,942 – 467,684,390	1B	TraesLDM1B03G00314660	463995466	463998425
Landmark	464,036,942	461,651,842 – 466,422,042	1B	464,036,942 – 467,684,390	1B	TraesLDM1B03G00314670	464000767	464004633
Landmark	464,036,942	461,651,842 – 466,422,042	1B	464,036,942 – 467,684,390	1B	TraesLDM1B03G00314680	464006730	464015013
Landmark	464,036,942	461,651,842 – 466,422,042	1B	464,036,942 – 467,684,390	1B	TraesLDM1B03G00314700	464174087	464175775
Landmark	464,036,942	461,651,842 – 466,422,042	1B	464,036,942 – 467,684,390	1B	TraesLDM1B03G00314720	464452822	464455285
Landmark	464,036,942	461,651,842 – 466,422,042	1B	464,036,942 – 467,684,390	1B	TraesLDM1B03G00314740	464468889	464487207
Landmark	464,036,942	461,651,842 – 466,422,042	1B	464,036,942 – 467,684,390	1B	TraesLDM1B03G00314760	464580903	464581691
Landmark	464,036,942	461,651,842 – 466,422,042	1B	464,036,942 – 467,684,390	1B	TraesLDM1B03G00314800	464715621	464719724
Landmark	464,036,942	461,651,842 – 466,422,042	1B	464,036,942 – 467,684,390	1B	TraesLDM1B03G00314820	464736891	464745021
Landmark	464,036,942	461,651,842 – 466,422,042	1B	464,036,942 – 467,684,390	1B	TraesLDM1B03G00314840	464766004	464767896
Landmark	464,036,942	461,651,842 – 466,422,042	1B	464,036,942 – 467,684,390	1B	TraesLDM1B03G00314900	465066075	465070837
Landmark	464,036,942	461,651,842 – 466,422,042	1B	464,036,942 – 467,684,390	1B	TraesLDM1B03G00314910	465071105	465074572
Landmark	464,036,942	461,651,842 – 466,422,042	1B	464,036,942 – 467,684,390	1B	TraesLDM1B03G00314940	465120436	465122814
Landmark	464,036,942	461,651,842 – 466,422,042	1B	464,036,942 – 467,684,390	1B	TraesLDM1B03G00314950	465123466	465125748
Landmark	464,036,942	461,651,842 – 466,422,042	1B	464,036,942 – 467,684,390	1B	TraesLDM1B03G00314970	465205120	465216454
Landmark	464,036,942	461,651,842 – 466,422,042	1B	464,036,942 – 467,684,390	1B	TraesLDM1B03G00315000	465279586	465281961
Landmark	464,036,942	461,651,842 – 466,422,042	1B	464,036,942 – 467,684,390	1B	TraesLDM1B03G00315040	465494426	465499699
Landmark	464,036,942	461,651,842 – 466,422,042	1B	464,036,942 – 467,684,390	1B	TraesLDM1B03G00315060	465606228	465609380
Landmark	464,036,942	461,651,842 – 466,422,042	1B	464,036,942 – 467,684,390	1B	TraesLDM1B03G00315080	465627496	465629597
Landmark	464,036,942	461,651,842 – 466,422,042	1B	464,036,942 – 467,684,390	1B	TraesLDM1B03G00315110	465694380	465696655
Landmark	464,036,942	461,651,842 – 466,422,042	1B	464,036,942 – 467,684,390	1B	TraesLDM1B03G00315130	465748069	465751238
Landmark	464,036,942	461,651,842 – 466,422,042	1B	464,036,942 – 467,684,390	1B	TraesLDM1B03G00315150	465823166	465824393
Landmark	464,036,942	461,651,842 – 466,422,042	1B	464,036,942 – 467,684,390	1B	TraesLDM1B03G00315170	465871340	465872573
Landmark	464,036,942	461,651,842 – 466,422,042	1B	464,036,942 – 467,684,390	1B	TraesLDM1B03G00315180	465907416	465915360
Landmark	464,036,942	461,651,842 – 466,422,042	1B	464,036,942 – 467,684,390	1B	TraesLDM1B03G00315190	465914538	465915322
Landmark	464,036,942	461,651,842 – 466,422,042	1B	464,036,942 – 467,684,390	1B	TraesLDM1B03G00315250	465948486	465949529
Landmark	464,036,942	461,651,842 – 466,422,042	1B	464,036,942 – 467,684,390	1B	TraesLDM1B03G00315270	466005100	466006340
Landmark	464,036,942	461,651,842 – 466,422,042	1B	464,036,942 – 467,684,390	1B	TraesLDM1B03G00315300	466067516	466069602
Landmark	464,036,942	461,651,842 – 466,422,042	1B	464,036,942 – 467,684,390	1B	TraesLDM1B03G00315330	466120329	466121785
Landmark	464,036,942	461,651,842 – 466,422,042	1B	464,036,942 – 467,684,390	1B	TraesLDM1B03G00315340	466130702	466132821
Landmark	464,036,942	461,651,842 – 466,422,042	1B	464,036,942 – 467,684,390	1B	TraesLDM1B03G00315360	466379140	466380117
Landmark	340,042,038	337,014,238 – 343,069,838	1D	340,042,038	1D	TraesLDM1D03G00508670	337151075	337155418
Landmark	340,042,038	337,014,238 – 343,069,838	1D	340,042,038	1D	TraesLDM1D03G00508680	337160035	337164243
Landmark	340,042,038	337,014,238 – 343,069,838	1D	340,042,038	1D	TraesLDM1D03G00508690	337164429	337167815
Landmark	340,042,038	337,014,238 – 343,069,838	1D	340,042,038	1D	TraesLDM1D03G00508750	337422056	337423584
Landmark	340,042,038	337,014,238 – 343,069,838	1D	340,042,038	1D	TraesLDM1D03G00508760	337465620	337470658
Landmark	340,042,038	337,014,238 – 343,069,838	1D	340,042,038	1D	TraesLDM1D03G00508780	337474199	337475155
Landmark	340,042,038	337,014,238 – 343,069,838	1D	340,042,038	1D	TraesLDM1D03G00508810	337622316	337623204
Landmark	340,042,038	337,014,238 – 343,069,838	1D	340,042,038	1D	TraesLDM1D03G00508860	337680817	337681965
Landmark	340,042,038	337,014,238 – 343,069,838	1D	340,042,038	1D	TraesLDM1D03G00508880	337703016	337705325
Landmark	340,042,038	337,014,238 – 343,069,838	1D	340,042,038	1D	TraesLDM1D03G00508940	337887553	337896438
Landmark	340,042,038	337,014,238 – 343,069,838	1D	340,042,038	1D	TraesLDM1D03G00508970	337998887	337999805
Landmark	340,042,038	337,014,238 – 343,069,838	1D	340,042,038	1D	TraesLDM1D03G00508980	338050333	338054078
Landmark	340,042,038	337,014,238 – 343,069,838	1D	340,042,038	1D	TraesLDM1D03G00508990	338064387	338065415
Landmark	340,042,038	337,014,238 – 343,069,838	1D	340,042,038	1D	TraesLDM1D03G00509010	338080671	338082479
Landmark	340,042,038	337,014,238 – 343,069,838	1D	340,042,038	1D	TraesLDM1D03G00509020	338114080	338115218
Landmark	340,042,038	337,014,238 – 343,069,838	1D	340,042,038	1D	TraesLDM1D03G00509040	338121956	338126605
Landmark	340,042,038	337,014,238 – 343,069,838	1D	340,042,038	1D	TraesLDM1D03G00509050	338132341	338136787
Landmark	340,042,038	337,014,238 – 343,069,838	1D	340,042,038	1D	TraesLDM1D03G00509080	338178929	338185743
Landmark	340,042,038	337,014,238 – 343,069,838	1D	340,042,038	1D	TraesLDM1D03G00509150	338704959	338706417
Landmark	340,042,038	337,014,238 – 343,069,838	1D	340,042,038	1D	TraesLDM1D03G00509170	338746196	338752495
Landmark	340,042,038	337,014,238 – 343,069,838	1D	340,042,038	1D	TraesLDM1D03G00509210	338939559	338945833
Landmark	340,042,038	337,014,238 – 343,069,838	1D	340,042,038	1D	TraesLDM1D03G00509220	338959950	338961009
Landmark	340,042,038	337,014,238 – 343,069,838	1D	340,042,038	1D	TraesLDM1D03G00509260	339036546	339044458
Landmark	340,042,038	337,014,238 – 343,069,838	1D	340,042,038	1D	TraesLDM1D03G00509280	339084196	339085800
Landmark	340,042,038	337,014,238 – 343,069,838	1D	340,042,038	1D	TraesLDM1D03G00509320	339249611	339262248
Landmark	340,042,038	337,014,238 – 343,069,838	1D	340,042,038	1D	TraesLDM1D03G00509340	339378008	339378830
Landmark	340,042,038	337,014,238 – 343,069,838	1D	340,042,038	1D	TraesLDM1D03G00509440	339658160	339665509
Landmark	340,042,038	337,014,238 – 343,069,838	1D	340,042,038	1D	TraesLDM1D03G00509450	339666069	339667584
Landmark	340,042,038	337,014,238 – 343,069,838	1D	340,042,038	1D	TraesLDM1D03G00509470	340010272	340013683
Landmark	340,042,038	337,014,238 – 343,069,838	1D	340,042,038	1D	TraesLDM1D03G00509480	340032506	340038252
Landmark	340,042,038	337,014,238 – 343,069,838	1D	340,042,038	1D	TraesLDM1D03G00509520	340213229	340221316
Landmark	340,042,038	337,014,238 – 343,069,838	1D	340,042,038	1D	TraesLDM1D03G00509530	340228046	340233158
Landmark	340,042,038	337,014,238 – 343,069,838	1D	340,042,038	1D	TraesLDM1D03G00509580	340394237	340394745
Landmark	340,042,038	337,014,238 – 343,069,838	1D	340,042,038	1D	TraesLDM1D03G00509660	340870721	340871794
Landmark	340,042,038	337,014,238 – 343,069,838	1D	340,042,038	1D	TraesLDM1D03G00509670	340872006	340875432
Landmark	340,042,038	337,014,238 – 343,069,838	1D	340,042,038	1D	TraesLDM1D03G00509680	340875606	340878526
Landmark	340,042,038	337,014,238 – 343,069,838	1D	340,042,038	1D	TraesLDM1D03G00509690	340879187	340881117
Landmark	340,042,038	337,014,238 – 343,069,838	1D	340,042,038	1D	TraesLDM1D03G00509700	340880339	340884530
Landmark	340,042,038	337,014,238 – 343,069,838	1D	340,042,038	1D	TraesLDM1D03G00509770	341429556	341430879
Landmark	340,042,038	337,014,238 – 343,069,838	1D	340,042,038	1D	TraesLDM1D03G00509780	341575072	341580559
Landmark	340,042,038	337,014,238 – 343,069,838	1D	340,042,038	1D	TraesLDM1D03G00509790	341580777	341585256
Landmark	340,042,038	337,014,238 – 343,069,838	1D	340,042,038	1D	TraesLDM1D03G00509880	342047652	342052634
Landmark	340,042,038	337,014,238 – 343,069,838	1D	340,042,038	1D	TraesLDM1D03G00509930	342199939	342204521
Landmark	340,042,038	337,014,238 – 343,069,838	1D	340,042,038	1D	TraesLDM1D03G00509950	342299060	342301974
Landmark	340,042,038	337,014,238 – 343,069,838	1D	340,042,038	1D	TraesLDM1D03G00510030	342549379	342555781
Landmark	340,042,038	337,014,238 – 343,069,838	1D	340,042,038	1D	TraesLDM1D03G00510040	342619854	342622714
Landmark	340,042,038	337,014,238 – 343,069,838	1D	340,042,038	1D	TraesLDM1D03G00510060	342711314	342713088
Landmark	340,042,038	337,014,238 – 343,069,838	1D	340,042,038	1D	TraesLDM1D03G00510080	342783735	342788564
Landmark	340,042,038	337,014,238 – 343,069,838	1D	340,042,038	1D	TraesLDM1D03G00510100	342791856	342798297
Landmark	340,042,038	337,014,238 – 343,069,838	1D	340,042,038	1D	TraesLDM1D03G00510110	342798648	342800441
Landmark	340,042,038	337,014,238 – 343,069,838	1D	340,042,038	1D	TraesLDM1D03G00510160	342971056	342980015
Landmark	340,042,038	337,014,238 – 343,069,838	1D	340,042,038	1D	TraesLDM1D03G00510170	342993871	342994995
Landmark	340,042,038	337,014,238 – 343,069,838	1D	340,042,038	1D	TraesLDM1D03G00510180	343047590	343047745

## Sheet: Mace
Genome	Marker Position	Region including LD decay	Chromosome_CS	Region of significant association	Chromosome	Candidate Gene	Gene start position	Gene end position
Mace	634,815,587	631,787,787 – 637,843,387	7D	634,815,587 – 635,303,129	7D	TraesMAC7D03G04485700	631979382	632002899
Mace	634,815,587	631,787,787 – 637,843,387	7D	634,815,587 – 635,303,129	7D	TraesMAC7D03G04485750	632147321	632153532
Mace	634,815,587	631,787,787 – 637,843,387	7D	634,815,587 – 635,303,129	7D	TraesMAC7D03G04485770	632179643	632180352
Mace	634,815,587	631,787,787 – 637,843,387	7D	634,815,587 – 635,303,129	7D	TraesMAC7D03G04485780	632180384	632181403
Mace	634,815,587	631,787,787 – 637,843,387	7D	634,815,587 – 635,303,129	7D	TraesMAC7D03G04485790	632181480	632181911
Mace	634,815,587	631,787,787 – 637,843,387	7D	634,815,587 – 635,303,129	7D	TraesMAC7D03G04485800	632182693	632183654
Mace	634,815,587	631,787,787 – 637,843,387	7D	634,815,587 – 635,303,129	7D	TraesMAC7D03G04485810	632183737	632184185
Mace	634,815,587	631,787,787 – 637,843,387	7D	634,815,587 – 635,303,129	7D	TraesMAC7D03G04485820	632185375	632186094
Mace	634,815,587	631,787,787 – 637,843,387	7D	634,815,587 – 635,303,129	7D	TraesMAC7D03G04485830	632186135	632186600
Mace	634,815,587	631,787,787 – 637,843,387	7D	634,815,587 – 635,303,129	7D	TraesMAC7D03G04485840	632186657	632187085
Mace	634,815,587	631,787,787 – 637,843,387	7D	634,815,587 – 635,303,129	7D	TraesMAC7D03G04485850	632187159	632187795
Mace	634,815,587	631,787,787 – 637,843,387	7D	634,815,587 – 635,303,129	7D	TraesMAC7D03G04485860	632187192	632187741
Mace	634,815,587	631,787,787 – 637,843,387	7D	634,815,587 – 635,303,129	7D	TraesMAC7D03G04485870	632188710	632189035
Mace	634,815,587	631,787,787 – 637,843,387	7D	634,815,587 – 635,303,129	7D	TraesMAC7D03G04485880	632189575	632190454
Mace	634,815,587	631,787,787 – 637,843,387	7D	634,815,587 – 635,303,129	7D	TraesMAC7D03G04485900	632192290	632194534
Mace	634,815,587	631,787,787 – 637,843,387	7D	634,815,587 – 635,303,129	7D	TraesMAC7D03G04485910	632194741	632195347
Mace	634,815,587	631,787,787 – 637,843,387	7D	634,815,587 – 635,303,129	7D	TraesMAC7D03G04485930	632199691	632200686
Mace	634,815,587	631,787,787 – 637,843,387	7D	634,815,587 – 635,303,129	7D	TraesMAC7D03G04485960	632226605	632230622
Mace	634,815,587	631,787,787 – 637,843,387	7D	634,815,587 – 635,303,129	7D	TraesMAC7D03G04485990	632265923	632266240
Mace	634,815,587	631,787,787 – 637,843,387	7D	634,815,587 – 635,303,129	7D	TraesMAC7D03G04486020	632282874	632283044
Mace	634,815,587	631,787,787 – 637,843,387	7D	634,815,587 – 635,303,129	7D	TraesMAC7D03G04486040	632293991	632299068
Mace	634,815,587	631,787,787 – 637,843,387	7D	634,815,587 – 635,303,129	7D	TraesMAC7D03G04486070	632331577	632336877
Mace	634,815,587	631,787,787 – 637,843,387	7D	634,815,587 – 635,303,129	7D	TraesMAC7D03G04486080	632337746	632344204
Mace	634,815,587	631,787,787 – 637,843,387	7D	634,815,587 – 635,303,129	7D	TraesMAC7D03G04486090	632346568	632356864
Mace	634,815,587	631,787,787 – 637,843,387	7D	634,815,587 – 635,303,129	7D	TraesMAC7D03G04486100	632351799	632353675
Mace	634,815,587	631,787,787 – 637,843,387	7D	634,815,587 – 635,303,129	7D	TraesMAC7D03G04486110	632380392	632385708
Mace	634,815,587	631,787,787 – 637,843,387	7D	634,815,587 – 635,303,129	7D	TraesMAC7D03G04486130	632386806	632391245
Mace	634,815,587	631,787,787 – 637,843,387	7D	634,815,587 – 635,303,129	7D	TraesMAC7D03G04486140	632393620	632395685
Mace	634,815,587	631,787,787 – 637,843,387	7D	634,815,587 – 635,303,129	7D	TraesMAC7D03G04486200	632444731	632445760
Mace	634,815,587	631,787,787 – 637,843,387	7D	634,815,587 – 635,303,129	7D	TraesMAC7D03G04486230	632454482	632456195
Mace	634,815,587	631,787,787 – 637,843,387	7D	634,815,587 – 635,303,129	7D	TraesMAC7D03G04486250	632468607	632470385
Mace	634,815,587	631,787,787 – 637,843,387	7D	634,815,587 – 635,303,129	7D	TraesMAC7D03G04486280	632531881	632535705
Mace	634,815,587	631,787,787 – 637,843,387	7D	634,815,587 – 635,303,129	7D	TraesMAC7D03G04486290	632540829	632542909
Mace	634,815,587	631,787,787 – 637,843,387	7D	634,815,587 – 635,303,129	7D	TraesMAC7D03G04486320	632548596	632556326
Mace	634,815,587	631,787,787 – 637,843,387	7D	634,815,587 – 635,303,129	7D	TraesMAC7D03G04486330	632558306	632558925
Mace	634,815,587	631,787,787 – 637,843,387	7D	634,815,587 – 635,303,129	7D	TraesMAC7D03G04486400	632620639	632626666
Mace	634,815,587	631,787,787 – 637,843,387	7D	634,815,587 – 635,303,129	7D	TraesMAC7D03G04486520	632812544	632817616
Mace	634,815,587	631,787,787 – 637,843,387	7D	634,815,587 – 635,303,129	7D	TraesMAC7D03G04486530	632824584	632831477
Mace	634,815,587	631,787,787 – 637,843,387	7D	634,815,587 – 635,303,129	7D	TraesMAC7D03G04486580	632870662	632873879
Mace	634,815,587	631,787,787 – 637,843,387	7D	634,815,587 – 635,303,129	7D	TraesMAC7D03G04486610	632938124	632944637
Mace	634,815,587	631,787,787 – 637,843,387	7D	634,815,587 – 635,303,129	7D	TraesMAC7D03G04486630	632978351	632987725
Mace	634,815,587	631,787,787 – 637,843,387	7D	634,815,587 – 635,303,129	7D	TraesMAC7D03G04486660	633010316	633010900
Mace	634,815,587	631,787,787 – 637,843,387	7D	634,815,587 – 635,303,129	7D	TraesMAC7D03G04486680	633022565	633030117
Mace	634,815,587	631,787,787 – 637,843,387	7D	634,815,587 – 635,303,129	7D	TraesMAC7D03G04486690	633036694	633041515
Mace	634,815,587	631,787,787 – 637,843,387	7D	634,815,587 – 635,303,129	7D	TraesMAC7D03G04486700	633042823	633045584
Mace	634,815,587	631,787,787 – 637,843,387	7D	634,815,587 – 635,303,129	7D	TraesMAC7D03G04486710	633147088	633161365
Mace	634,815,587	631,787,787 – 637,843,387	7D	634,815,587 – 635,303,129	7D	TraesMAC7D03G04486720	633162703	633166305
Mace	634,815,587	631,787,787 – 637,843,387	7D	634,815,587 – 635,303,129	7D	TraesMAC7D03G04486730	633170958	633173349
Mace	634,815,587	631,787,787 – 637,843,387	7D	634,815,587 – 635,303,129	7D	TraesMAC7D03G04486750	633242845	633245313
Mace	634,815,587	631,787,787 – 637,843,387	7D	634,815,587 – 635,303,129	7D	TraesMAC7D03G04486790	633281651	633282755
Mace	634,815,587	631,787,787 – 637,843,387	7D	634,815,587 – 635,303,129	7D	TraesMAC7D03G04486910	633374337	633377025
Mace	634,815,587	631,787,787 – 637,843,387	7D	634,815,587 – 635,303,129	7D	TraesMAC7D03G04486930	633382996	633383908
Mace	634,815,587	631,787,787 – 637,843,387	7D	634,815,587 – 635,303,129	7D	TraesMAC7D03G04487040	633552159	633554455
Mace	634,815,587	631,787,787 – 637,843,387	7D	634,815,587 – 635,303,129	7D	TraesMAC7D03G04487050	633567835	633568911
Mace	634,815,587	631,787,787 – 637,843,387	7D	634,815,587 – 635,303,129	7D	TraesMAC7D03G04487120	633658161	633661865
Mace	634,815,587	631,787,787 – 637,843,387	7D	634,815,587 – 635,303,129	7D	TraesMAC7D03G04487140	633699901	633703544
Mace	634,815,587	631,787,787 – 637,843,387	7D	634,815,587 – 635,303,129	7D	TraesMAC7D03G04487190	633744966	633747985
Mace	634,815,587	631,787,787 – 637,843,387	7D	634,815,587 – 635,303,129	7D	TraesMAC7D03G04487220	633835380	633836335
Mace	634,815,587	631,787,787 – 637,843,387	7D	634,815,587 – 635,303,129	7D	TraesMAC7D03G04487240	633862236	633863831
Mace	634,815,587	631,787,787 – 637,843,387	7D	634,815,587 – 635,303,129	7D	TraesMAC7D03G04487250	633890107	633890319
Mace	634,815,587	631,787,787 – 637,843,387	7D	634,815,587 – 635,303,129	7D	TraesMAC7D03G04487290	633934024	633943905
Mace	634,815,587	631,787,787 – 637,843,387	7D	634,815,587 – 635,303,129	7D	TraesMAC7D03G04487300	633951364	633952055
Mace	634,815,587	631,787,787 – 637,843,387	7D	634,815,587 – 635,303,129	7D	TraesMAC7D03G04487330	634009376	634010202
Mace	634,815,587	631,787,787 – 637,843,387	7D	634,815,587 – 635,303,129	7D	TraesMAC7D03G04487340	634013726	634015257
Mace	634,815,587	631,787,787 – 637,843,387	7D	634,815,587 – 635,303,129	7D	TraesMAC7D03G04487350	634043717	634046522
Mace	634,815,587	631,787,787 – 637,843,387	7D	634,815,587 – 635,303,129	7D	TraesMAC7D03G04487360	634047814	634050629
Mace	634,815,587	631,787,787 – 637,843,387	7D	634,815,587 – 635,303,129	7D	TraesMAC7D03G04487400	634100366	634102650
Mace	634,815,587	631,787,787 – 637,843,387	7D	634,815,587 – 635,303,129	7D	TraesMAC7D03G04487410	634106750	634111395
Mace	634,815,587	631,787,787 – 637,843,387	7D	634,815,587 – 635,303,129	7D	TraesMAC7D03G04487420	634113638	634117115
Mace	634,815,587	631,787,787 – 637,843,387	7D	634,815,587 – 635,303,129	7D	TraesMAC7D03G04487450	634194006	634194930
Mace	634,815,587	631,787,787 – 637,843,387	7D	634,815,587 – 635,303,129	7D	TraesMAC7D03G04487480	634213296	634222549
Mace	634,815,587	631,787,787 – 637,843,387	7D	634,815,587 – 635,303,129	7D	TraesMAC7D03G04487490	634231349	634236595
Mace	634,815,587	631,787,787 – 637,843,387	7D	634,815,587 – 635,303,129	7D	TraesMAC7D03G04487500	634238716	634239377
Mace	634,815,587	631,787,787 – 637,843,387	7D	634,815,587 – 635,303,129	7D	TraesMAC7D03G04487510	634241876	634244391
Mace	634,815,587	631,787,787 – 637,843,387	7D	634,815,587 – 635,303,129	7D	TraesMAC7D03G04487540	634257269	634258164
Mace	634,815,587	631,787,787 – 637,843,387	7D	634,815,587 – 635,303,129	7D	TraesMAC7D03G04487560	634264847	634265948
Mace	634,815,587	631,787,787 – 637,843,387	7D	634,815,587 – 635,303,129	7D	TraesMAC7D03G04487570	634266488	634269215
Mace	634,815,587	631,787,787 – 637,843,387	7D	634,815,587 – 635,303,129	7D	TraesMAC7D03G04487590	634292594	634294100
Mace	634,815,587	631,787,787 – 637,843,387	7D	634,815,587 – 635,303,129	7D	TraesMAC7D03G04487600	634302536	634303462
Mace	634,815,587	631,787,787 – 637,843,387	7D	634,815,587 – 635,303,129	7D	TraesMAC7D03G04487630	634320116	634322932
Mace	634,815,587	631,787,787 – 637,843,387	7D	634,815,587 – 635,303,129	7D	TraesMAC7D03G04487640	634321099	634325642
Mace	634,815,587	631,787,787 – 637,843,387	7D	634,815,587 – 635,303,129	7D	TraesMAC7D03G04487650	634327979	634333715
Mace	634,815,587	631,787,787 – 637,843,387	7D	634,815,587 – 635,303,129	7D	TraesMAC7D03G04487660	634334141	634335878
Mace	634,815,587	631,787,787 – 637,843,387	7D	634,815,587 – 635,303,129	7D	TraesMAC7D03G04487670	634341061	634342635
Mace	634,815,587	631,787,787 – 637,843,387	7D	634,815,587 – 635,303,129	7D	TraesMAC7D03G04487690	634394807	634398939
Mace	634,815,587	631,787,787 – 637,843,387	7D	634,815,587 – 635,303,129	7D	TraesMAC7D03G04487710	634424711	634427845
Mace	634,815,587	631,787,787 – 637,843,387	7D	634,815,587 – 635,303,129	7D	TraesMAC7D03G04487730	634444707	634445051
Mace	634,815,587	631,787,787 – 637,843,387	7D	634,815,587 – 635,303,129	7D	TraesMAC7D03G04487800	634526967	634530940
Mace	634,815,587	631,787,787 – 637,843,387	7D	634,815,587 – 635,303,129	7D	TraesMAC7D03G04487810	634543169	634548925
Mace	634,815,587	631,787,787 – 637,843,387	7D	634,815,587 – 635,303,129	7D	TraesMAC7D03G04487830	634595806	634598308
Mace	634,815,587	631,787,787 – 637,843,387	7D	634,815,587 – 635,303,129	7D	TraesMAC7D03G04487850	634651846	634652565
Mace	634,815,587	631,787,787 – 637,843,387	7D	634,815,587 – 635,303,129	7D	TraesMAC7D03G04487880	634669026	634670480
Mace	634,815,587	631,787,787 – 637,843,387	7D	634,815,587 – 635,303,129	7D	TraesMAC7D03G04487890	634671109	634672245
Mace	634,815,587	631,787,787 – 637,843,387	7D	634,815,587 – 635,303,129	7D	TraesMAC7D03G04487920	634708486	634709038
Mace	634,815,587	631,787,787 – 637,843,387	7D	634,815,587 – 635,303,129	7D	TraesMAC7D03G04487970	634738076	634738654
Mace	634,815,587	631,787,787 – 637,843,387	7D	634,815,587 – 635,303,129	7D	TraesMAC7D03G04487980	634767286	634768032
Mace	634,815,587	631,787,787 – 637,843,387	7D	634,815,587 – 635,303,129	7D	TraesMAC7D03G04487990	634768106	634769000
Mace	634,815,587	631,787,787 – 637,843,387	7D	634,815,587 – 635,303,129	7D	TraesMAC7D03G04488000	634770496	634771135
Mace	634,815,587	631,787,787 – 637,843,387	7D	634,815,587 – 635,303,129	7D	TraesMAC7D03G04488010	634788736	634791380
Mace	634,815,587	631,787,787 – 637,843,387	7D	634,815,587 – 635,303,129	7D	TraesMAC7D03G04488030	634806739	634809736
Mace	634,815,587	631,787,787 – 637,843,387	7D	634,815,587 – 635,303,129	7D	TraesMAC7D03G04488050	634814093	634816432
Mace	634,815,587	631,787,787 – 637,843,387	7D	634,815,587 – 635,303,129	7D	TraesMAC7D03G04488060	634823093	634831995
Mace	634,815,587	631,787,787 – 637,843,387	7D	634,815,587 – 635,303,129	7D	TraesMAC7D03G04488080	634856155	634858237
Mace	634,815,587	631,787,787 – 637,843,387	7D	634,815,587 – 635,303,129	7D	TraesMAC7D03G04488090	634891852	634894396
Mace	634,815,587	631,787,787 – 637,843,387	7D	634,815,587 – 635,303,129	7D	TraesMAC7D03G04488100	634895892	634903103
Mace	634,815,587	631,787,787 – 637,843,387	7D	634,815,587 – 635,303,129	7D	TraesMAC7D03G04488270	635124038	635125105
Mace	634,815,587	631,787,787 – 637,843,387	7D	634,815,587 – 635,303,129	7D	TraesMAC7D03G04488280	635124384	635124632
Mace	634,815,587	631,787,787 – 637,843,387	7D	634,815,587 – 635,303,129	7D	TraesMAC7D03G04488300	635126577	635127132
Mace	634,815,587	631,787,787 – 637,843,387	7D	634,815,587 – 635,303,129	7D	TraesMAC7D03G04488310	635127175	635128684
Mace	634,815,587	631,787,787 – 637,843,387	7D	634,815,587 – 635,303,129	7D	TraesMAC7D03G04488320	635129949	635131275
Mace	634,815,587	631,787,787 – 637,843,387	7D	634,815,587 – 635,303,129	7D	TraesMAC7D03G04488350	635151095	635151658
Mace	634,815,587	631,787,787 – 637,843,387	7D	634,815,587 – 635,303,129	7D	TraesMAC7D03G04488360	635165896	635169682
Mace	634,815,587	631,787,787 – 637,843,387	7D	634,815,587 – 635,303,129	7D	TraesMAC7D03G04488390	635292776	635294245
Mace	634,815,587	631,787,787 – 637,843,387	7D	634,815,587 – 635,303,129	7D	TraesMAC7D03G04488420	635309492	635312041
Mace	634,815,587	631,787,787 – 637,843,387	7D	634,815,587 – 635,303,129	7D	TraesMAC7D03G04488430	635312436	635313064
Mace	634,815,587	631,787,787 – 637,843,387	7D	634,815,587 – 635,303,129	7D	TraesMAC7D03G04488440	635378793	635381727
Mace	634,815,587	631,787,787 – 637,843,387	7D	634,815,587 – 635,303,129	7D	TraesMAC7D03G04488450	635389296	635390904
Mace	634,815,587	631,787,787 – 637,843,387	7D	634,815,587 – 635,303,129	7D	TraesMAC7D03G04488460	635404636	635405573
Mace	634,815,587	631,787,787 – 637,843,387	7D	634,815,587 – 635,303,129	7D	TraesMAC7D03G04488470	635412476	635413418
Mace	634,815,587	631,787,787 – 637,843,387	7D	634,815,587 – 635,303,129	7D	TraesMAC7D03G04488480	635419474	635424072
Mace	634,815,587	631,787,787 – 637,843,387	7D	634,815,587 – 635,303,129	7D	TraesMAC7D03G04488490	635425013	635427271
Mace	634,815,587	631,787,787 – 637,843,387	7D	634,815,587 – 635,303,129	7D	TraesMAC7D03G04488500	635425013	635432460
Mace	634,815,587	631,787,787 – 637,843,387	7D	634,815,587 – 635,303,129	7D	TraesMAC7D03G04488510	635442352	635443595
Mace	634,815,587	631,787,787 – 637,843,387	7D	634,815,587 – 635,303,129	7D	TraesMAC7D03G04488520	635483067	635484325
Mace	634,815,587	631,787,787 – 637,843,387	7D	634,815,587 – 635,303,129	7D	TraesMAC7D03G04488550	635501446	635504445
Mace	634,815,587	631,787,787 – 637,843,387	7D	634,815,587 – 635,303,129	7D	TraesMAC7D03G04488580	635538747	635539528
Mace	634,815,587	631,787,787 – 637,843,387	7D	634,815,587 – 635,303,129	7D	TraesMAC7D03G04488600	635598614	635599720
Mace	634,815,587	631,787,787 – 637,843,387	7D	634,815,587 – 635,303,129	7D	TraesMAC7D03G04488640	635621003	635625175
Mace	634,815,587	631,787,787 – 637,843,387	7D	634,815,587 – 635,303,129	7D	TraesMAC7D03G04488650	635626824	635628054
Mace	634,815,587	631,787,787 – 637,843,387	7D	634,815,587 – 635,303,129	7D	TraesMAC7D03G04488660	635628350	635630044
Mace	634,815,587	631,787,787 – 637,843,387	7D	634,815,587 – 635,303,129	7D	TraesMAC7D03G04488670	635649016	635651102
Mace	634,815,587	631,787,787 – 637,843,387	7D	634,815,587 – 635,303,129	7D	TraesMAC7D03G04488730	635718138	635719411
Mace	634,815,587	631,787,787 – 637,843,387	7D	634,815,587 – 635,303,129	7D	TraesMAC7D03G04488760	635811953	635814292
Mace	634,815,587	631,787,787 – 637,843,387	7D	634,815,587 – 635,303,129	7D	TraesMAC7D03G04488810	636112033	636114355
Mace	634,815,587	631,787,787 – 637,843,387	7D	634,815,587 – 635,303,129	7D	TraesMAC7D03G04488820	636118916	636123090
Mace	634,815,587	631,787,787 – 637,843,387	7D	634,815,587 – 635,303,129	7D	TraesMAC7D03G04488900	636243761	636247576
Mace	634,815,587	631,787,787 – 637,843,387	7D	634,815,587 – 635,303,129	7D	TraesMAC7D03G04488950	636284039	636294453
Mace	634,815,587	631,787,787 – 637,843,387	7D	634,815,587 – 635,303,129	7D	TraesMAC7D03G04488960	636304251	636308471
Mace	634,815,587	631,787,787 – 637,843,387	7D	634,815,587 – 635,303,129	7D	TraesMAC7D03G04488970	636309241	636313851
Mace	634,815,587	631,787,787 – 637,843,387	7D	634,815,587 – 635,303,129	7D	TraesMAC7D03G04489020	636399988	636414856
Mace	634,815,587	631,787,787 – 637,843,387	7D	634,815,587 – 635,303,129	7D	TraesMAC7D03G04489040	636566671	636573523
Mace	634,815,587	631,787,787 – 637,843,387	7D	634,815,587 – 635,303,129	7D	TraesMAC7D03G04489050	636580445	636580804
Mace	634,815,587	631,787,787 – 637,843,387	7D	634,815,587 – 635,303,129	7D	TraesMAC7D03G04489060	636602014	636602555
Mace	634,815,587	631,787,787 – 637,843,387	7D	634,815,587 – 635,303,129	7D	TraesMAC7D03G04489070	636649788	636653076
Mace	70,924,811	68,539,711 – 73,309,911	7B	70,924,811 – 72,729,563	7B	TraesMAC7B03G04063070	69005326	69006972
Mace	70,924,811	68,539,711 – 73,309,911	7B	70,924,811 – 72,729,563	7B	TraesMAC7B03G04063150	69220511	69227343
Mace	70,924,811	68,539,711 – 73,309,911	7B	70,924,811 – 72,729,563	7B	TraesMAC7B03G04063180	69296082	69300799
Mace	70,924,811	68,539,711 – 73,309,911	7B	70,924,811 – 72,729,563	7B	TraesMAC7B03G04063210	69353048	69356764
Mace	70,924,811	68,539,711 – 73,309,911	7B	70,924,811 – 72,729,563	7B	TraesMAC7B03G04063240	69399335	69400784
Mace	70,924,811	68,539,711 – 73,309,911	7B	70,924,811 – 72,729,563	7B	TraesMAC7B03G04063260	69422686	69423760
Mace	70,924,811	68,539,711 – 73,309,911	7B	70,924,811 – 72,729,563	7B	TraesMAC7B03G04063280	69455353	69458068
Mace	70,924,811	68,539,711 – 73,309,911	7B	70,924,811 – 72,729,563	7B	TraesMAC7B03G04063320	69485616	69487528
Mace	70,924,811	68,539,711 – 73,309,911	7B	70,924,811 – 72,729,563	7B	TraesMAC7B03G04063350	69544689	69545136
Mace	70,924,811	68,539,711 – 73,309,911	7B	70,924,811 – 72,729,563	7B	TraesMAC7B03G04063370	69548726	69550631
Mace	70,924,811	68,539,711 – 73,309,911	7B	70,924,811 – 72,729,563	7B	TraesMAC7B03G04063400	69620267	69621005
Mace	70,924,811	68,539,711 – 73,309,911	7B	70,924,811 – 72,729,563	7B	TraesMAC7B03G04063420	69622614	69623267
Mace	70,924,811	68,539,711 – 73,309,911	7B	70,924,811 – 72,729,563	7B	TraesMAC7B03G04063440	69628156	69630160
Mace	70,924,811	68,539,711 – 73,309,911	7B	70,924,811 – 72,729,563	7B	TraesMAC7B03G04063470	69699897	69700715
Mace	70,924,811	68,539,711 – 73,309,911	7B	70,924,811 – 72,729,563	7B	TraesMAC7B03G04063490	69704256	69706167
Mace	70,924,811	68,539,711 – 73,309,911	7B	70,924,811 – 72,729,563	7B	TraesMAC7B03G04063550	69874116	69876027
Mace	70,924,811	68,539,711 – 73,309,911	7B	70,924,811 – 72,729,563	7B	TraesMAC7B03G04063560	69968876	69970788
Mace	70,924,811	68,539,711 – 73,309,911	7B	70,924,811 – 72,729,563	7B	TraesMAC7B03G04063570	70108625	70112643
Mace	70,924,811	68,539,711 – 73,309,911	7B	70,924,811 – 72,729,563	7B	TraesMAC7B03G04063580	70112793	70117652
Mace	70,924,811	68,539,711 – 73,309,911	7B	70,924,811 – 72,729,563	7B	TraesMAC7B03G04063610	70148533	70149384
Mace	70,924,811	68,539,711 – 73,309,911	7B	70,924,811 – 72,729,563	7B	TraesMAC7B03G04063620	70151839	70155582
Mace	70,924,811	68,539,711 – 73,309,911	7B	70,924,811 – 72,729,563	7B	TraesMAC7B03G04063640	70163447	70164845
Mace	70,924,811	68,539,711 – 73,309,911	7B	70,924,811 – 72,729,563	7B	TraesMAC7B03G04063650	70289636	70290336
Mace	70,924,811	68,539,711 – 73,309,911	7B	70,924,811 – 72,729,563	7B	TraesMAC7B03G04063700	70443034	70445005
Mace	70,924,811	68,539,711 – 73,309,911	7B	70,924,811 – 72,729,563	7B	TraesMAC7B03G04063710	70449536	70450724
Mace	70,924,811	68,539,711 – 73,309,911	7B	70,924,811 – 72,729,563	7B	TraesMAC7B03G04063840	70702369	70703195
Mace	70,924,811	68,539,711 – 73,309,911	7B	70,924,811 – 72,729,563	7B	TraesMAC7B03G04063870	70765102	70771150
Mace	70,924,811	68,539,711 – 73,309,911	7B	70,924,811 – 72,729,563	7B	TraesMAC7B03G04063900	70789436	70795041
Mace	70,924,811	68,539,711 – 73,309,911	7B	70,924,811 – 72,729,563	7B	TraesMAC7B03G04063960	70864002	70866455
Mace	70,924,811	68,539,711 – 73,309,911	7B	70,924,811 – 72,729,563	7B	TraesMAC7B03G04063980	70894243	70895115
Mace	70,924,811	68,539,711 – 73,309,911	7B	70,924,811 – 72,729,563	7B	TraesMAC7B03G04064050	70978932	70986122
Mace	70,924,811	68,539,711 – 73,309,911	7B	70,924,811 – 72,729,563	7B	TraesMAC7B03G04064080	71011631	71013965
Mace	70,924,811	68,539,711 – 73,309,911	7B	70,924,811 – 72,729,563	7B	TraesMAC7B03G04064150	71194884	71214627
Mace	70,924,811	68,539,711 – 73,309,911	7B	70,924,811 – 72,729,563	7B	TraesMAC7B03G04064220	71635500	71637911
Mace	70,924,811	68,539,711 – 73,309,911	7B	70,924,811 – 72,729,563	7B	TraesMAC7B03G04064250	71837555	71838094
Mace	70,924,811	68,539,711 – 73,309,911	7B	70,924,811 – 72,729,563	7B	TraesMAC7B03G04064270	71846088	71848605
Mace	70,924,811	68,539,711 – 73,309,911	7B	70,924,811 – 72,729,563	7B	TraesMAC7B03G04064280	71848660	71851651
Mace	70,924,811	68,539,711 – 73,309,911	7B	70,924,811 – 72,729,563	7B	TraesMAC7B03G04064290	71852308	71853735
Mace	70,924,811	68,539,711 – 73,309,911	7B	70,924,811 – 72,729,563	7B	TraesMAC7B03G04064300	71866999	71868365
Mace	70,924,811	68,539,711 – 73,309,911	7B	70,924,811 – 72,729,563	7B	TraesMAC7B03G04064340	71889476	71893729
Mace	70,924,811	68,539,711 – 73,309,911	7B	70,924,811 – 72,729,563	7B	TraesMAC7B03G04064350	71898240	71906066
Mace	70,924,811	68,539,711 – 73,309,911	7B	70,924,811 – 72,729,563	7B	TraesMAC7B03G04064380	71919777	71925030
Mace	70,924,811	68,539,711 – 73,309,911	7B	70,924,811 – 72,729,563	7B	TraesMAC7B03G04064390	71930656	71932479
Mace	70,924,811	68,539,711 – 73,309,911	7B	70,924,811 – 72,729,563	7B	TraesMAC7B03G04064440	72037550	72039537
Mace	70,924,811	68,539,711 – 73,309,911	7B	70,924,811 – 72,729,563	7B	TraesMAC7B03G04064480	72099246	72101550
Mace	70,924,811	68,539,711 – 73,309,911	7B	70,924,811 – 72,729,563	7B	TraesMAC7B03G04064510	72109655	72111404
Mace	70,924,811	68,539,711 – 73,309,911	7B	70,924,811 – 72,729,563	7B	TraesMAC7B03G04064520	72113144	72115476
Mace	70,924,811	68,539,711 – 73,309,911	7B	70,924,811 – 72,729,563	7B	TraesMAC7B03G04064540	72205381	72208928
Mace	70,924,811	68,539,711 – 73,309,911	7B	70,924,811 – 72,729,563	7B	TraesMAC7B03G04064550	72209082	72214082
Mace	70,924,811	68,539,711 – 73,309,911	7B	70,924,811 – 72,729,563	7B	TraesMAC7B03G04064560	72242770	72243564
Mace	70,924,811	68,539,711 – 73,309,911	7B	70,924,811 – 72,729,563	7B	TraesMAC7B03G04064590	72358495	72362065
Mace	70,924,811	68,539,711 – 73,309,911	7B	70,924,811 – 72,729,563	7B	TraesMAC7B03G04064610	72370187	72371502
Mace	70,924,811	68,539,711 – 73,309,911	7B	70,924,811 – 72,729,563	7B	TraesMAC7B03G04064670	72577047	72580878
Mace	70,924,811	68,539,711 – 73,309,911	7B	70,924,811 – 72,729,563	7B	TraesMAC7B03G04064680	72588603	72589221
Mace	70,924,811	68,539,711 – 73,309,911	7B	70,924,811 – 72,729,563	7B	TraesMAC7B03G04064710	72713916	72720318
Mace	70,924,811	68,539,711 – 73,309,911	7B	70,924,811 – 72,729,563	7B	TraesMAC7B03G04064720	72720869	72722758
Mace	70,924,811	68,539,711 – 73,309,911	7B	70,924,811 – 72,729,563	7B	TraesMAC7B03G04064760	72749390	72751892
Mace	70,924,811	68,539,711 – 73,309,911	7B	70,924,811 – 72,729,563	7B	TraesMAC7B03G04064770	72754236	72755330
Mace	70,924,811	68,539,711 – 73,309,911	7B	70,924,811 – 72,729,563	7B	TraesMAC7B03G04064780	72756026	72757675
Mace	70,924,811	68,539,711 – 73,309,911	7B	70,924,811 – 72,729,563	7B	TraesMAC7B03G04064790	72758699	72763069
Mace	70,924,811	68,539,711 – 73,309,911	7B	70,924,811 – 72,729,563	7B	TraesMAC7B03G04064830	72813296	72814184
Mace	70,924,811	68,539,711 – 73,309,911	7B	70,924,811 – 72,729,563	7B	TraesMAC7B03G04064850	72868796	72869681
Mace	70,924,811	68,539,711 – 73,309,911	7B	70,924,811 – 72,729,563	7B	TraesMAC7B03G04064880	72888416	72889878
Mace	70,924,811	68,539,711 – 73,309,911	7B	70,924,811 – 72,729,563	7B	TraesMAC7B03G04064890	72890801	72891739
Mace	70,924,811	68,539,711 – 73,309,911	7B	70,924,811 – 72,729,563	7B	TraesMAC7B03G04064900	72907702	72910451
Mace	70,924,811	68,539,711 – 73,309,911	7B	70,924,811 – 72,729,563	7B	TraesMAC7B03G04064910	72913101	72913966
Mace	70,924,811	68,539,711 – 73,309,911	7B	70,924,811 – 72,729,563	7B	TraesMAC7B03G04064980	73053231	73053740
Mace	70,924,811	68,539,711 – 73,309,911	7B	70,924,811 – 72,729,563	7B	TraesMAC7B03G04065040	73228961	73230576
Mace	70,924,811	68,539,711 – 73,309,911	7B	70,924,811 – 72,729,563	7B	TraesMAC7B03G04065060	73256711	73258509
Mace	47,972,807	41,937,507 – 540,08,107	6A	47,972,807 – 48,591,976	6A	TraesMAC6A03G03257370	42171948	42173228
Mace	47,972,807	41,937,507 – 540,08,107	6A	47,972,807 – 48,591,976	6A	TraesMAC6A03G03257470	42419787	42421245
Mace	47,972,807	41,937,507 – 540,08,107	6A	47,972,807 – 48,591,976	6A	TraesMAC6A03G03257510	42457675	42463520
Mace	47,972,807	41,937,507 – 540,08,107	6A	47,972,807 – 48,591,976	6A	TraesMAC6A03G03257520	42463631	42475732
Mace	47,972,807	41,937,507 – 540,08,107	6A	47,972,807 – 48,591,976	6A	TraesMAC6A03G03257570	42539546	42544630
Mace	47,972,807	41,937,507 – 540,08,107	6A	47,972,807 – 48,591,976	6A	TraesMAC6A03G03257580	42545855	42549237
Mace	47,972,807	41,937,507 – 540,08,107	6A	47,972,807 – 48,591,976	6A	TraesMAC6A03G03257660	42793606	42795306
Mace	47,972,807	41,937,507 – 540,08,107	6A	47,972,807 – 48,591,976	6A	TraesMAC6A03G03257750	43069163	43070125
Mace	47,972,807	41,937,507 – 540,08,107	6A	47,972,807 – 48,591,976	6A	TraesMAC6A03G03257820	43334902	43338490
Mace	47,972,807	41,937,507 – 540,08,107	6A	47,972,807 – 48,591,976	6A	TraesMAC6A03G03257850	43511826	43523696
Mace	47,972,807	41,937,507 – 540,08,107	6A	47,972,807 – 48,591,976	6A	TraesMAC6A03G03257900	43686158	43688159
Mace	47,972,807	41,937,507 – 540,08,107	6A	47,972,807 – 48,591,976	6A	TraesMAC6A03G03257950	44039610	44043748
Mace	47,972,807	41,937,507 – 540,08,107	6A	47,972,807 – 48,591,976	6A	TraesMAC6A03G03258020	44511857	44512645
Mace	47,972,807	41,937,507 – 540,08,107	6A	47,972,807 – 48,591,976	6A	TraesMAC6A03G03258050	44588017	44588805
Mace	47,972,807	41,937,507 – 540,08,107	6A	47,972,807 – 48,591,976	6A	TraesMAC6A03G03258110	45074596	45077060
Mace	47,972,807	41,937,507 – 540,08,107	6A	47,972,807 – 48,591,976	6A	TraesMAC6A03G03258120	45077776	45079818
Mace	47,972,807	41,937,507 – 540,08,107	6A	47,972,807 – 48,591,976	6A	TraesMAC6A03G03258210	45287709	45288095
Mace	47,972,807	41,937,507 – 540,08,107	6A	47,972,807 – 48,591,976	6A	TraesMAC6A03G03258260	45370956	45372300
Mace	47,972,807	41,937,507 – 540,08,107	6A	47,972,807 – 48,591,976	6A	TraesMAC6A03G03258280	45422154	45425627
Mace	47,972,807	41,937,507 – 540,08,107	6A	47,972,807 – 48,591,976	6A	TraesMAC6A03G03258300	45456094	45458885
Mace	47,972,807	41,937,507 – 540,08,107	6A	47,972,807 – 48,591,976	6A	TraesMAC6A03G03258330	45724493	45726921
Mace	47,972,807	41,937,507 – 540,08,107	6A	47,972,807 – 48,591,976	6A	TraesMAC6A03G03258340	45732464	45733009
Mace	47,972,807	41,937,507 – 540,08,107	6A	47,972,807 – 48,591,976	6A	TraesMAC6A03G03258350	45732483	45733017
Mace	47,972,807	41,937,507 – 540,08,107	6A	47,972,807 – 48,591,976	6A	TraesMAC6A03G03258370	45738541	45742613
Mace	47,972,807	41,937,507 – 540,08,107	6A	47,972,807 – 48,591,976	6A	TraesMAC6A03G03258380	45793246	45794162
Mace	47,972,807	41,937,507 – 540,08,107	6A	47,972,807 – 48,591,976	6A	TraesMAC6A03G03258420	46037819	46040772
Mace	47,972,807	41,937,507 – 540,08,107	6A	47,972,807 – 48,591,976	6A	TraesMAC6A03G03258440	46052490	46053642
Mace	47,972,807	41,937,507 – 540,08,107	6A	47,972,807 – 48,591,976	6A	TraesMAC6A03G03258470	46140366	46145470
Mace	47,972,807	41,937,507 – 540,08,107	6A	47,972,807 – 48,591,976	6A	TraesMAC6A03G03258590	46493479	46497025
Mace	47,972,807	41,937,507 – 540,08,107	6A	47,972,807 – 48,591,976	6A	TraesMAC6A03G03258650	46611736	46612340
Mace	47,972,807	41,937,507 – 540,08,107	6A	47,972,807 – 48,591,976	6A	TraesMAC6A03G03258690	46677677	46678806
Mace	47,972,807	41,937,507 – 540,08,107	6A	47,972,807 – 48,591,976	6A	TraesMAC6A03G03258720	46938256	46939425
Mace	47,972,807	41,937,507 – 540,08,107	6A	47,972,807 – 48,591,976	6A	TraesMAC6A03G03258730	46940914	46941300
Mace	47,972,807	41,937,507 – 540,08,107	6A	47,972,807 – 48,591,976	6A	TraesMAC6A03G03258770	46973649	46974637
Mace	47,972,807	41,937,507 – 540,08,107	6A	47,972,807 – 48,591,976	6A	TraesMAC6A03G03258790	46992145	46992935
Mace	47,972,807	41,937,507 – 540,08,107	6A	47,972,807 – 48,591,976	6A	TraesMAC6A03G03258840	47083815	47088693
Mace	47,972,807	41,937,507 – 540,08,107	6A	47,972,807 – 48,591,976	6A	TraesMAC6A03G03258850	47090655	47091251
Mace	47,972,807	41,937,507 – 540,08,107	6A	47,972,807 – 48,591,976	6A	TraesMAC6A03G03258930	47145170	47147586
Mace	47,972,807	41,937,507 – 540,08,107	6A	47,972,807 – 48,591,976	6A	TraesMAC6A03G03258950	47166071	47167965
Mace	47,972,807	41,937,507 – 540,08,107	6A	47,972,807 – 48,591,976	6A	TraesMAC6A03G03259030	47355396	47356038
Mace	47,972,807	41,937,507 – 540,08,107	6A	47,972,807 – 48,591,976	6A	TraesMAC6A03G03259040	47358755	47359480
Mace	47,972,807	41,937,507 – 540,08,107	6A	47,972,807 – 48,591,976	6A	TraesMAC6A03G03259080	47515490	47516627
Mace	47,972,807	41,937,507 – 540,08,107	6A	47,972,807 – 48,591,976	6A	TraesMAC6A03G03259110	47575286	47579652
Mace	47,972,807	41,937,507 – 540,08,107	6A	47,972,807 – 48,591,976	6A	TraesMAC6A03G03259120	47642920	47645838
Mace	47,972,807	41,937,507 – 540,08,107	6A	47,972,807 – 48,591,976	6A	TraesMAC6A03G03259180	47859415	47863355
Mace	47,972,807	41,937,507 – 540,08,107	6A	47,972,807 – 48,591,976	6A	TraesMAC6A03G03259240	47915757	47918005
Mace	47,972,807	41,937,507 – 540,08,107	6A	47,972,807 – 48,591,976	6A	TraesMAC6A03G03259320	48057276	48058349
Mace	47,972,807	41,937,507 – 540,08,107	6A	47,972,807 – 48,591,976	6A	TraesMAC6A03G03259330	48060038	48062806
Mace	47,972,807	41,937,507 – 540,08,107	6A	47,972,807 – 48,591,976	6A	TraesMAC6A03G03259340	48069509	48071875
Mace	47,972,807	41,937,507 – 540,08,107	6A	47,972,807 – 48,591,976	6A	TraesMAC6A03G03259360	48098805	48099590
Mace	47,972,807	41,937,507 – 540,08,107	6A	47,972,807 – 48,591,976	6A	TraesMAC6A03G03259400	48122810	48124227
Mace	47,972,807	41,937,507 – 540,08,107	6A	47,972,807 – 48,591,976	6A	TraesMAC6A03G03259410	48128534	48130594
Mace	47,972,807	41,937,507 – 540,08,107	6A	47,972,807 – 48,591,976	6A	TraesMAC6A03G03259440	48309709	48311899
Mace	47,972,807	41,937,507 – 540,08,107	6A	47,972,807 – 48,591,976	6A	TraesMAC6A03G03259450	48322857	48328854
Mace	47,972,807	41,937,507 – 540,08,107	6A	47,972,807 – 48,591,976	6A	TraesMAC6A03G03259520	48460660	48462624
Mace	47,972,807	41,937,507 – 540,08,107	6A	47,972,807 – 48,591,976	6A	TraesMAC6A03G03259560	48479650	48481205
Mace	47,972,807	41,937,507 – 540,08,107	6A	47,972,807 – 48,591,976	6A	TraesMAC6A03G03259590	48527521	48531157
Mace	47,972,807	41,937,507 – 540,08,107	6A	47,972,807 – 48,591,976	6A	TraesMAC6A03G03259600	48553768	48556686
Mace	47,972,807	41,937,507 – 540,08,107	6A	47,972,807 – 48,591,976	6A	TraesMAC6A03G03259620	48592144	48593435
Mace	47,972,807	41,937,507 – 540,08,107	6A	47,972,807 – 48,591,976	6A	TraesMAC6A03G03259650	48617021	48617862
Mace	47,972,807	41,937,507 – 540,08,107	6A	47,972,807 – 48,591,976	6A	TraesMAC6A03G03259760	48928250	48933170
Mace	47,972,807	41,937,507 – 540,08,107	6A	47,972,807 – 48,591,976	6A	TraesMAC6A03G03259770	48938556	48944271
Mace	47,972,807	41,937,507 – 540,08,107	6A	47,972,807 – 48,591,976	6A	TraesMAC6A03G03259780	48946923	48949685
Mace	47,972,807	41,937,507 – 540,08,107	6A	47,972,807 – 48,591,976	6A	TraesMAC6A03G03259800	48971889	48976272
Mace	47,972,807	41,937,507 – 540,08,107	6A	47,972,807 – 48,591,976	6A	TraesMAC6A03G03259810	48976458	48980568
Mace	47,972,807	41,937,507 – 540,08,107	6A	47,972,807 – 48,591,976	6A	TraesMAC6A03G03259820	48982867	48986809
Mace	47,972,807	41,937,507 – 540,08,107	6A	47,972,807 – 48,591,976	6A	TraesMAC6A03G03259840	49057871	49059878
Mace	47,972,807	41,937,507 – 540,08,107	6A	47,972,807 – 48,591,976	6A	TraesMAC6A03G03259850	49065756	49066201
Mace	47,972,807	41,937,507 – 540,08,107	6A	47,972,807 – 48,591,976	6A	TraesMAC6A03G03259860	49069566	49069971
Mace	47,972,807	41,937,507 – 540,08,107	6A	47,972,807 – 48,591,976	6A	TraesMAC6A03G03259900	49129816	49130259
Mace	47,972,807	41,937,507 – 540,08,107	6A	47,972,807 – 48,591,976	6A	TraesMAC6A03G03259910	49180146	49180579
Mace	47,972,807	41,937,507 – 540,08,107	6A	47,972,807 – 48,591,976	6A	TraesMAC6A03G03259990	49285026	49285597
Mace	47,972,807	41,937,507 – 540,08,107	6A	47,972,807 – 48,591,976	6A	TraesMAC6A03G03260000	49295210	49295452
Mace	47,972,807	41,937,507 – 540,08,107	6A	47,972,807 – 48,591,976	6A	TraesMAC6A03G03260040	49326516	49327202
Mace	47,972,807	41,937,507 – 540,08,107	6A	47,972,807 – 48,591,976	6A	TraesMAC6A03G03260080	49483856	49484885
Mace	47,972,807	41,937,507 – 540,08,107	6A	47,972,807 – 48,591,976	6A	TraesMAC6A03G03260140	49503706	49507674
Mace	47,972,807	41,937,507 – 540,08,107	6A	47,972,807 – 48,591,976	6A	TraesMAC6A03G03260170	49519174	49522705
Mace	47,972,807	41,937,507 – 540,08,107	6A	47,972,807 – 48,591,976	6A	TraesMAC6A03G03260180	49529516	49529965
Mace	47,972,807	41,937,507 – 540,08,107	6A	47,972,807 – 48,591,976	6A	TraesMAC6A03G03260190	49532441	49533394
Mace	47,972,807	41,937,507 – 540,08,107	6A	47,972,807 – 48,591,976	6A	TraesMAC6A03G03260220	49549027	49551980
Mace	47,972,807	41,937,507 – 540,08,107	6A	47,972,807 – 48,591,976	6A	TraesMAC6A03G03260230	49588675	49594659
Mace	47,972,807	41,937,507 – 540,08,107	6A	47,972,807 – 48,591,976	6A	TraesMAC6A03G03260240	49595726	49596263
Mace	47,972,807	41,937,507 – 540,08,107	6A	47,972,807 – 48,591,976	6A	TraesMAC6A03G03260250	49600657	49601230
Mace	47,972,807	41,937,507 – 540,08,107	6A	47,972,807 – 48,591,976	6A	TraesMAC6A03G03260310	49827880	49828707
Mace	47,972,807	41,937,507 – 540,08,107	6A	47,972,807 – 48,591,976	6A	TraesMAC6A03G03260340	49880683	49881268
Mace	47,972,807	41,937,507 – 540,08,107	6A	47,972,807 – 48,591,976	6A	TraesMAC6A03G03260350	49896227	49896862
Mace	47,972,807	41,937,507 – 540,08,107	6A	47,972,807 – 48,591,976	6A	TraesMAC6A03G03260360	49946635	49947206
Mace	47,972,807	41,937,507 – 540,08,107	6A	47,972,807 – 48,591,976	6A	TraesMAC6A03G03260460	50166288	50167325
Mace	47,972,807	41,937,507 – 540,08,107	6A	47,972,807 – 48,591,976	6A	TraesMAC6A03G03260480	50205530	50206610
Mace	47,972,807	41,937,507 – 540,08,107	6A	47,972,807 – 48,591,976	6A	TraesMAC6A03G03260560	50324700	50325065
Mace	47,972,807	41,937,507 – 540,08,107	6A	47,972,807 – 48,591,976	6A	TraesMAC6A03G03260570	50377620	50378045
Mace	47,972,807	41,937,507 – 540,08,107	6A	47,972,807 – 48,591,976	6A	TraesMAC6A03G03260590	50382805	50385618
Mace	47,972,807	41,937,507 – 540,08,107	6A	47,972,807 – 48,591,976	6A	TraesMAC6A03G03260610	50424140	50425530
Mace	47,972,807	41,937,507 – 540,08,107	6A	47,972,807 – 48,591,976	6A	TraesMAC6A03G03260700	50580464	50581235
Mace	47,972,807	41,937,507 – 540,08,107	6A	47,972,807 – 48,591,976	6A	TraesMAC6A03G03260740	50636737	50637805
Mace	47,972,807	41,937,507 – 540,08,107	6A	47,972,807 – 48,591,976	6A	TraesMAC6A03G03260810	50793713	50795596
Mace	47,972,807	41,937,507 – 540,08,107	6A	47,972,807 – 48,591,976	6A	TraesMAC6A03G03260830	50848510	50850207
Mace	47,972,807	41,937,507 – 540,08,107	6A	47,972,807 – 48,591,976	6A	TraesMAC6A03G03260840	50861438	50863000
Mace	47,972,807	41,937,507 – 540,08,107	6A	47,972,807 – 48,591,976	6A	TraesMAC6A03G03260910	51239369	51241135
Mace	47,972,807	41,937,507 – 540,08,107	6A	47,972,807 – 48,591,976	6A	TraesMAC6A03G03260990	51744446	51745487
Mace	47,972,807	41,937,507 – 540,08,107	6A	47,972,807 – 48,591,976	6A	TraesMAC6A03G03261010	51766386	51767957
Mace	47,972,807	41,937,507 – 540,08,107	6A	47,972,807 – 48,591,976	6A	TraesMAC6A03G03261020	51768314	51770594
Mace	47,972,807	41,937,507 – 540,08,107	6A	47,972,807 – 48,591,976	6A	TraesMAC6A03G03261030	51775519	51779461
Mace	47,972,807	41,937,507 – 540,08,107	6A	47,972,807 – 48,591,976	6A	TraesMAC6A03G03261040	51806150	51811086
Mace	47,972,807	41,937,507 – 540,08,107	6A	47,972,807 – 48,591,976	6A	TraesMAC6A03G03261050	51806206	51811007
Mace	47,972,807	41,937,507 – 540,08,107	6A	47,972,807 – 48,591,976	6A	TraesMAC6A03G03261080	51838014	51840021
Mace	47,972,807	41,937,507 – 540,08,107	6A	47,972,807 – 48,591,976	6A	TraesMAC6A03G03261090	51858740	51871524
Mace	47,972,807	41,937,507 – 540,08,107	6A	47,972,807 – 48,591,976	6A	TraesMAC6A03G03261120	51896903	51900155
Mace	47,972,807	41,937,507 – 540,08,107	6A	47,972,807 – 48,591,976	6A	TraesMAC6A03G03261160	52118593	52120091
Mace	47,972,807	41,937,507 – 540,08,107	6A	47,972,807 – 48,591,976	6A	TraesMAC6A03G03261220	52241568	52248692
Mace	47,972,807	41,937,507 – 540,08,107	6A	47,972,807 – 48,591,976	6A	TraesMAC6A03G03261240	52257436	52259018
Mace	47,972,807	41,937,507 – 540,08,107	6A	47,972,807 – 48,591,976	6A	TraesMAC6A03G03261260	52264683	52265094
Mace	47,972,807	41,937,507 – 540,08,107	6A	47,972,807 – 48,591,976	6A	TraesMAC6A03G03261270	52274562	52279087
Mace	47,972,807	41,937,507 – 540,08,107	6A	47,972,807 – 48,591,976	6A	TraesMAC6A03G03261280	52303276	52308076
Mace	47,972,807	41,937,507 – 540,08,107	6A	47,972,807 – 48,591,976	6A	TraesMAC6A03G03261290	52317626	52321294
Mace	47,972,807	41,937,507 – 540,08,107	6A	47,972,807 – 48,591,976	6A	TraesMAC6A03G03261300	52345282	52348047
Mace	47,972,807	41,937,507 – 540,08,107	6A	47,972,807 – 48,591,976	6A	TraesMAC6A03G03261310	52363172	52368345
Mace	47,972,807	41,937,507 – 540,08,107	6A	47,972,807 – 48,591,976	6A	TraesMAC6A03G03261320	52374193	52378067
Mace	47,972,807	41,937,507 – 540,08,107	6A	47,972,807 – 48,591,976	6A	TraesMAC6A03G03261370	52390464	52393635
Mace	47,972,807	41,937,507 – 540,08,107	6A	47,972,807 – 48,591,976	6A	TraesMAC6A03G03261390	52423674	52425195
Mace	47,972,807	41,937,507 – 540,08,107	6A	47,972,807 – 48,591,976	6A	TraesMAC6A03G03261400	52467720	52470374
Mace	47,972,807	41,937,507 – 540,08,107	6A	47,972,807 – 48,591,976	6A	TraesMAC6A03G03261430	52503734	52506395
Mace	47,972,807	41,937,507 – 540,08,107	6A	47,972,807 – 48,591,976	6A	TraesMAC6A03G03261460	52512141	52514085
Mace	47,972,807	41,937,507 – 540,08,107	6A	47,972,807 – 48,591,976	6A	TraesMAC6A03G03261490	52522219	52523425
Mace	47,972,807	41,937,507 – 540,08,107	6A	47,972,807 – 48,591,976	6A	TraesMAC6A03G03261530	52625201	52627315
Mace	47,972,807	41,937,507 – 540,08,107	6A	47,972,807 – 48,591,976	6A	TraesMAC6A03G03261550	52632946	52641768
Mace	47,972,807	41,937,507 – 540,08,107	6A	47,972,807 – 48,591,976	6A	TraesMAC6A03G03261560	52652078	52657785
Mace	47,972,807	41,937,507 – 540,08,107	6A	47,972,807 – 48,591,976	6A	TraesMAC6A03G03261610	52682626	52691765
Mace	47,972,807	41,937,507 – 540,08,107	6A	47,972,807 – 48,591,976	6A	TraesMAC6A03G03261620	52711828	52717177
Mace	47,972,807	41,937,507 – 540,08,107	6A	47,972,807 – 48,591,976	6A	TraesMAC6A03G03261630	52719253	52721415
Mace	47,972,807	41,937,507 – 540,08,107	6A	47,972,807 – 48,591,976	6A	TraesMAC6A03G03261640	52721841	52726296
Mace	47,972,807	41,937,507 – 540,08,107	6A	47,972,807 – 48,591,976	6A	TraesMAC6A03G03261770	53071677	53073795
Mace	47,972,807	41,937,507 – 540,08,107	6A	47,972,807 – 48,591,976	6A	TraesMAC6A03G03261830	53193176	53193932
Mace	47,972,807	41,937,507 – 540,08,107	6A	47,972,807 – 48,591,976	6A	TraesMAC6A03G03261890	53408871	53412472
Mace	47,972,807	41,937,507 – 540,08,107	6A	47,972,807 – 48,591,976	6A	TraesMAC6A03G03261900	53414510	53419085
Mace	47,972,807	41,937,507 – 540,08,107	6A	47,972,807 – 48,591,976	6A	TraesMAC6A03G03261940	53449309	53451775
Mace	47,972,807	41,937,507 – 540,08,107	6A	47,972,807 – 48,591,976	6A	TraesMAC6A03G03261950	53452827	53455251
Mace	47,972,807	41,937,507 – 540,08,107	6A	47,972,807 – 48,591,976	6A	TraesMAC6A03G03262000	53468775	53472264
Mace	47,972,807	41,937,507 – 540,08,107	6A	47,972,807 – 48,591,976	6A	TraesMAC6A03G03262020	53482017	53483084
Mace	47,972,807	41,937,507 – 540,08,107	6A	47,972,807 – 48,591,976	6A	TraesMAC6A03G03262040	53489418	53489898
Mace	47,972,807	41,937,507 – 540,08,107	6A	47,972,807 – 48,591,976	6A	TraesMAC6A03G03262050	53492428	53495694
Mace	47,972,807	41,937,507 – 540,08,107	6A	47,972,807 – 48,591,976	6A	TraesMAC6A03G03262070	53591111	53596741
Mace	47,972,807	41,937,507 – 540,08,107	6A	47,972,807 – 48,591,976	6A	TraesMAC6A03G03262080	53625154	53628896
Mace	47,972,807	41,937,507 – 540,08,107	6A	47,972,807 – 48,591,976	6A	TraesMAC6A03G03262180	53843357	53846114
Mace	47,972,807	41,937,507 – 540,08,107	6A	47,972,807 – 48,591,976	6A	TraesMAC6A03G03262190	53847677	53849575
Mace	47,972,807	41,937,507 – 540,08,107	6A	47,972,807 – 48,591,976	6A	TraesMAC6A03G03262200	53850884	53853925
Mace	459,362,440	456,977,340 – 461,747,540	1B	459,362,440 – 462,841,320	1B	TraesMAC1B03G00316210	456984989	456991594
Mace	459,362,440	456,977,340 – 461,747,540	1B	459,362,440 – 462,841,320	1B	TraesMAC1B03G00316220	456992179	456993995
Mace	459,362,440	456,977,340 – 461,747,540	1B	459,362,440 – 462,841,320	1B	TraesMAC1B03G00316280	457480206	457489252
Mace	459,362,440	456,977,340 – 461,747,540	1B	459,362,440 – 462,841,320	1B	TraesMAC1B03G00316470	458063647	458065887
Mace	459,362,440	456,977,340 – 461,747,540	1B	459,362,440 – 462,841,320	1B	TraesMAC1B03G00316500	458126000	458128917
Mace	459,362,440	456,977,340 – 461,747,540	1B	459,362,440 – 462,841,320	1B	TraesMAC1B03G00316540	458346714	458356134
Mace	459,362,440	456,977,340 – 461,747,540	1B	459,362,440 – 462,841,320	1B	TraesMAC1B03G00316550	458356486	458357010
Mace	459,362,440	456,977,340 – 461,747,540	1B	459,362,440 – 462,841,320	1B	TraesMAC1B03G00316570	458532139	458534598
Mace	459,362,440	456,977,340 – 461,747,540	1B	459,362,440 – 462,841,320	1B	TraesMAC1B03G00316670	459133843	459136035
Mace	459,362,440	456,977,340 – 461,747,540	1B	459,362,440 – 462,841,320	1B	TraesMAC1B03G00316680	459246743	459250484
Mace	459,362,440	456,977,340 – 461,747,540	1B	459,362,440 – 462,841,320	1B	TraesMAC1B03G00316710	459323618	459326080
Mace	459,362,440	456,977,340 – 461,747,540	1B	459,362,440 – 462,841,320	1B	TraesMAC1B03G00316720	459329451	459339981
Mace	459,362,440	456,977,340 – 461,747,540	1B	459,362,440 – 462,841,320	1B	TraesMAC1B03G00316740	459449036	459452248
Mace	459,362,440	456,977,340 – 461,747,540	1B	459,362,440 – 462,841,320	1B	TraesMAC1B03G00316760	459487207	459488865
Mace	459,362,440	456,977,340 – 461,747,540	1B	459,362,440 – 462,841,320	1B	TraesMAC1B03G00316770	459561719	459568395
Mace	459,362,440	456,977,340 – 461,747,540	1B	459,362,440 – 462,841,320	1B	TraesMAC1B03G00316790	459764930	459767395
Mace	459,362,440	456,977,340 – 461,747,540	1B	459,362,440 – 462,841,320	1B	TraesMAC1B03G00316810	459781048	459799034
Mace	459,362,440	456,977,340 – 461,747,540	1B	459,362,440 – 462,841,320	1B	TraesMAC1B03G00316830	459892819	459893607
Mace	459,362,440	456,977,340 – 461,747,540	1B	459,362,440 – 462,841,320	1B	TraesMAC1B03G00316850	459936513	459939535
Mace	459,362,440	456,977,340 – 461,747,540	1B	459,362,440 – 462,841,320	1B	TraesMAC1B03G00316860	460012375	460016507
Mace	459,362,440	456,977,340 – 461,747,540	1B	459,362,440 – 462,841,320	1B	TraesMAC1B03G00316900	460069222	460072489
Mace	459,362,440	456,977,340 – 461,747,540	1B	459,362,440 – 462,841,320	1B	TraesMAC1B03G00316930	460164216	460167512
Mace	459,362,440	456,977,340 – 461,747,540	1B	459,362,440 – 462,841,320	1B	TraesMAC1B03G00316950	460229553	460234296
Mace	459,362,440	456,977,340 – 461,747,540	1B	459,362,440 – 462,841,320	1B	TraesMAC1B03G00316960	460234890	460237905
Mace	459,362,440	456,977,340 – 461,747,540	1B	459,362,440 – 462,841,320	1B	TraesMAC1B03G00316970	460248036	460250916
Mace	459,362,440	456,977,340 – 461,747,540	1B	459,362,440 – 462,841,320	1B	TraesMAC1B03G00316980	460251583	460253811
Mace	459,362,440	456,977,340 – 461,747,540	1B	459,362,440 – 462,841,320	1B	TraesMAC1B03G00317000	460340963	460352281
Mace	459,362,440	456,977,340 – 461,747,540	1B	459,362,440 – 462,841,320	1B	TraesMAC1B03G00317080	460595756	460599896
Mace	459,362,440	456,977,340 – 461,747,540	1B	459,362,440 – 462,841,320	1B	TraesMAC1B03G00317100	460734707	460737519
Mace	459,362,440	456,977,340 – 461,747,540	1B	459,362,440 – 462,841,320	1B	TraesMAC1B03G00317150	460794182	460796355
Mace	459,362,440	456,977,340 – 461,747,540	1B	459,362,440 – 462,841,320	1B	TraesMAC1B03G00317170	460854039	460857206
Mace	459,362,440	456,977,340 – 461,747,540	1B	459,362,440 – 462,841,320	1B	TraesMAC1B03G00317180	460929144	460930484
Mace	459,362,440	456,977,340 – 461,747,540	1B	459,362,440 – 462,841,320	1B	TraesMAC1B03G00317200	460977376	460978580
Mace	459,362,440	456,977,340 – 461,747,540	1B	459,362,440 – 462,841,320	1B	TraesMAC1B03G00317220	460999707	461002625
Mace	459,362,440	456,977,340 – 461,747,540	1B	459,362,440 – 462,841,320	1B	TraesMAC1B03G00317230	461012706	461020860
Mace	459,362,440	456,977,340 – 461,747,540	1B	459,362,440 – 462,841,320	1B	TraesMAC1B03G00317240	461020052	461020836
Mace	459,362,440	456,977,340 – 461,747,540	1B	459,362,440 – 462,841,320	1B	TraesMAC1B03G00317320	461113206	461114408
Mace	459,362,440	456,977,340 – 461,747,540	1B	459,362,440 – 462,841,320	1B	TraesMAC1B03G00317330	461128047	461128905
Mace	459,362,440	456,977,340 – 461,747,540	1B	459,362,440 – 462,841,320	1B	TraesMAC1B03G00317350	461193622	461195822
Mace	459,362,440	456,977,340 – 461,747,540	1B	459,362,440 – 462,841,320	1B	TraesMAC1B03G00317390	461234796	461236299
Mace	459,362,440	456,977,340 – 461,747,540	1B	459,362,440 – 462,841,320	1B	TraesMAC1B03G00317400	461244822	461246966
Mace	459,362,440	456,977,340 – 461,747,540	1B	459,362,440 – 462,841,320	1B	TraesMAC1B03G00317450	461509070	461509833
Mace	459,362,440	456,977,340 – 461,747,540	1B	459,362,440 – 462,841,320	1B	TraesMAC1B03G00317480	461598430	461599782
Mace	459,362,440	456,977,340 – 461,747,540	1B	459,362,440 – 462,841,320	1B	TraesMAC1B03G00317490	461599769	461601415
Mace	333,675,464	330,647,664 – 336,703,264	1D	333,675,464	1D	TraesMAC1D03G00505190	330799118	330803457
Mace	333,675,464	330,647,664 – 336,703,264	1D	333,675,464	1D	TraesMAC1D03G00505200	330807904	330812218
Mace	333,675,464	330,647,664 – 336,703,264	1D	333,675,464	1D	TraesMAC1D03G00505210	330812303	330815685
Mace	333,675,464	330,647,664 – 336,703,264	1D	333,675,464	1D	TraesMAC1D03G00505270	331068486	331069989
Mace	333,675,464	330,647,664 – 336,703,264	1D	333,675,464	1D	TraesMAC1D03G00505280	331111984	331117031
Mace	333,675,464	330,647,664 – 336,703,264	1D	333,675,464	1D	TraesMAC1D03G00505300	331120587	331121435
Mace	333,675,464	330,647,664 – 336,703,264	1D	333,675,464	1D	TraesMAC1D03G00505330	331267176	331267991
Mace	333,675,464	330,647,664 – 336,703,264	1D	333,675,464	1D	TraesMAC1D03G00505380	331324848	331325996
Mace	333,675,464	330,647,664 – 336,703,264	1D	333,675,464	1D	TraesMAC1D03G00505400	331347047	331349355
Mace	333,675,464	330,647,664 – 336,703,264	1D	333,675,464	1D	TraesMAC1D03G00505460	331529991	331538486
Mace	333,675,464	330,647,664 – 336,703,264	1D	333,675,464	1D	TraesMAC1D03G00505490	331640195	331641105
Mace	333,675,464	330,647,664 – 336,703,264	1D	333,675,464	1D	TraesMAC1D03G00505500	331691611	331695356
Mace	333,675,464	330,647,664 – 336,703,264	1D	333,675,464	1D	TraesMAC1D03G00505510	331705176	331706315
Mace	333,675,464	330,647,664 – 336,703,264	1D	333,675,464	1D	TraesMAC1D03G00505530	331721490	331723298
Mace	333,675,464	330,647,664 – 336,703,264	1D	333,675,464	1D	TraesMAC1D03G00505540	331754909	331756070
Mace	333,675,464	330,647,664 – 336,703,264	1D	333,675,464	1D	TraesMAC1D03G00505560	331763063	331767629
Mace	333,675,464	330,647,664 – 336,703,264	1D	333,675,464	1D	TraesMAC1D03G00505570	331773318	331777816
Mace	333,675,464	330,647,664 – 336,703,264	1D	333,675,464	1D	TraesMAC1D03G00505600	331819970	331826784
Mace	333,675,464	330,647,664 – 336,703,264	1D	333,675,464	1D	TraesMAC1D03G00505680	332344395	332345755
Mace	333,675,464	330,647,664 – 336,703,264	1D	333,675,464	1D	TraesMAC1D03G00505700	332385136	332389030
Mace	333,675,464	330,647,664 – 336,703,264	1D	333,675,464	1D	TraesMAC1D03G00505740	332576166	332583081
Mace	333,675,464	330,647,664 – 336,703,264	1D	333,675,464	1D	TraesMAC1D03G00505750	332596456	332597433
Mace	333,675,464	330,647,664 – 336,703,264	1D	333,675,464	1D	TraesMAC1D03G00505800	332672656	332680611
Mace	333,675,464	330,647,664 – 336,703,264	1D	333,675,464	1D	TraesMAC1D03G00505820	332720446	332722050
Mace	333,675,464	330,647,664 – 336,703,264	1D	333,675,464	1D	TraesMAC1D03G00505860	332885833	332899012
Mace	333,675,464	330,647,664 – 336,703,264	1D	333,675,464	1D	TraesMAC1D03G00505880	333014425	333015247
Mace	333,675,464	330,647,664 – 336,703,264	1D	333,675,464	1D	TraesMAC1D03G00505970	333293948	333300567
Mace	333,675,464	330,647,664 – 336,703,264	1D	333,675,464	1D	TraesMAC1D03G00505980	333301621	333303073
Mace	333,675,464	330,647,664 – 336,703,264	1D	333,675,464	1D	TraesMAC1D03G00506000	333644031	333647152
Mace	333,675,464	330,647,664 – 336,703,264	1D	333,675,464	1D	TraesMAC1D03G00506010	333665945	333671598
Mace	333,675,464	330,647,664 – 336,703,264	1D	333,675,464	1D	TraesMAC1D03G00506050	333846587	333854958
Mace	333,675,464	330,647,664 – 336,703,264	1D	333,675,464	1D	TraesMAC1D03G00506060	333861156	333866204
Mace	333,675,464	330,647,664 – 336,703,264	1D	333,675,464	1D	TraesMAC1D03G00506110	334026977	334027421
Mace	333,675,464	330,647,664 – 336,703,264	1D	333,675,464	1D	TraesMAC1D03G00506190	334502048	334503121
Mace	333,675,464	330,647,664 – 336,703,264	1D	333,675,464	1D	TraesMAC1D03G00506200	334503359	334506639
Mace	333,675,464	330,647,664 – 336,703,264	1D	333,675,464	1D	TraesMAC1D03G00506210	334506876	334509853
Mace	333,675,464	330,647,664 – 336,703,264	1D	333,675,464	1D	TraesMAC1D03G00506220	334510546	334512351
Mace	333,675,464	330,647,664 – 336,703,264	1D	333,675,464	1D	TraesMAC1D03G00506230	334512266	334515707
Mace	333,675,464	330,647,664 – 336,703,264	1D	333,675,464	1D	TraesMAC1D03G00506310	335041656	335043005
Mace	333,675,464	330,647,664 – 336,703,264	1D	333,675,464	1D	TraesMAC1D03G00506320	335187578	335192857
Mace	333,675,464	330,647,664 – 336,703,264	1D	333,675,464	1D	TraesMAC1D03G00506330	335193349	335197721
Mace	333,675,464	330,647,664 – 336,703,264	1D	333,675,464	1D	TraesMAC1D03G00506420	335659441	335664404
Mace	333,675,464	330,647,664 – 336,703,264	1D	333,675,464	1D	TraesMAC1D03G00506470	335811490	335816105
Mace	333,675,464	330,647,664 – 336,703,264	1D	333,675,464	1D	TraesMAC1D03G00506490	335910081	335912995
Mace	333,675,464	330,647,664 – 336,703,264	1D	333,675,464	1D	TraesMAC1D03G00506570	336160032	336166433
Mace	333,675,464	330,647,664 – 336,703,264	1D	333,675,464	1D	TraesMAC1D03G00506580	336230430	336233225
Mace	333,675,464	330,647,664 – 336,703,264	1D	333,675,464	1D	TraesMAC1D03G00506590	336238537	336242505
Mace	333,675,464	330,647,664 – 336,703,264	1D	333,675,464	1D	TraesMAC1D03G00506600	336315239	336317013
Mace	333,675,464	330,647,664 – 336,703,264	1D	333,675,464	1D	TraesMAC1D03G00506620	336387262	336392057
Mace	333,675,464	330,647,664 – 336,703,264	1D	333,675,464	1D	TraesMAC1D03G00506640	336396247	336401755
Mace	333,675,464	330,647,664 – 336,703,264	1D	333,675,464	1D	TraesMAC1D03G00506650	336402133	336403945
Mace	333,675,464	330,647,664 – 336,703,264	1D	333,675,464	1D	TraesMAC1D03G00506700	336573143	336582339
Mace	333,675,464	330,647,664 – 336,703,264	1D	333,675,464	1D	TraesMAC1D03G00506720	336596326	336597450
Mace	333,675,464	330,647,664 – 336,703,264	1D	333,675,464	1D	TraesMAC1D03G00506740	336649760	336649915

## Sheet: SYMattis
Genome	Marker Position	Region including LD decay	Chromosome_CS	Region of significant association	Chromosome	Candidate Gene	Gene start position	Gene end position
SYMattis	632,047,571	629,019,771 – 635,075,371	7D	632,047,571	7D	TraesSYM7D03G04547790	629024386	629027324
SYMattis	632,047,571	629,019,771 – 635,075,371	7D	632,047,571	7D	TraesSYM7D03G04547800	629055856	629077729
SYMattis	632,047,571	629,019,771 – 635,075,371	7D	632,047,571	7D	TraesSYM7D03G04547840	629105549	629110643
SYMattis	632,047,571	629,019,771 – 635,075,371	7D	632,047,571	7D	TraesSYM7D03G04547860	629176622	629180145
SYMattis	632,047,571	629,019,771 – 635,075,371	7D	632,047,571	7D	TraesSYM7D03G04548020	629547375	629570903
SYMattis	632,047,571	629,019,771 – 635,075,371	7D	632,047,571	7D	TraesSYM7D03G04548110	629884933	629888195
SYMattis	632,047,571	629,019,771 – 635,075,371	7D	632,047,571	7D	TraesSYM7D03G04548120	629935616	629936180
SYMattis	632,047,571	629,019,771 – 635,075,371	7D	632,047,571	7D	TraesSYM7D03G04548130	629957204	629957563
SYMattis	632,047,571	629,019,771 – 635,075,371	7D	632,047,571	7D	TraesSYM7D03G04548140	629964480	629971304
SYMattis	632,047,571	629,019,771 – 635,075,371	7D	632,047,571	7D	TraesSYM7D03G04548160	630122053	630136939
SYMattis	632,047,571	629,019,771 – 635,075,371	7D	632,047,571	7D	TraesSYM7D03G04548210	630222757	630227553
SYMattis	632,047,571	629,019,771 – 635,075,371	7D	632,047,571	7D	TraesSYM7D03G04548220	630227900	630232469
SYMattis	632,047,571	629,019,771 – 635,075,371	7D	632,047,571	7D	TraesSYM7D03G04548230	630242281	630252665
SYMattis	632,047,571	629,019,771 – 635,075,371	7D	632,047,571	7D	TraesSYM7D03G04548280	630290684	630294496
SYMattis	632,047,571	629,019,771 – 635,075,371	7D	632,047,571	7D	TraesSYM7D03G04548370	630409851	630414105
[truncated: 378 more rows]

## Sheet: Norin61
Genome	Marker Position	Region including LD decay	Chromosome_CS	Region of significant association	Chromosome	Candidate Gene	Gene start position	Gene end position
[truncated: 401 more rows]

[truncated: 2 more sheets: Renan, Stanley]
