# Supplementary material for: A diverse panel of 755 bread wheat accessions harbors untapped genetic diversity in landraces and reveals novel genetic regions conferring powdery mildew resistance
Source: Theor Appl Genet. 2024 Mar 27;137(4):88. doi: 10.1007/s00122-024-04582-4 (PMC10965746; doi:10.1007/s00122-024-04582-4)
Supplement: Supplementary file 5 — Supplementary file Data S1. Raw genotyping data of the LandracePLUS panel with the TaBW35K SNP array. Empty cells are labeled “vide”, and wheat accession IDs are extended by “_cell identifier”. [file 122_2024_4582_MOESM5_ESM.zip]

Archive with 1 entries (1 files):
- tabw35k757UzhLandracesAnnotatedGtr.txt
