# Supplementary material for: A diverse panel of 755 bread wheat accessions harbors untapped genetic diversity in landraces and reveals novel genetic regions conferring powdery mildew resistance
Source: Theor Appl Genet. 2024 Mar 27;137(4):88. doi: 10.1007/s00122-024-04582-4 (PMC10965746; doi:10.1007/s00122-024-04582-4)
Supplement: Supplementary file 7 — Supplementary file Data S3. Marker statistics of the raw genotyping data of the LandracePLUS panel. Total numbers are labeled “nb” and percentage “pc”. [file 122_2024_4582_MOESM7_ESM.txt]

PROBESET_ID	SNP_ID	SNP_QUALITY	CHROMOSOME	ORIGIN	GENE	MAF	PIC	nb_het	nb_homAA	nb_homBB	nb_NA	nb_OTV	pc_het	pc_homAA	pc_homBB	pc_NA	pc_OTV
AX-108726290	cfn1009902	PolyHighResolution	chr1A	IWGSC_intergenic	---	0.2543	0.3793	12	191	560	5	0	1.5625	24.8698	72.9167	0.651	0
AX-108726782	cfn0627806	PolyHighResolution	chr2B	IWGSC_genic	TraesCS2B01G012500	0.4758	0.4988	19	354	390	5	0	2.474	46.0938	50.7812	0.651	0
AX-108728161	cfn1157220	PolyHighResolution	chr1B	IWGSC_intergenic	---	0.224	0.3476	0	168	582	18	0	0	21.875	75.7812	2.3438	0
AX-108729589	cfn0643411	PolyHighResolution	chr2B	IWGSC_genic	TraesCS2B01G008900	0.0148	0.0291	157	600	9	2	0	20.4427	78.125	1.1719	0.2604	0
AX-108729656	cfn0911656	PolyHighResolution	chr7A	IWGSC_intergenic	---	0.0744	0.1377	6	697	56	9	0	0.7812	90.7552	7.2917	1.1719	0
AX-108731608	cfn0794857	PolyHighResolution	chr5B	IWGSC_genic	TraesCS5B01G359100	0.2456	0.3706	128	155	476	9	0	16.6667	20.1823	61.9792	1.1719	0
AX-108735089	cfn0540314	PolyHighResolution	chr1B	IWGSC_intergenic	---	0.1113	0.1978	12	84	671	1	0	1.5625	10.9375	87.3698	0.1302	0
AX-108735393	cfn0345872	PolyHighResolution	chr1A	BW_ISBPs	---	0.0211	0.0414	7	16	741	4	0	0.9115	2.0833	96.4844	0.5208	0
AX-108735596	cfn3173822	PolyHighResolution	chr6D	IWGSC_intergenic	---	0.3057	0.4245	8	520	229	11	0	1.0417	67.7083	29.8177	1.4323	0
AX-108735688	cfn2475274	PolyHighResolution	chr5A	IWGSC_intergenic	---	0.3204	0.4355	16	509	240	3	0	2.0833	66.276	31.25	0.3906	0
AX-108736006	cfn0843923	PolyHighResolution	chr6A	IWGSC_genic	TraesCS6A01G113000	0.0651	0.1217	5	704	49	10	0	0.651	91.6667	6.3802	1.3021	0
AX-108736918	cfn0850457	PolyHighResolution	chr6B	IWGSC_intergenic	TraesCS6B01G288800	0.1842	0.3006	9	611	138	10	0	1.1719	79.5573	17.9688	1.3021	0
AX-108737891	cfn0913171	PolyHighResolution	chr7A	IWGSC_genic	TraesCS7A01G062800	0.128	0.2232	10	96	654	8	0	1.3021	12.5	85.1562	1.0417	0
AX-108738233	cfn0861182	PolyHighResolution	chr6B	IWGSC_intergenic	TraesCS6B01G248300	0.2926	0.414	13	527	218	10	0	1.6927	68.6198	28.3854	1.3021	0
AX-108738915	cfn1906124	PolyHighResolution	chr3A	IWGSC_intergenic	---	0.4379	0.4923	27	398	310	33	0	3.5156	51.8229	40.3646	4.2969	0
AX-108740268	cfn1389330	PolyHighResolution	chr2A	IWGSC_intergenic	TraesCS2A01G684800LC	0.0895	0.1629	16	67	682	3	0	2.0833	8.724	88.8021	0.3906	0
AX-108740950	cfn3525374	PolyHighResolution	chr7B	IWGSC_intergenic	---	0.4493	0.4948	82	301	369	16	0	10.6771	39.1927	48.0469	2.0833	0
AX-108744080	cfn0875823	PolyHighResolution	chr6B	IWGSC_genic	TraesCS6B01G231600LC	0.1154	0.2041	13	87	667	1	0	1.6927	11.3281	86.849	0.1302	0
AX-108745951	cfn0744566	PolyHighResolution	chr4B	IWGSC_genic	---	0.256	0.381	14	191	555	8	0	1.8229	24.8698	72.2656	1.0417	0
AX-108748730	cfn0522814	PolyHighResolution	chr1A	IWGSC_intergenic	TraesCS1A01G098300LC	0.015	0.0295	91	10	657	10	0	11.849	1.3021	85.5469	1.3021	0
AX-108749585	cfn0702958	PolyHighResolution	chr3B	IWGSC_intergenic	TraesCS3B01G116500	0.0257	0.0501	210	14	531	13	0	27.3438	1.8229	69.1406	1.6927	0
AX-108751786	cfn0912683	PolyHighResolution	chr7A	IWGSC_intergenic	TraesCS7A01G064700	0.2267	0.3506	9	580	170	9	0	1.1719	75.5208	22.1354	1.1719	0
AX-108752217	cfn0683953	PolyHighResolution	chr3B	IWGSC_genic	TraesCS3B01G170800	0.0829	0.152	7	697	63	1	0	0.9115	90.7552	8.2031	0.1302	0
AX-108752726	cfn0738092	PolyHighResolution	chr4A	IWGSC_intergenic	TraesCS4A01G060100	0.1298	0.2259	7	657	98	6	0	0.9115	85.5469	12.7604	0.7812	0
AX-108753408	cfn3617787	PolyHighResolution	chr7D	IWGSC_intergenic	---	0.0099	0.0196	57	7	702	2	0	7.4219	0.9115	91.4062	0.2604	0
AX-108754115	cfn1220419	PolyHighResolution	chr1B	IWGSC_intergenic	---	0.0816	0.1499	229	484	43	12	0	29.8177	63.0208	5.599	1.5625	0
AX-108754625	cfn0174210	PolyHighResolution	chr3A	BW_ISBPs	---	0.3428	0.4506	16	253	485	14	0	2.0833	32.9427	63.151	1.8229	0
AX-108754885	cfn0662685	PolyHighResolution	chr3A	IWGSC_genic	TraesCS3A01G511600	0.3046	0.4236	18	226	516	8	0	2.3438	29.4271	67.1875	1.0417	0
AX-108755741	cfn0950245	PolyHighResolution	chr1A	IWGSC_intergenic	---	0.2276	0.3516	90	150	509	19	0	11.7188	19.5312	66.276	2.474	0
AX-108755851	cfn0717617	PolyHighResolution	chr3D	IWGSC_intergenic	TraesCS3D01G436900	0.4051	0.482	0	445	303	20	0	0	57.9427	39.4531	2.6042	0
AX-108756243	cfn1185086	PolyHighResolution	chr1B	IWGSC_intergenic	---	0.3631	0.4625	27	470	268	3	0	3.5156	61.1979	34.8958	0.3906	0
AX-108756313	cfn0920808	PolyHighResolution	chr7B	IWGSC_intergenic	TraesCS7B01G474800	0.3834	0.4728	0	291	468	9	0	0	37.8906	60.9375	1.1719	0
AX-108756686	cfn1424061	PolyHighResolution	chr2A	IWGSC_intergenic	---	0.164	0.2742	10	627	123	8	0	1.3021	81.6406	16.0156	1.0417	0
AX-108757424	cfn2998255	PolyHighResolution	chr6B	IWGSC_intergenic	---	0.3475	0.4535	15	490	261	2	0	1.9531	63.8021	33.9844	0.2604	0
AX-108758385	cfn2810230	PolyHighResolution	chr5D	IWGSC_intergenic	---	0.3279	0.4408	19	494	241	14	0	2.474	64.3229	31.3802	1.8229	0
AX-108758397	cfn1354345	PolyHighResolution	chr2A	IWGSC_intergenic	---	0.1338	0.2318	10	654	101	3	0	1.3021	85.1562	13.151	0.3906	0
AX-108758809	cfn2878500	PolyHighResolution	chr6A	IWGSC_intergenic	---	0.2083	0.3298	17	156	593	2	0	2.2135	20.3125	77.2135	0.2604	0
AX-108759604	cfn0538414	PolyHighResolution	chr1B	IWGSC_intergenic	---	0.1459	0.2493	55	102	597	14	0	7.1615	13.2812	77.7344	1.8229	0
AX-108760164	cfn0782335	PolyHighResolution	chr5B	IWGSC_genic	TraesCS5B01G391500	0.2044	0.3252	26	580	149	13	0	3.3854	75.5208	19.401	1.6927	0
AX-108760797	cfn2765444	PolyHighResolution	chr5B	IWGSC_intergenic	---	0.1105	0.1966	13	83	668	4	0	1.6927	10.8073	86.9792	0.5208	0
AX-108760925	cfn0209339	PolyHighResolution	chr2A	BW_ISBPs	---	0.2008	0.321	17	149	593	9	0	2.2135	19.401	77.2135	1.1719	0
AX-108761439	cfn0578515	PolyHighResolution	chr2A	IWGSC_intergenic	TraesCS2A01G493800	0.1906	0.3085	14	142	603	9	0	1.8229	18.4896	78.5156	1.1719	0
AX-108761760	cfn0837459	PolyHighResolution	chr6A	IWGSC_genic	TraesCS6A01G049900	0.2686	0.3929	0	542	199	27	0	0	70.5729	25.9115	3.5156	0
AX-108761807	cfn0752500	PolyHighResolution	chr4B	IWGSC_genic	TraesCS4B01G026200	0.2222	0.3457	6	588	168	6	0	0.7812	76.5625	21.875	0.7812	0
AX-108762323	cfn2770138	PolyHighResolution	chr5B	IWGSC_intergenic	---	0.02	0.0391	0	15	736	17	0	0	1.9531	95.8333	2.2135	0
AX-108763067	cfn1958571	PolyHighResolution	chr3B	IWGSC_intergenic	---	0.4395	0.4927	18	417	327	6	0	2.3438	54.2969	42.5781	0.7812	0
AX-108764243	contig90814_1146_BS00053340	PolyHighResolution	chr7A	BBSRC_Axiom_validated	TraesCS7A01G189600	0.0043	0.0086	51	693	3	21	0	6.6406	90.2344	0.3906	2.7344	0
AX-108765019	cfn0723816	PolyHighResolution	chr4A	IWGSC_genic	TraesCS4A01G461000LC	0.4986	0.5	51	352	350	15	0	6.6406	45.8333	45.5729	1.9531	0
AX-108765137	cfn0633443	PolyHighResolution	chr2B	IWGSC_genic	---	0.1942	0.313	0	585	141	42	0	0	76.1719	18.3594	5.4688	0
AX-108765327	cfn1485552	PolyHighResolution	chr2A	IWGSC_genic	TraesCS2A01G080900	0.2441	0.3691	9	177	548	34	0	1.1719	23.0469	71.3542	4.4271	0
AX-108765631	cfn0005368	PolyHighResolution	chr5A	DIGITAL_Axiom_validated	---	0.1065	0.1903	9	79	663	17	0	1.1719	10.2865	86.3281	2.2135	0
AX-108766316	cfn2712898	PolyHighResolution	chr5B	IWGSC_intergenic	---	0.2206	0.3438	14	576	163	15	0	1.8229	75	21.224	1.9531	0
AX-108767030	cfn1357441	PolyHighResolution	chr2A	IWGSC_intergenic	---	0.4133	0.485	34	423	298	13	0	4.4271	55.0781	38.8021	1.6927	0
AX-108767428	cfn0886599	PolyHighResolution	chr7A	IWGSC_intergenic	---	0.4823	0.4994	16	354	380	18	0	2.0833	46.0938	49.4792	2.3438	0
AX-108768348	cfn3574364	PolyHighResolution	chr7B	IWGSC_intergenic	---	0.1283	0.2237	7	652	96	13	0	0.9115	84.8958	12.5	1.6927	0
AX-108769177	cfn1445459	PolyHighResolution	chr2A	IWGSC_intergenic	---	0.1919	0.3102	8	143	602	15	0	1.0417	18.6198	78.3854	1.9531	0
AX-108769597	Kukri_c33315_159	PolyHighResolution	chr5D	Infinium_90K	TraesCS5D01G515800	0.22	0.3432	15	578	163	12	0	1.9531	75.2604	21.224	1.5625	0
AX-108769911	cfn1077231	PolyHighResolution	chr1A	IWGSC_intergenic	TraesCS1A01G033900LC	0.0304	0.059	31	701	22	14	0	4.0365	91.276	2.8646	1.8229	0
AX-108770462	cfn0684097	PolyHighResolution	chr3B	IWGSC_intergenic	TraesCS3B01G291600	0.012	0.0237	98	658	8	4	0	12.7604	85.6771	1.0417	0.5208	0
AX-108770637	cfn1352330	PolyHighResolution	chr2A	IWGSC_intergenic	---	0.2805	0.4037	15	536	209	8	0	1.9531	69.7917	27.2135	1.0417	0
AX-108771836	cfn0515456	PolyHighResolution	chr1A	IWGSC_genic	TraesCS1A01G390400	0.256	0.381	18	555	191	4	0	2.3438	72.2656	24.8698	0.5208	0
AX-108771926	cfn0796429	PolyHighResolution	chr5B	IWGSC_intergenic	TraesCS5B01G430100	0.0099	0.0195	57	703	7	1	0	7.4219	91.5365	0.9115	0.1302	0
AX-108772155	cfn0780916	PolyHighResolution	chr5A	IWGSC_intergenic	---	0.0346	0.0668	5	26	726	11	0	0.651	3.3854	94.5312	1.4323	0
AX-108773349	cfn0790430	PolyHighResolution	chr5B	IWGSC_intergenic	---	0.3434	0.451	4	261	499	4	0	0.5208	33.9844	64.974	0.5208	0
AX-108774334	cfn0724867	PolyHighResolution	chr4A	IWGSC_intergenic	---	0.0512	0.0971	4	39	723	2	0	0.5208	5.0781	94.1406	0.2604	0
AX-108775217	cfn0746921	PolyHighResolution	chr4B	IWGSC_genic	TraesCS4B01G449900LC	0.2152	0.3377	115	139	507	7	0	14.974	18.099	66.0156	0.9115	0
AX-108776186	cfn0561398	PolyHighResolution	chr1D	IWGSC_genic	TraesCS1D01G442300	0.044	0.0841	73	652	30	13	0	9.5052	84.8958	3.9062	1.6927	0
AX-108777749	cfn3466859	PolyHighResolution	chr7B	IWGSC_intergenic	---	0.2956	0.4164	26	193	460	89	0	3.3854	25.1302	59.8958	11.5885	0
AX-108777785	cfn0859593	PolyHighResolution	chr6B	IWGSC_intergenic	---	0.2507	0.3757	12	189	565	2	0	1.5625	24.6094	73.5677	0.2604	0
AX-108778435	cfn0866433	PolyHighResolution	chr6B	IWGSC_intergenic	---	0.4322	0.4908	14	319	419	16	0	1.8229	41.5365	54.5573	2.0833	0
AX-108781147	cfn0878821	PolyHighResolution	chr6D	IWGSC_intergenic	TraesCS6D01G382900	0.3847	0.4734	0	292	467	9	0	0	38.0208	60.8073	1.1719	0
AX-108781318	cfn0819265	PolyHighResolution	chr5D	IWGSC_genic	TraesCS5D01G190600	0.0094	0.0186	20	737	7	4	0	2.6042	95.9635	0.9115	0.5208	0
AX-108781764	cfn0914532	PolyHighResolution	chr7A	IWGSC_intergenic	---	0.2473	0.3723	11	186	566	5	0	1.4323	24.2188	73.6979	0.651	0
AX-108781921	cfn0647824	PolyHighResolution	chr2D	IWGSC_intergenic	TraesCS2D01G288400	0.1195	0.2104	14	656	89	9	0	1.8229	85.4167	11.5885	1.1719	0
AX-108783789	cfn0512699	PolyHighResolution	chr1A	IWGSC_genic	TraesCS1A01G360500	0.3289	0.4414	13	245	500	10	0	1.6927	31.901	65.1042	1.3021	0
AX-108784806	cfn0786772	PolyHighResolution	chr5B	IWGSC_intergenic	TraesCS5B01G538200	0.1872	0.3043	148	114	495	11	0	19.2708	14.8438	64.4531	1.4323	0
AX-108784839	cfn0716201	PolyHighResolution	chr3D	IWGSC_intergenic	TraesCS3D01G400400	0.0291	0.0566	0	22	733	13	0	0	2.8646	95.4427	1.6927	0
AX-108785461	cfn0678749	PolyHighResolution	chr3B	IWGSC_genic	---	0.322	0.4366	21	499	237	11	0	2.7344	64.974	30.8594	1.4323	0
AX-108786081	cfn1721954	PolyHighResolution	chr2B	IWGSC_intergenic	---	0.4574	0.4964	87	306	363	12	0	11.3281	39.8438	47.2656	1.5625	0
AX-108787582	cfn3025295	PolyHighResolution	chr6B	IWGSC_intergenic	---	0.196	0.3152	0	603	147	18	0	0	78.5156	19.1406	2.3438	0
AX-108788098	cfn0202345	PolyHighResolution	chr6B	BW_ISBPs	---	0.0199	0.039	13	15	739	1	0	1.6927	1.9531	96.224	0.1302	0
AX-108788326	cfn0609716	PolyHighResolution	chr2B	IWGSC_genic	TraesCS2B01G549500	0.4621	0.4971	25	397	341	5	0	3.2552	51.6927	44.401	0.651	0
AX-108789375	cfn2624062	PolyHighResolution	chr5B	IWGSC_intergenic	---	0.0333	0.0644	13	725	25	5	0	1.6927	94.401	3.2552	0.651	0
AX-108789742	cfn2433379	PolyHighResolution	chr4B	IWGSC_intergenic	---	0.4282	0.4897	18	422	316	12	0	2.3438	54.9479	41.1458	1.5625	0
AX-108789908	cfn0500200	PolyHighResolution	chr1A	IWGSC_intergenic	---	0.3918	0.4766	19	447	288	14	0	2.474	58.2031	37.5	1.8229	0
AX-108791347	cfn2164121	PolyHighResolution	chr3B	IWGSC_intergenic	---	0.3807	0.4715	36	436	268	28	0	4.6875	56.7708	34.8958	3.6458	0
AX-108792418	cfn2054280	PolyHighResolution	chr3B	IWGSC_intergenic	---	0.0438	0.0837	10	33	721	4	0	1.3021	4.2969	93.8802	0.5208	0
AX-108794640	cfn0851611	PolyHighResolution	chr6B	IWGSC_genic	TraesCS6B01G425700	0.0089	0.0176	79	6	669	14	0	10.2865	0.7812	87.1094	1.8229	0
AX-108794658	cfn0826839	PolyHighResolution	chr6A	IWGSC_genic	TraesCS6A01G242000	0.4247	0.4887	13	428	316	11	0	1.6927	55.7292	41.1458	1.4323	0
AX-108795436	cfn0872885	PolyHighResolution	chr6B	IWGSC_intergenic	TraesCS6B01G206700	0.3879	0.4749	27	282	445	14	0	3.5156	36.7188	57.9427	1.8229	0
AX-108795764	cfn1302051	PolyHighResolution	chr1D	IWGSC_intergenic	---	0.0163	0.0321	136	10	603	19	0	17.7083	1.3021	78.5156	2.474	0
AX-108796178	cfn2489562	PolyHighResolution	chr5A	IWGSC_intergenic	TraesCS5A01G351900	0.0305	0.0592	0	23	730	15	0	0	2.9948	95.0521	1.9531	0
AX-108797883	cfn2345707	PolyHighResolution	chr4A	IWGSC_intergenic	---	0.0557	0.1052	81	37	627	23	0	10.5469	4.8177	81.6406	2.9948	0
AX-108797919	cfn0845328	PolyHighResolution	chr6A	IWGSC_genic	TraesCS6A01G027400	0.3535	0.4571	19	257	470	22	0	2.474	33.4635	61.1979	2.8646	0
AX-108798089	cfn0119760	PolyHighResolution	chr2A	BW_ISBPs	---	0.2088	0.3304	11	156	591	10	0	1.4323	20.3125	76.9531	1.3021	0
AX-108798377	cfn3166678	PolyHighResolution	chr6D	IWGSC_intergenic	---	0.0506	0.0961	7	38	713	10	0	0.9115	4.9479	92.8385	1.3021	0
AX-108798780	cfn0726170	PolyHighResolution	chr4A	IWGSC_intergenic	TraesCS4A01G429200	0.0306	0.0593	10	23	729	6	0	1.3021	2.9948	94.9219	0.7812	0
AX-108798963	cfn2348206	PolyHighResolution	chr4A	IWGSC_intergenic	---	0.1213	0.2132	13	659	91	5	0	1.6927	85.8073	11.849	0.651	0
AX-108800654	cfn0520211	PolyHighResolution	chr1A	IWGSC_intergenic	---	0.4706	0.4983	16	396	352	4	0	2.0833	51.5625	45.8333	0.5208	0
AX-108800688	cfn0527730	PolyHighResolution	chr1A	IWGSC_genic	TraesCS1A01G070600	0.4717	0.4984	15	350	392	11	0	1.9531	45.5729	51.0417	1.4323	0
AX-108801380	cfn3280280	PolyHighResolution	chr7A	IWGSC_intergenic	---	0.3984	0.4794	259	299	198	12	0	33.724	38.9323	25.7812	1.5625	0
AX-108802933	cfn0871291	PolyHighResolution	chr6B	IWGSC_intergenic	---	0.4804	0.4992	0	356	385	27	0	0	46.3542	50.1302	3.5156	0
AX-108805193	cfn0760621	PolyHighResolution	chr5A	IWGSC_genic	TraesCS5A01G500000	0.0136	0.0269	31	10	723	4	0	4.0365	1.3021	94.1406	0.5208	0
AX-108806218	cfn0666014	PolyHighResolution	chr3A	IWGSC_genic	TraesCS3A01G315800	0.2755	0.3992	15	539	205	9	0	1.9531	70.1823	26.6927	1.1719	0
AX-108808228	cfn0736484	PolyHighResolution	chr4A	IWGSC_intergenic	TraesCS4A01G047000	0.1622	0.2718	12	625	121	10	0	1.5625	81.3802	15.7552	1.3021	0
AX-108809047	cfn0703702	PolyHighResolution	chr3B	IWGSC_intergenic	---	0.4257	0.489	0	321	433	14	0	0	41.7969	56.3802	1.8229	0
AX-108809986	cfn1250259	PolyHighResolution	chr1B	IWGSC_intergenic	---	0.0586	0.1103	7	44	707	10	0	0.9115	5.7292	92.0573	1.3021	0
AX-108811408	cfn1954230	PolyHighResolution	chr3B	IWGSC_intergenic	---	0.1425	0.2444	0	108	650	10	0	0	14.0625	84.6354	1.3021	0
AX-108812551	cfn1213564	PolyHighResolution	chr1B	IWGSC_intergenic	---	0.1534	0.2598	5	116	640	7	0	0.651	15.1042	83.3333	0.9115	0
AX-108812617	cfn0728295	PolyHighResolution	chr4A	IWGSC_intergenic	---	0.1436	0.246	0	656	110	2	0	0	85.4167	14.3229	0.2604	0
AX-108812629	cfn0598990	PolyHighResolution	chr2A	IWGSC_intergenic	---	0.4904	0.4998	38	371	357	2	0	4.9479	48.3073	46.4844	0.2604	0
AX-108812748	cfn0248777	PolyHighResolution	chr2B	BW_ISBPs	---	0.442	0.4933	15	328	414	11	0	1.9531	42.7083	53.9062	1.4323	0
AX-108813223	cfn2275310	PolyHighResolution	chr4A	IWGSC_intergenic	---	0.3699	0.4662	17	273	465	13	0	2.2135	35.5469	60.5469	1.6927	0
AX-108813670	cfn0704514	PolyHighResolution	chr3B	IWGSC_genic	TraesCS3B01G203200	0.3617	0.4617	50	255	450	13	0	6.5104	33.2031	58.5938	1.6927	0
AX-108813750	cfn0775141	PolyHighResolution	chr5A	IWGSC_intergenic	TraesCS5A01G261500	0.3642	0.4631	0	275	480	13	0	0	35.8073	62.5	1.6927	0
AX-108814436	cfn1777875	PolyHighResolution	chr2D	IWGSC_intergenic	---	0.1519	0.2577	8	115	642	3	0	1.0417	14.974	83.5938	0.3906	0
AX-108814523	cfn0877477	PolyHighResolution	chr6B	IWGSC_intergenic	TraesCS6B01G041800	0.296	0.4168	5	222	528	13	0	0.651	28.9062	68.75	1.6927	0
AX-108815871	cfn2362543	PolyHighResolution	chr4A	IWGSC_intergenic	---	0.4824	0.4994	0	357	383	28	0	0	46.4844	49.8698	3.6458	0
AX-108819524	cfn0631426	PolyHighResolution	chr2B	IWGSC_intergenic	TraesCS2B01G151600	0.0213	0.0418	9	734	16	9	0	1.1719	95.5729	2.0833	1.1719	0
AX-108820090	cfn2424813	PolyHighResolution	chr4B	IWGSC_intergenic	---	0.0079	0.0157	9	6	751	2	0	1.1719	0.7812	97.7865	0.2604	0
AX-108821213	cfn0689415	PolyHighResolution	chr3B	IWGSC_genic	---	0.1162	0.2055	7	669	88	4	0	0.9115	87.1094	11.4583	0.5208	0
AX-108821972	cfn0616165	PolyHighResolution	chr2B	IWGSC_intergenic	TraesCS2B01G683700LC	0.0109	0.0216	34	724	8	2	0	4.4271	94.2708	1.0417	0.2604	0
AX-108822844	cfn2887861	PolyHighResolution	chr6A	IWGSC_intergenic	---	0.2126	0.3348	14	574	155	25	0	1.8229	74.7396	20.1823	3.2552	0
AX-108824317	cfn0685747	PolyHighResolution	chr3B	IWGSC_intergenic	TraesCS3B01G443600LC	0.2537	0.3787	12	553	188	15	0	1.5625	72.0052	24.4792	1.9531	0
AX-108824515	cfn2731847	PolyHighResolution	chr5B	IWGSC_intergenic	---	0.1698	0.2819	12	626	128	2	0	1.5625	81.5104	16.6667	0.2604	0
AX-108827844	cfn0805461	PolyHighResolution	chr5B	IWGSC_intergenic	---	0.1818	0.2975	11	612	136	9	0	1.4323	79.6875	17.7083	1.1719	0
AX-108827861	cfn0777214	PolyHighResolution	chr5A	IWGSC_genic	TraesCS5A01G064400	0.3222	0.4368	11	507	241	9	0	1.4323	66.0156	31.3802	1.1719	0
AX-108828326	cfn0809393	PolyHighResolution	chr5B	IWGSC_intergenic	TraesCS5B01G304500	0.3855	0.4738	229	322	202	15	0	29.8177	41.9271	26.3021	1.9531	0
AX-108828347	cfn0548846	PolyHighResolution	chr1B	IWGSC_intergenic	TraesCS1B01G409800	0.0398	0.0764	50	676	28	14	0	6.5104	88.0208	3.6458	1.8229	0
AX-108829163	cfn0535987	MonoHighResolution	chr1B	IWGSC_intergenic	---	0	0	0	0	767	1	0	0	0	99.8698	0.1302	0
AX-108829168	cfn0753411	PolyHighResolution	chr4B	IWGSC_genic	TraesCS4B01G019400	0.0325	0.063	84	654	22	8	0	10.9375	85.1562	2.8646	1.0417	0
AX-108829257	cfn0534737	PolyHighResolution	chr1B	IWGSC_intergenic	TraesCS1B01G265500	0.2643	0.3889	12	199	554	3	0	1.5625	25.9115	72.1354	0.3906	0
AX-108831429	cfn0931505	PolyHighResolution	chr7B	IWGSC_intergenic	---	0.3026	0.4221	79	197	454	38	0	10.2865	25.651	59.1146	4.9479	0
AX-108832899	cfn0640465	PolyHighResolution	chr2B	IWGSC_genic	TraesCS2B01G172900	0.2158	0.3385	3	585	161	19	0	0.3906	76.1719	20.9635	2.474	0
AX-108833862	cfn1015470	PolyHighResolution	chr1A	IWGSC_intergenic	---	0.4728	0.4985	29	388	348	3	0	3.776	50.5208	45.3125	0.3906	0
AX-108834832	cfn0585081	PolyHighResolution	chr2A	IWGSC_intergenic	---	0.0701	0.1304	9	53	703	3	0	1.1719	6.901	91.5365	0.3906	0
AX-108835535	cfn2714023	PolyHighResolution	chr5B	IWGSC_intergenic	---	0.3566	0.4588	25	261	471	11	0	3.2552	33.9844	61.3281	1.4323	0
AX-108835598	cfn0783830	PolyHighResolution	chr5B	IWGSC_genic	TraesCS5B01G425200	0.2151	0.3376	21	160	584	3	0	2.7344	20.8333	76.0417	0.3906	0
AX-108836253	cfn0855905	PolyHighResolution	chr6B	IWGSC_intergenic	TraesCS6B01G435100	0.1743	0.2878	18	130	616	4	0	2.3438	16.9271	80.2083	0.5208	0
AX-108836427	cfn2471331	PolyHighResolution	chr5A	IWGSC_intergenic	---	0.0905	0.1647	13	683	68	4	0	1.6927	88.9323	8.8542	0.5208	0
AX-108836763	cfn0905018	PolyHighResolution	chr7A	IWGSC_intergenic	TraesCS7A01G132900	0.3132	0.4302	13	233	511	11	0	1.6927	30.3385	66.5365	1.4323	0
AX-108837302	cfn0784145	PolyHighResolution	chr5B	IWGSC_genic	TraesCS5B01G461600	0.3758	0.4692	21	460	277	10	0	2.7344	59.8958	36.0677	1.3021	0
AX-108840020	cfn1943620	PolyHighResolution	chr3B	IWGSC_intergenic	TraesCS3B01G028900	0.3607	0.4612	172	211	374	11	0	22.3958	27.474	48.6979	1.4323	0
AX-108840307	cfn0746051	PolyHighResolution	chr4B	IWGSC_genic	TraesCS4B01G398000	0.0027	0.0054	25	2	737	4	0	3.2552	0.2604	95.9635	0.5208	0
AX-108840426	cfn0708623	PolyHighResolution	chr3B	IWGSC_intergenic	---	0.4328	0.491	173	251	329	15	0	22.526	32.6823	42.8385	1.9531	0
AX-108842143	cfn0521746	PolyHighResolution	chr1A	IWGSC_intergenic	---	0.1145	0.2028	8	665	86	9	0	1.0417	86.5885	11.1979	1.1719	0
AX-108843931	cfn0515830	PolyHighResolution	chr1A	IWGSC_intergenic	TraesCS1A01G415300	0.1055	0.1887	6	79	670	13	0	0.7812	10.2865	87.2396	1.6927	0
AX-108844344	cfn0634323	PolyHighResolution	chr2B	IWGSC_genic	TraesCS2B01G131500	0.1162	0.2053	12	87	662	7	0	1.5625	11.3281	86.1979	0.9115	0
AX-108845305	cfn0509426	PolyHighResolution	chr1A	IWGSC_genic	TraesCS1A01G195700	0.1191	0.2099	12	89	658	9	0	1.5625	11.5885	85.6771	1.1719	0
AX-108847988	cfn0536613	PolyHighResolution	chr1B	IWGSC_intergenic	---	0.0738	0.1367	137	45	565	21	0	17.8385	5.8594	73.5677	2.7344	0
AX-108848014	cfn0856392	PolyHighResolution	chr6B	IWGSC_genic	---	0.0137	0.0271	106	9	646	7	0	13.8021	1.1719	84.1146	0.9115	0
AX-108849499	cfn0728165	PolyHighResolution	chr4A	IWGSC_intergenic	TraesCS4A01G428500	0.1159	0.2049	19	86	656	7	0	2.474	11.1979	85.4167	0.9115	0
AX-108852324	cfn0438941	PolyHighResolution	chr4A	BW_ISBPs	TraesCS4A01G322400	0.2362	0.3609	18	569	176	5	0	2.3438	74.0885	22.9167	0.651	0
AX-108852360	cfn0586866	PolyHighResolution	chr2A	IWGSC_intergenic	TraesCS2A01G526300	0.1857	0.3025	19	605	138	6	0	2.474	78.776	17.9688	0.7812	0
AX-108852648	cfn2263466	PolyHighResolution	chr4A	IWGSC_intergenic	---	0.0481	0.0916	13	36	712	7	0	1.6927	4.6875	92.7083	0.9115	0
AX-108853183	cfn0935942	PolyHighResolution	chr7B	IWGSC_genic	TraesCS7B01G196500	0.0167	0.0328	95	649	11	13	0	12.3698	84.5052	1.4323	1.6927	0
AX-108853320	cfn0618785	PolyHighResolution	chr2B	IWGSC_genic	TraesCS2B01G521100	0.2487	0.3737	22	185	559	2	0	2.8646	24.0885	72.7865	0.2604	0
AX-108855006	cfn1283643	PolyHighResolution	chr1B	IWGSC_intergenic	---	0.1308	0.2274	9	99	658	2	0	1.1719	12.8906	85.6771	0.2604	0
AX-108856190	cfn1848793	PolyHighResolution	chr3A	IWGSC_intergenic	---	0.0899	0.1637	17	678	67	6	0	2.2135	88.2812	8.724	0.7812	0
AX-108857170	cfn0552050	PolyHighResolution	chr1B	IWGSC_genic	TraesCS1B01G029100	0.3574	0.4593	15	480	267	6	0	1.9531	62.5	34.7656	0.7812	0
AX-108857392	cfn0911899	PolyHighResolution	chr7A	IWGSC_intergenic	---	0.3824	0.4723	9	462	286	11	0	1.1719	60.1562	37.2396	1.4323	0
AX-108858135	cfn0576276	PolyHighResolution	chr2A	IWGSC_intergenic	TraesCS2A01G305500	0.0115	0.0228	72	686	8	2	0	9.375	89.3229	1.0417	0.2604	0
AX-108859095	cfn0736177	PolyHighResolution	chr4A	IWGSC_intergenic	---	0.3735	0.468	11	468	279	10	0	1.4323	60.9375	36.3281	1.3021	0
AX-108859509	cfn0905913	PolyHighResolution	chr7A	IWGSC_intergenic	TraesCS7A01G155400LC	0.0169	0.0333	230	9	522	7	0	29.9479	1.1719	67.9688	0.9115	0
AX-108860113	cfn0569956	PolyHighResolution	chr2A	IWGSC_intergenic	TraesCS2A01G475400	0.4062	0.4824	16	299	437	16	0	2.0833	38.9323	56.901	2.0833	0
AX-108861248	cfn0833271	PolyHighResolution	chr6A	IWGSC_intergenic	TraesCS6A01G312300	0.3082	0.4264	16	514	229	9	0	2.0833	66.9271	29.8177	1.1719	0
AX-108861464	cfn0657370	PolyHighResolution	chr3A	IWGSC_genic	TraesCS3A01G294400	0.246	0.3709	19	561	183	5	0	2.474	73.0469	23.8281	0.651	0
AX-108862681	cfn0874621	PolyHighResolution	chr6B	IWGSC_genic	---	0.0102	0.0202	77	678	7	6	0	10.026	88.2812	0.9115	0.7812	0
AX-108864464	cfn0656323	PolyHighResolution	chr3A	IWGSC_intergenic	TraesCS3A01G492000	0.4767	0.4989	15	393	358	2	0	1.9531	51.1719	46.6146	0.2604	0
AX-108864517	cfn3599881	PolyHighResolution	chr7D	IWGSC_intergenic	---	0.14	0.2408	8	105	645	10	0	1.0417	13.6719	83.9844	1.3021	0
AX-108866893	cfn0786069	PolyHighResolution	chr5B	IWGSC_intergenic	TraesCS5B01G278500	0.2948	0.4157	15	524	219	10	0	1.9531	68.2292	28.5156	1.3021	0
AX-108867083	Tdurum_contig44328_68	PolyHighResolution	chr2B	Infinium_90K	TraesCS2B01G038200	0.2297	0.3539	9	580	173	6	0	1.1719	75.5208	22.526	0.7812	0
AX-108867508	cfn0658864	PolyHighResolution	chr3A	IWGSC_intergenic	TraesCS3A01G696400LC	0.2695	0.3937	69	507	187	5	0	8.9844	66.0156	24.349	0.651	0
AX-108867592	cfn1967354	PolyHighResolution	chr3B	IWGSC_intergenic	---	0.4571	0.4963	18	399	336	15	0	2.3438	51.9531	43.75	1.9531	0
AX-108867793	cfn1408462	PolyHighResolution	chr2A	IWGSC_intergenic	---	0.0974	0.1758	46	70	649	3	0	5.9896	9.1146	84.5052	0.3906	0
AX-108867813	cfn3308835	PolyHighResolution	chr7A	IWGSC_intergenic	---	0.011	0.0217	37	8	721	2	0	4.8177	1.0417	93.8802	0.2604	0
AX-108869023	cfn0105485	PolyHighResolution	chr2B	BW_ISBPs	---	0.0744	0.1378	13	55	684	16	0	1.6927	7.1615	89.0625	2.0833	0
AX-108869211	cfn0181548	PolyHighResolution	chr3A	BW_ISBPs	---	0.2959	0.4166	18	221	526	3	0	2.3438	28.776	68.4896	0.3906	0
AX-108869599	cfn0710324	PolyHighResolution	chr3B	IWGSC_genic	TraesCS3B01G455000	0.2483	0.3733	7	186	563	12	0	0.9115	24.2188	73.3073	1.5625	0
AX-108869955	cfn0541236	PolyHighResolution	chr1B	IWGSC_genic	TraesCS1B01G266900	0.1973	0.3168	13	147	598	10	0	1.6927	19.1406	77.8646	1.3021	0
AX-108870062	cfn2340971	PolyHighResolution	chr4A	IWGSC_intergenic	---	0.1788	0.2936	11	133	611	13	0	1.4323	17.3177	79.5573	1.6927	0
AX-108870523	cfn2973058	PolyHighResolution	chr6B	IWGSC_intergenic	---	0.0427	0.0818	9	717	32	10	0	1.1719	93.3594	4.1667	1.3021	0
AX-108871873	cfn1246088	PolyHighResolution	chr1B	IWGSC_intergenic	---	0.0471	0.0898	167	28	566	7	0	21.7448	3.6458	73.6979	0.9115	0
AX-108873454	cfn3615248	PolyHighResolution	chr7D	IWGSC_intergenic	---	0.0416	0.0797	8	31	715	14	0	1.0417	4.0365	93.099	1.8229	0
AX-108874245	cfn0664496	PolyHighResolution	chr3A	IWGSC_intergenic	---	0.3547	0.4578	32	249	453	34	0	4.1667	32.4219	58.9844	4.4271	0
AX-108874765	cfn0542193	PolyHighResolution	chr1B	IWGSC_intergenic	---	0.0848	0.1552	12	64	691	1	0	1.5625	8.3333	89.974	0.1302	0
AX-108874866	cfn0557124	MonoHighResolution	chr1B	IWGSC_intergenic	TraesCS1B01G249200LC	0	0	0	753	0	15	0	0	98.0469	0	1.9531	0
AX-108876025	cfn1404487	PolyHighResolution	chr2A	IWGSC_intergenic	---	0.0106	0.021	89	7	653	19	0	11.5885	0.9115	85.026	2.474	0
AX-108876411	cfn1286553	PolyHighResolution	chr1B	IWGSC_intergenic	---	0.013	0.0256	141	8	608	11	0	18.3594	1.0417	79.1667	1.4323	0
AX-108876588	cfn0019808	PolyHighResolution	chr5B	DIGITAL_Axiom_validated	---	0.276	0.3996	16	207	543	2	0	2.0833	26.9531	70.7031	0.2604	0
AX-108876956	cfn0870752	PolyHighResolution	chr6B	IWGSC_intergenic	TraesCS6B01G172900	0.0627	0.1175	9	47	703	9	0	1.1719	6.1198	91.5365	1.1719	0
AX-108876959	cfn1577077	PolyHighResolution	chr2B	IWGSC_intergenic	---	0.0203	0.0398	25	15	724	4	0	3.2552	1.9531	94.2708	0.5208	0
AX-108877832	cfn3153311	PolyHighResolution	chr6D	IWGSC_intergenic	---	0.2993	0.4195	19	220	515	14	0	2.474	28.6458	67.0573	1.8229	0
AX-108878818	cfn0874130	PolyHighResolution	chr6B	IWGSC_intergenic	---	0.1151	0.2037	11	86	661	10	0	1.4323	11.1979	86.0677	1.3021	0
AX-108879542	cfn0777468	PolyHighResolution	chr5A	IWGSC_genic	---	0.2869	0.4091	21	532	214	1	0	2.7344	69.2708	27.8646	0.1302	0
AX-108881875	cfn0774190	PolyHighResolution	chr5A	IWGSC_intergenic	---	0.2899	0.4117	10	216	529	13	0	1.3021	28.125	68.8802	1.6927	0
AX-108882824	cfn3153984	PolyHighResolution	chr6D	IWGSC_intergenic	---	0.0147	0.0291	9	11	735	13	0	1.1719	1.4323	95.7031	1.6927	0
AX-108884713	cfn0761724	PolyHighResolution	chr5A	IWGSC_genic	---	0.3616	0.4617	0	273	482	13	0	0	35.5469	62.7604	1.6927	0
AX-108884815	cfn0228106	PolyHighResolution	chr7A	BW_ISBPs	---	0.0524	0.0992	3	40	724	1	0	0.3906	5.2083	94.2708	0.1302	0
AX-108885261	cfn1907705	PolyHighResolution	chr3A	IWGSC_intergenic	---	0.4427	0.4934	0	423	336	9	0	0	55.0781	43.75	1.1719	0
AX-108886063	cfn1768768	PolyHighResolution	chr2D	IWGSC_intergenic	---	0.1279	0.223	92	84	573	19	0	11.9792	10.9375	74.6094	2.474	0
AX-108886727	cfn1004586	PolyHighResolution	chr1A	IWGSC_intergenic	---	0.2113	0.3333	12	586	157	13	0	1.5625	76.3021	20.4427	1.6927	0
AX-108887784	Excalibur_c1408_236	PolyHighResolution	chr2D	Infinium_90K	TraesCS2D01G049500	0.2543	0.3793	9	560	191	8	0	1.1719	72.9167	24.8698	1.0417	0
AX-108888174	cfn0712486	PolyHighResolution	chr3B	IWGSC_genic	TraesCS3B01G039600	0.0115	0.0227	70	688	8	2	0	9.1146	89.5833	1.0417	0.2604	0
AX-108888684	cfn0920256	PolyHighResolution	chr7B	IWGSC_intergenic	TraesCS7B01G299300	0.011	0.0217	33	8	721	6	0	4.2969	1.0417	93.8802	0.7812	0
AX-108889065	cfn0614354	PolyHighResolution	chr2B	IWGSC_genic	TraesCS2B01G526200	0.105	0.1879	15	78	665	10	0	1.9531	10.1562	86.5885	1.3021	0
AX-108889203	cfn0776153	PolyHighResolution	chr5A	IWGSC_genic	TraesCS5A01G256300	0.4879	0.4997	22	382	364	0	0	2.8646	49.7396	47.3958	0	0
AX-108889207	cfn0656023	PolyHighResolution	chr3A	IWGSC_intergenic	---	0.3205	0.4356	17	496	234	21	0	2.2135	64.5833	30.4688	2.7344	0
AX-108889297	cfn0944075	PolyHighResolution	chr7D	IWGSC_genic	TraesCS7D01G128800	0.2753	0.399	5	207	545	11	0	0.651	26.9531	70.9635	1.4323	0
AX-108889338	cfn0587180	PolyHighResolution	chr2A	IWGSC_intergenic	TraesCS2A01G465600	0.0144	0.0284	139	9	616	4	0	18.099	1.1719	80.2083	0.5208	0
AX-108890672	cfn2344727	PolyHighResolution	chr4A	IWGSC_intergenic	---	0.1378	0.2377	19	638	102	9	0	2.474	83.0729	13.2812	1.1719	0
AX-108892196	cfn0825460	PolyHighResolution	chr6A	IWGSC_genic	TraesCS6A01G303100	0.4709	0.4983	23	391	348	6	0	2.9948	50.9115	45.3125	0.7812	0
AX-108892276	cfn1966296	PolyHighResolution	chr3B	IWGSC_intergenic	---	0.0556	0.1051	4	713	42	9	0	0.5208	92.8385	5.4688	1.1719	0
AX-108893177	cfn0885695	PolyHighResolution	chr7A	IWGSC_intergenic	TraesCS7A01G311900	0.4598	0.4968	14	403	343	8	0	1.8229	52.474	44.6615	1.0417	0
AX-108893580	cfn0761722	PolyHighResolution	chr5A	IWGSC_intergenic	---	0.354	0.4574	94	416	228	30	0	12.2396	54.1667	29.6875	3.9062	0
AX-108894108	cfn2211677	PolyHighResolution	chr3D	IWGSC_intergenic	---	0.0785	0.1446	18	681	58	11	0	2.3438	88.6719	7.5521	1.4323	0
AX-108894949	cfn0447339	PolyHighResolution	chr5D	BW_ISBPs	---	0.0146	0.0288	4	11	743	10	0	0.5208	1.4323	96.7448	1.3021	0
AX-108896619	cfn0419029	PolyHighResolution	chr5B	BW_ISBPs	TraesCS5B01G247400	0.2196	0.3428	22	161	572	13	0	2.8646	20.9635	74.4792	1.6927	0
AX-108896669	cfn0798947	PolyHighResolution	chr5B	IWGSC_genic	TraesCS5B01G331100	0.4347	0.4915	0	424	326	18	0	0	55.2083	42.4479	2.3438	0
AX-108897006	FZU8VVO01C3OOX_146_BS00066864	PolyHighResolution	chr1B	BBSRC_Axiom_validated	TraesCS1B01G427100	0.1976	0.3171	21	593	146	8	0	2.7344	77.2135	19.0104	1.0417	0
AX-108897363	cfn0406745	PolyHighResolution	chr7B	BW_ISBPs	---	0.342	0.4501	54	237	456	21	0	7.0312	30.8594	59.375	2.7344	0
AX-108897585	cfn1339573	PolyHighResolution	chr1D	IWGSC_intergenic	---	0.4202	0.4873	21	425	308	14	0	2.7344	55.3385	40.1042	1.8229	0
AX-108897946	cfn0542349	PolyHighResolution	chr1B	IWGSC_intergenic	---	0.3725	0.4675	0	465	276	27	0	0	60.5469	35.9375	3.5156	0
AX-108898026	cfn0643185	PolyHighResolution	chr2B	IWGSC_intergenic	---	0.004	0.0079	0	3	749	16	0	0	0.3906	97.526	2.0833	0
AX-108898113	cfn0515046	PolyHighResolution	chr1A	IWGSC_intergenic	TraesCS1A01G328000	0.4906	0.4998	20	366	380	2	0	2.6042	47.6562	49.4792	0.2604	0
AX-108898762	cfn2943246	PolyHighResolution	chr6A	IWGSC_intergenic	---	0.08	0.1472	7	60	690	11	0	0.9115	7.8125	89.8438	1.4323	0
AX-108900002	cfn0966248	PolyHighResolution	chr1A	IWGSC_intergenic	---	0.3578	0.4596	16	472	263	17	0	2.0833	61.4583	34.2448	2.2135	0
AX-108902345	cfn0907066	PolyHighResolution	chr7A	IWGSC_intergenic	TraesCS7A01G242600	0.0813	0.1494	12	61	689	6	0	1.5625	7.9427	89.7135	0.7812	0
AX-108905185	cfn0755435	PolyHighResolution	chr4B	IWGSC_genic	TraesCS4B01G002600	0.2035	0.3242	18	151	591	8	0	2.3438	19.6615	76.9531	1.0417	0
AX-108905463	F0Z7V0F01D779A_162_BS00065053	PolyHighResolution	chr1B	BBSRC_Axiom_validated	TraesCS1B01G055800	0.3042	0.4233	16	517	226	9	0	2.0833	67.3177	29.4271	1.1719	0
AX-108905942	cfn0911012	PolyHighResolution	chr7A	IWGSC_intergenic	TraesCS7A01G043100	0.2852	0.4077	248	366	146	8	0	32.2917	47.6562	19.0104	1.0417	0
AX-108906167	cfn1785703	PolyHighResolution	chr2D	IWGSC_intergenic	---	0.2441	0.369	0	186	576	6	0	0	24.2188	75	0.7812	0
AX-108906859	cfn0881308	PolyHighResolution	chr6D	IWGSC_genic	TraesCS6D01G320500	0.0854	0.1563	8	64	685	11	0	1.0417	8.3333	89.1927	1.4323	0
AX-108910610	cfn0739944	PolyHighResolution	chr4A	IWGSC_intergenic	TraesCS4A01G029100	0.4632	0.4973	25	340	394	9	0	3.2552	44.2708	51.3021	1.1719	0
AX-108910668	cfn0285717	PolyHighResolution	chr6B	BW_ISBPs	---	0.2721	0.3961	18	203	543	4	0	2.3438	26.4323	70.7031	0.5208	0
AX-108911376	cfn0617253	PolyHighResolution	chr2B	IWGSC_intergenic	---	0.3959	0.4783	24	444	291	9	0	3.125	57.8125	37.8906	1.1719	0
AX-108913545	cfn3391050	PolyHighResolution	chr7A	IWGSC_intergenic	---	0.3257	0.4392	0	242	501	25	0	0	31.5104	65.2344	3.2552	0
AX-108913774	cfn3604007	PolyHighResolution	chr7D	IWGSC_intergenic	---	0.1176	0.2076	11	88	660	9	0	1.4323	11.4583	85.9375	1.1719	0
AX-108914468	cfn2734108	PolyHighResolution	chr5B	IWGSC_intergenic	---	0.0908	0.1651	6	691	69	2	0	0.7812	89.974	8.9844	0.2604	0
AX-108916778	cfn3528525	PolyHighResolution	chr7B	IWGSC_intergenic	---	0.0424	0.0812	10	32	723	3	0	1.3021	4.1667	94.1406	0.3906	0
AX-108918698	cfn0744735	PolyHighResolution	chr4B	IWGSC_genic	---	0.0346	0.0668	3	26	726	13	0	0.3906	3.3854	94.5312	1.6927	0
AX-108919684	cfn0587625	PolyHighResolution	chr2A	IWGSC_genic	TraesCS2A01G530800	0.4816	0.4993	17	353	380	18	0	2.2135	45.9635	49.4792	2.3438	0
AX-108919721	cfn0718551	PolyHighResolution	chr3D	IWGSC_genic	TraesCS3D01G348800	0.4362	0.4919	12	420	325	11	0	1.5625	54.6875	42.3177	1.4323	0
AX-108920212	cfn0936349	PolyHighResolution	chr7B	IWGSC_intergenic	TraesCS7B01G010200	0.1937	0.3124	18	142	591	17	0	2.3438	18.4896	76.9531	2.2135	0
AX-108923973	BS00024901_51	PolyHighResolution	chr6B	Infinium_90K	TraesCS6B01G004300	0.0174	0.0343	71	676	12	9	0	9.2448	88.0208	1.5625	1.1719	0
AX-108924312	cfn0834454	PolyHighResolution	chr6A	IWGSC_genic	TraesCS6A01G386000	0.2884	0.4104	3	533	216	16	0	0.3906	69.401	28.125	2.0833	0
AX-108926002	cfn1224940	PolyHighResolution	chr1B	IWGSC_intergenic	---	0.1653	0.276	11	621	123	13	0	1.4323	80.8594	16.0156	1.6927	0
AX-108927848	cfn0512901	PolyHighResolution	chr1A	IWGSC_intergenic	TraesCS1A01G331700	0.374	0.4682	0	279	467	22	0	0	36.3281	60.8073	2.8646	0
AX-108928791	cfn0877966	PolyHighResolution	chr6D	IWGSC_intergenic	TraesCS6D01G393500	0.1286	0.2241	159	72	488	49	0	20.7031	9.375	63.5417	6.3802	0
AX-108929973	cfn0744025	PolyHighResolution	chr4B	IWGSC_intergenic	TraesCS4B01G474100LC	0.1797	0.2949	23	607	133	5	0	2.9948	79.0365	17.3177	0.651	0
AX-108930002	cfn1133730	PolyHighResolution	chr1B	IWGSC_intergenic	---	0.1151	0.2038	114	561	73	20	0	14.8438	73.0469	9.5052	2.6042	0
AX-108930830	cfn0916519	PolyHighResolution	chr7B	IWGSC_intergenic	TraesCS7B01G582800LC	0.3333	0.4444	15	248	496	9	0	1.9531	32.2917	64.5833	1.1719	0
AX-108931655	Excalibur_c39207_880	PolyHighResolution	chr2D	Infinium_90K	TraesCS2D01G525600	0.3532	0.4569	0	489	267	12	0	0	63.6719	34.7656	1.5625	0
AX-108932548	cfn0697495	PolyHighResolution	chr3B	IWGSC_intergenic	TraesCS3B01G046100	0.0121	0.0239	105	653	8	2	0	13.6719	85.026	1.0417	0.2604	0
AX-108933105	cfn0928529	PolyHighResolution	chr7B	IWGSC_intergenic	TraesCS7B01G448600	0.0163	0.032	271	484	8	5	0	35.2865	63.0208	1.0417	0.651	0
AX-108933192	cfn0805895	PolyHighResolution	chr5B	IWGSC_genic	TraesCS5B01G369100	0.2737	0.3976	121	153	406	88	0	15.7552	19.9219	52.8646	11.4583	0
AX-108933567	cfn0234924	PolyHighResolution	chr1B	BW_ISBPs	---	0.012	0.0238	98	8	657	5	0	12.7604	1.0417	85.5469	0.651	0
AX-108935349	cfn0153761	PolyHighResolution	chr6A	BW_ISBPs	---	0.3594	0.4605	2	271	483	12	0	0.2604	35.2865	62.8906	1.5625	0
AX-108937523	cfn0639959	PolyHighResolution	chr2B	IWGSC_genic	TraesCS2B01G058200	0.1433	0.2455	70	95	568	35	0	9.1146	12.3698	73.9583	4.5573	0
AX-108939615	cfn0536899	PolyHighResolution	chr1B	IWGSC_intergenic	TraesCS1B01G206500	0.279	0.4023	13	535	207	13	0	1.6927	69.6615	26.9531	1.6927	0
AX-108940579	cfn0721438	PolyHighResolution	chr4A	IWGSC_intergenic	---	0.4573	0.4963	27	337	400	4	0	3.5156	43.8802	52.0833	0.5208	0
AX-108940878	cfn0927374	PolyHighResolution	chr7B	IWGSC_intergenic	TraesCS7B01G423400	0.0278	0.0541	4	734	21	9	0	0.5208	95.5729	2.7344	1.1719	0
AX-108944028	cfn2217467	PolyHighResolution	chr3D	IWGSC_intergenic	---	0.1811	0.2966	10	134	606	18	0	1.3021	17.4479	78.9062	2.3438	0
AX-108946063	cfn0540046	PolyHighResolution	chr1B	IWGSC_intergenic	TraesCS1B01G564500LC	0.0095	0.0187	25	7	733	3	0	3.2552	0.9115	95.4427	0.3906	0
AX-108946940	cfn2568769	PolyHighResolution	chr5A	IWGSC_intergenic	---	0.0249	0.0486	4	19	743	2	0	0.5208	2.474	96.7448	0.2604	0
AX-108948277	cfn0543028	PolyHighResolution	chr1B	IWGSC_intergenic	TraesCS1B01G441100	0.3192	0.4346	0	514	241	13	0	0	66.9271	31.3802	1.6927	0
AX-108948312	cfn1983849	PolyHighResolution	chr3B	IWGSC_intergenic	---	0.1975	0.317	25	144	585	14	0	3.2552	18.75	76.1719	1.8229	0
AX-108948380	cfn3456564	PolyHighResolution	chr7B	IWGSC_intergenic	TraesCS7B01G737400LC	0.3679	0.4651	160	378	220	10	0	20.8333	49.2188	28.6458	1.3021	0
AX-108948930	cfn0751308	PolyHighResolution	chr4B	IWGSC_genic	TraesCS4B01G510400LC	0.2199	0.3431	5	589	166	8	0	0.651	76.6927	21.6146	1.0417	0
AX-108949146	GHXG93F04JC3ON_123_BS00068470	PolyHighResolution	chr2B	BBSRC_Axiom_validated	TraesCS2B01G416200	0.4157	0.4858	21	308	433	6	0	2.7344	40.1042	56.3802	0.7812	0
AX-108950419	cfn0796733	PolyHighResolution	chr5B	IWGSC_genic	TraesCS5B01G410600	0.4227	0.4881	18	422	309	19	0	2.3438	54.9479	40.2344	2.474	0
AX-108951050	cfn0671183	PolyHighResolution	chr3A	IWGSC_intergenic	---	0.3271	0.4402	0	246	506	16	0	0	32.0312	65.8854	2.0833	0
AX-108953039	cfn2825911	PolyHighResolution	chr5D	IWGSC_intergenic	---	0.3461	0.4526	0	497	263	8	0	0	64.7135	34.2448	1.0417	0
AX-108953265	GJKKTUG01ERB4P_208_BS00077438	PolyHighResolution	chr2A	BBSRC_Axiom_validated	TraesCS2A01G234400	0.4211	0.4875	15	312	429	12	0	1.9531	40.625	55.8594	1.5625	0
AX-108953525	cfn0796153	PolyHighResolution	chr5B	IWGSC_genic	TraesCS5B01G294900	0.4568	0.4963	20	402	338	8	0	2.6042	52.3438	44.0104	1.0417	0
AX-108953616	cfn0592109	PolyHighResolution	chr2A	IWGSC_genic	TraesCS2A01G023500	0.2308	0.355	0	570	171	27	0	0	74.2188	22.2656	3.5156	0
AX-108954472	cfn0818163	PolyHighResolution	chr5B	IWGSC_genic	TraesCS5B01G045300	0.054	0.1022	6	718	41	3	0	0.7812	93.4896	5.3385	0.3906	0
AX-108954507	cfn0818756	PolyHighResolution	chr5B	IWGSC_genic	---	0.2315	0.3558	11	172	571	14	0	1.4323	22.3958	74.349	1.8229	0
AX-108954945	cfn1314312	PolyHighResolution	chr1D	IWGSC_intergenic	---	0.0604	0.1135	14	45	700	9	0	1.8229	5.8594	91.1458	1.1719	0
AX-108955333	cfn1178025	PolyHighResolution	chr1B	IWGSC_intergenic	---	0.2547	0.3796	0	559	191	18	0	0	72.7865	24.8698	2.3438	0
AX-108955538	cfn1208406	PolyHighResolution	chr1B	IWGSC_intergenic	---	0.4584	0.4965	20	342	404	2	0	2.6042	44.5312	52.6042	0.2604	0
AX-108957734	contig100548_385_BS00024734	PolyHighResolution	chr7A	BBSRC_Axiom_validated	TraesCS7A01G335400	0.4507	0.4951	16	412	338	2	0	2.0833	53.6458	44.0104	0.2604	0
AX-108958208	cfn0670535	PolyHighResolution	chr3A	IWGSC_genic	TraesCS3A01G001700	0.4329	0.491	0	431	329	8	0	0	56.1198	42.8385	1.0417	0
AX-108958650	cfn0802417	PolyHighResolution	chr5B	IWGSC_genic	TraesCS5B01G759100LC	0.0451	0.0861	247	487	23	11	0	32.1615	63.4115	2.9948	1.4323	0
AX-108959258	cfn0325408	PolyHighResolution	chr7A	BW_ISBPs	---	0.0988	0.1781	14	74	675	5	0	1.8229	9.6354	87.8906	0.651	0
AX-108959438	cfn2489542	PolyHighResolution	chr5A	IWGSC_intergenic	---	0.0055	0.011	41	4	722	1	0	5.3385	0.5208	94.0104	0.1302	0
AX-108959931	cfn1894532	PolyHighResolution	chr3A	IWGSC_intergenic	---	0.1057	0.1891	155	533	63	17	0	20.1823	69.401	8.2031	2.2135	0
AX-108960007	cfn2416423	PolyHighResolution	chr4B	IWGSC_intergenic	---	0.3569	0.459	17	263	474	14	0	2.2135	34.2448	61.7188	1.8229	0
AX-108961013	cfn0545865	PolyHighResolution	chr1B	IWGSC_intergenic	---	0.4646	0.4975	0	393	341	34	0	0	51.1719	44.401	4.4271	0
AX-108961898	cfn0535754	PolyHighResolution	chr1B	IWGSC_intergenic	TraesCS1B01G358700LC	0.3987	0.4795	15	448	297	8	0	1.9531	58.3333	38.6719	1.0417	0
AX-108962418	cfn2822660	PolyHighResolution	chr5D	IWGSC_intergenic	---	0.0255	0.0498	18	19	725	6	0	2.3438	2.474	94.401	0.7812	0
AX-108962503	cfn3018256	PolyHighResolution	chr6B	IWGSC_intergenic	---	0.4845	0.4995	10	382	359	17	0	1.3021	49.7396	46.7448	2.2135	0
AX-108965479	cfn1958765	PolyHighResolution	chr3B	IWGSC_intergenic	---	0.4407	0.493	15	323	410	20	0	1.9531	42.0573	53.3854	2.6042	0
AX-108965989	cfn0688348	PolyHighResolution	chr3B	IWGSC_intergenic	TraesCS3B01G602700	0.0069	0.0136	26	724	5	13	0	3.3854	94.2708	0.651	1.6927	0
AX-108966274	cfn0830361	PolyHighResolution	chr6A	IWGSC_genic	TraesCS6A01G406400	0.0044	0.0087	77	3	686	2	0	10.026	0.3906	89.3229	0.2604	0
AX-108967074	cfn0667693	PolyHighResolution	chr3A	IWGSC_genic	TraesCS3A01G516400	0.3185	0.4342	14	237	507	10	0	1.8229	30.8594	66.0156	1.3021	0
AX-108967956	cfn2038452	PolyHighResolution	chr3B	IWGSC_intergenic	---	0.1693	0.2813	0	628	128	12	0	0	81.7708	16.6667	1.5625	0
AX-108968508	cfn0594660	PolyHighResolution	chr2A	IWGSC_intergenic	---	0.1409	0.2421	98	573	94	3	0	12.7604	74.6094	12.2396	0.3906	0
AX-108968744	cfn0260836	PolyHighResolution	chr3B	BW_ISBPs	TraesCS3B01G425000LC	0.021	0.0411	2	16	746	4	0	0.2604	2.0833	97.1354	0.5208	0
AX-108969538	cfn0396785	PolyHighResolution	chr3B	BW_ISBPs	---	0.1157	0.2046	7	87	665	9	0	0.9115	11.3281	86.5885	1.1719	0
AX-108970189	cfn0557037	PolyHighResolution	chr1B	IWGSC_intergenic	---	0.1529	0.2591	10	637	115	6	0	1.3021	82.9427	14.974	0.7812	0
AX-108970374	cfn0637413	PolyHighResolution	chr2B	IWGSC_genic	TraesCS2B01G086800	0.4874	0.4997	167	291	306	4	0	21.7448	37.8906	39.8438	0.5208	0
AX-108972628	cfn0942819	PolyHighResolution	chr7D	IWGSC_genic	TraesCS7D01G148900	0.0357	0.0689	5	27	729	7	0	0.651	3.5156	94.9219	0.9115	0
AX-108974199	cfn1140864	PolyHighResolution	chr1B	IWGSC_intergenic	---	0.3168	0.4329	0	230	496	42	0	0	29.9479	64.5833	5.4688	0
AX-108974379	cfn0713617	PolyHighResolution	chr3B	IWGSC_intergenic	TraesCS3B01G373800	0.196	0.3152	12	147	603	6	0	1.5625	19.1406	78.5156	0.7812	0
AX-108974444	cfn0900559	PolyHighResolution	chr7A	IWGSC_intergenic	TraesCS7A01G050100	0.397	0.4788	15	293	445	15	0	1.9531	38.151	57.9427	1.9531	0
AX-108974582	cfn0604405	PolyHighResolution	chr2B	IWGSC_genic	TraesCS2B01G585200	0.1664	0.2775	27	123	616	2	0	3.5156	16.0156	80.2083	0.2604	0
AX-108976028	cfn2729357	PolyHighResolution	chr5B	IWGSC_intergenic	---	0.4603	0.4968	20	387	330	31	0	2.6042	50.3906	42.9688	4.0365	0
AX-108976978	cfn2537859	PolyHighResolution	chr5A	IWGSC_intergenic	---	0.2263	0.3502	20	571	167	10	0	2.6042	74.349	21.7448	1.3021	0
AX-108978446	cfn0715516	PolyHighResolution	chr3B	IWGSC_genic	TraesCS3B01G021600	0.166	0.2769	27	121	608	12	0	3.5156	15.7552	79.1667	1.5625	0
AX-108978550	cfn0658794	PolyHighResolution	chr3A	IWGSC_intergenic	TraesCS3A01G321300	0.069	0.1284	5	702	52	9	0	0.651	91.4062	6.7708	1.1719	0
AX-108978757	cfn2128919	PolyHighResolution	chr3B	IWGSC_intergenic	---	0.3043	0.4234	18	224	512	14	0	2.3438	29.1667	66.6667	1.8229	0
AX-108979804	cfn0785004	PolyHighResolution	chr5B	IWGSC_genic	---	0.2736	0.3975	14	539	203	12	0	1.8229	70.1823	26.4323	1.5625	0
AX-108980089	cfn0840261	PolyHighResolution	chr6A	IWGSC_intergenic	TraesCS6A01G028000	0.1058	0.1892	0	80	676	12	0	0	10.4167	88.0208	1.5625	0
AX-108981465	cfn0935181	PolyHighResolution	chr7B	IWGSC_intergenic	TraesCS7B01G065200	0.0721	0.1338	0	54	695	19	0	0	7.0312	90.4948	2.474	0
AX-108981505	cfn0732591	PolyHighResolution	chr4A	IWGSC_intergenic	TraesCS4A01G317800	0.0609	0.1144	6	709	46	7	0	0.7812	92.3177	5.9896	0.9115	0
AX-108981652	cfn0661064	PolyHighResolution	chr3A	IWGSC_genic	---	0.3165	0.4326	0	514	238	16	0	0	66.9271	30.9896	2.0833	0
AX-108981987	cfn0769854	PolyHighResolution	chr5A	IWGSC_intergenic	TraesCS5A01G324100	0.3084	0.4266	13	518	231	6	0	1.6927	67.4479	30.0781	0.7812	0
AX-108982111	cfn0562564	PolyHighResolution	chr1D	IWGSC_genic	TraesCS1D01G326400	0.1925	0.3109	353	323	77	15	0	45.9635	42.0573	10.026	1.9531	0
AX-108983172	cfn1605377	PolyHighResolution	chr2B	IWGSC_intergenic	---	0.4014	0.4805	29	437	293	9	0	3.776	56.901	38.151	1.1719	0
AX-108984357	cfn0568921	PolyHighResolution	chr1D	IWGSC_genic	---	0.3971	0.4788	0	301	457	10	0	0	39.1927	59.5052	1.3021	0
AX-108984714	cfn0936236	PolyHighResolution	chr7B	IWGSC_genic	TraesCS7B01G087000	0.2716	0.3957	9	198	531	30	0	1.1719	25.7812	69.1406	3.9062	0
AX-108984841	cfn0871921	PolyHighResolution	chr6B	IWGSC_intergenic	TraesCS6B01G187700	0.2029	0.3235	9	597	152	10	0	1.1719	77.7344	19.7917	1.3021	0
AX-108985320	cfn0855150	PolyHighResolution	chr6B	IWGSC_genic	TraesCS6B01G372100	0.1885	0.3059	11	141	607	9	0	1.4323	18.3594	79.0365	1.1719	0
AX-108985414	cfn0616367	PolyHighResolution	chr2B	IWGSC_genic	TraesCS2B01G580900	0.3489	0.4544	0	487	261	20	0	0	63.4115	33.9844	2.6042	0
AX-108985813	cfn0927921	PolyHighResolution	chr7B	IWGSC_genic	---	0.0157	0.0309	190	9	565	4	0	24.7396	1.1719	73.5677	0.5208	0
AX-108987377	cfn0634433	PolyHighResolution	chr2B	IWGSC_genic	TraesCS2B01G007200	0.1491	0.2538	16	112	639	1	0	2.0833	14.5833	83.2031	0.1302	0
AX-108989400	cfn0738125	PolyHighResolution	chr4A	IWGSC_intergenic	TraesCS4A01G110800	0.2805	0.4036	18	531	207	12	0	2.3438	69.1406	26.9531	1.5625	0
AX-108990791	cfn0944113	PolyHighResolution	chr7D	IWGSC_genic	TraesCS7D01G022700	0.4276	0.4895	0	427	319	22	0	0	55.599	41.5365	2.8646	0
AX-108991155	cfn0602524	PolyHighResolution	chr2B	IWGSC_intergenic	---	0.2935	0.4147	0	520	216	32	0	0	67.7083	28.125	4.1667	0
AX-108991615	cfn0675631	PolyHighResolution	chr3A	IWGSC_intergenic	---	0.0639	0.1196	355	26	381	6	0	46.224	3.3854	49.6094	0.7812	0
AX-108991772	cfn0537705	PolyHighResolution	chr1B	IWGSC_intergenic	---	0.0957	0.1732	16	680	72	0	0	2.0833	88.5417	9.375	0	0
AX-108992429	cfn0525409	PolyHighResolution	chr1A	IWGSC_genic	TraesCS1A01G067900LC	0.2886	0.4106	20	525	213	10	0	2.6042	68.3594	27.7344	1.3021	0
AX-108992488	cfn0754390	PolyHighResolution	chr4B	IWGSC_genic	TraesCS4B01G066000	0.1896	0.3073	13	607	142	6	0	1.6927	79.0365	18.4896	0.7812	0
AX-108992595	cfn0772570	PolyHighResolution	chr5A	IWGSC_genic	TraesCS5A01G300400	0.4473	0.4944	20	409	331	8	0	2.6042	53.2552	43.099	1.0417	0
AX-108992852	cfn0600741	PolyHighResolution	chr2A	IWGSC_genic	TraesCS2A01G125200	0.3529	0.4567	28	258	473	9	0	3.6458	33.5938	61.5885	1.1719	0
AX-108992878	cfn0763207	PolyHighResolution	chr5A	IWGSC_intergenic	---	0.1085	0.1935	25	80	657	6	0	3.2552	10.4167	85.5469	0.7812	0
AX-108993253	cfn0666051	PolyHighResolution	chr3A	IWGSC_genic	TraesCS3A01G390200	0.427	0.4893	15	316	424	13	0	1.9531	41.1458	55.2083	1.6927	0
AX-108994204	cfn2803096	PolyHighResolution	chr5D	IWGSC_intergenic	---	0.307	0.4255	20	508	225	15	0	2.6042	66.1458	29.2969	1.9531	0
AX-108994315	cfn0597999	PolyHighResolution	chr2A	IWGSC_intergenic	TraesCS2A01G088800	0.2122	0.3343	9	583	157	19	0	1.1719	75.9115	20.4427	2.474	0
AX-108995597	cfn0534144	PolyHighResolution	chr1B	IWGSC_genic	---	0.3762	0.4693	20	275	456	17	0	2.6042	35.8073	59.375	2.2135	0
AX-108996566	cfn0882810	PolyHighResolution	chr6D	IWGSC_intergenic	TraesCS6D01G020600	0.0189	0.0371	121	622	12	13	0	15.7552	80.9896	1.5625	1.6927	0
AX-108996624	cfn0522246	PolyHighResolution	chr1A	IWGSC_intergenic	---	0.3124	0.4296	12	515	234	7	0	1.5625	67.0573	30.4688	0.9115	0
AX-108996782	cfn1554958	PolyHighResolution	chr2B	IWGSC_intergenic	TraesCS2B01G352300	0.089	0.1621	14	67	686	1	0	1.8229	8.724	89.3229	0.1302	0
AX-108996858	cfn0876885	PolyHighResolution	chr6B	IWGSC_intergenic	TraesCS6B01G152500	0.4415	0.4931	12	415	328	13	0	1.5625	54.0365	42.7083	1.6927	0
AX-108997534	cfn0527213	PolyHighResolution	chr1A	IWGSC_intergenic	TraesCS1A01G061700	0.0053	0.0106	14	748	4	2	0	1.8229	97.3958	0.5208	0.2604	0
AX-108998289	cfn0532071	PolyHighResolution	chr1B	IWGSC_genic	TraesCS1B01G426300	0.1861	0.303	19	137	599	13	0	2.474	17.8385	77.9948	1.6927	0
AX-108998636	cfn2341267	PolyHighResolution	chr4A	IWGSC_intergenic	---	0.458	0.4965	19	394	333	22	0	2.474	51.3021	43.3594	2.8646	0
AX-109001197	cfn0762193	PolyHighResolution	chr5A	IWGSC_genic	TraesCS5A01G406200	0.3458	0.4524	0	259	490	19	0	0	33.724	63.8021	2.474	0
AX-109001318	cfn0875862	PolyHighResolution	chr6B	IWGSC_intergenic	TraesCS6B01G067400LC	0.0205	0.0402	35	15	716	2	0	4.5573	1.9531	93.2292	0.2604	0
AX-109003009	cfn0631420	PolyHighResolution	chr2B	IWGSC_intergenic	TraesCS2B01G206600LC	0.02	0.0392	11	15	735	7	0	1.4323	1.9531	95.7031	0.9115	0
AX-109006454	cfn0871098	PolyHighResolution	chr6B	IWGSC_intergenic	TraesCS6B01G188500	0.2227	0.3462	12	576	165	15	0	1.5625	75	21.4844	1.9531	0
AX-109006799	cfn0899202	PolyHighResolution	chr7A	IWGSC_intergenic	TraesCS7A01G396700	0.2722	0.3962	21	202	540	5	0	2.7344	26.3021	70.3125	0.651	0
AX-109007386	cfn1927106	PolyHighResolution	chr3A	IWGSC_genic	TraesCS3A01G029200	0.0198	0.0388	54	14	693	7	0	7.0312	1.8229	90.2344	0.9115	0
AX-109008389	cfn0624653	PolyHighResolution	chr2B	IWGSC_intergenic	---	0.3989	0.4796	17	292	440	19	0	2.2135	38.0208	57.2917	2.474	0
AX-109009011	cfn0870893	PolyHighResolution	chr6B	IWGSC_genic	TraesCS6B01G153700	0.1791	0.2941	2	134	614	18	0	0.2604	17.4479	79.9479	2.3438	0
AX-109009271	RAC875_c62550_470	PolyHighResolution	chr1A	Infinium_90K	TraesCS1A01G431600	0.3074	0.4258	13	229	516	10	0	1.6927	29.8177	67.1875	1.3021	0
AX-109010452	cfn3530738	PolyHighResolution	chr7B	IWGSC_intergenic	---	0.287	0.4093	14	215	534	5	0	1.8229	27.9948	69.5312	0.651	0
AX-109011577	cfn0787873	PolyHighResolution	chr5B	IWGSC_genic	TraesCS5B01G777100LC	0.2373	0.3619	0	569	177	22	0	0	74.0885	23.0469	2.8646	0
AX-109011717	cfn0544624	PolyHighResolution	chr1B	IWGSC_intergenic	---	0.4174	0.4864	19	311	434	4	0	2.474	40.4948	56.5104	0.5208	0
AX-109012157	cfn0549909	PolyHighResolution	chr1B	IWGSC_genic	TraesCS1B01G432000	0.4495	0.4949	11	409	334	14	0	1.4323	53.2552	43.4896	1.8229	0
AX-109012587	cfn0722216	PolyHighResolution	chr4A	IWGSC_genic	TraesCS4A01G353500	0.4816	0.4993	26	353	380	9	0	3.3854	45.9635	49.4792	1.1719	0
AX-109012742	cfn0704439	PolyHighResolution	chr3B	IWGSC_genic	TraesCS3B01G729900LC	0.3846	0.4734	15	456	285	12	0	1.9531	59.375	37.1094	1.5625	0
AX-109013703	cfn0815000	PolyHighResolution	chr5B	IWGSC_genic	TraesCS5B01G001000	0.4993	0.5	19	370	371	8	0	2.474	48.1771	48.3073	1.0417	0
AX-109013777	cfn0741806	PolyHighResolution	chr4A	IWGSC_intergenic	TraesCS4A01G096200	0.2561	0.381	28	549	189	2	0	3.6458	71.4844	24.6094	0.2604	0
AX-109013788	cfn1978114	PolyHighResolution	chr3B	IWGSC_intergenic	---	0.3456	0.4523	12	254	481	21	0	1.5625	33.0729	62.6302	2.7344	0
AX-109018194	contig77357_259_BS00099469	PolyHighResolution	chr2B	BBSRC_Axiom_validated	TraesCS2B01G022700	0.0092	0.0183	113	645	6	4	0	14.7135	83.9844	0.7812	0.5208	0
AX-109018488	cfn0824981	PolyHighResolution	chr5D	IWGSC_intergenic	TraesCS5D01G037100	0.1293	0.2252	14	97	653	4	0	1.8229	12.6302	85.026	0.5208	0
AX-109019387	cfn0791481	PolyHighResolution	chr5B	IWGSC_genic	TraesCS5B01G414200	0.2069	0.3282	0	594	155	19	0	0	77.3438	20.1823	2.474	0
AX-109020508	cfn0754712	PolyHighResolution	chr4B	IWGSC_genic	TraesCS4B01G021900	0.4291	0.49	19	423	318	8	0	2.474	55.0781	41.4062	1.0417	0
AX-109023193	cfn0680601	PolyHighResolution	chr3B	IWGSC_genic	---	0.1295	0.2255	16	97	652	3	0	2.0833	12.6302	84.8958	0.3906	0
AX-109023456	cfn0536804	PolyHighResolution	chr1B	IWGSC_genic	TraesCS1B01G181800	0.245	0.3699	7	561	182	18	0	0.9115	73.0469	23.6979	2.3438	0
AX-109024887	cfn0506125	PolyHighResolution	chr1A	IWGSC_genic	TraesCS1A01G195500	0.127	0.2217	11	660	96	1	0	1.4323	85.9375	12.5	0.1302	0
AX-109025328	cfn0781566	PolyHighResolution	chr5A	IWGSC_genic	TraesCS5A01G020700	0.1611	0.2703	11	121	630	6	0	1.4323	15.7552	82.0312	0.7812	0
AX-109026744	cfn0837978	PolyHighResolution	chr6A	IWGSC_genic	TraesCS6A01G004900	0.3592	0.4603	20	471	264	13	0	2.6042	61.3281	34.375	1.6927	0
AX-109030470	cfn0744527	PolyHighResolution	chr4B	IWGSC_intergenic	---	0.1737	0.287	21	128	609	10	0	2.7344	16.6667	79.2969	1.3021	0
AX-109031003	cfn0679392	PolyHighResolution	chr3B	IWGSC_intergenic	---	0.3514	0.4559	21	478	259	10	0	2.7344	62.2396	33.724	1.3021	0
AX-109031524	cfn3143017	PolyHighResolution	chr6B	IWGSC_intergenic	---	0.3997	0.4799	12	443	295	18	0	1.5625	57.6823	38.4115	2.3438	0
AX-109031764	cfn3155005	PolyHighResolution	chr6D	IWGSC_intergenic	---	0.3458	0.4525	18	258	488	4	0	2.3438	33.5938	63.5417	0.5208	0
AX-109034912	cfn2080825	PolyHighResolution	chr3B	IWGSC_intergenic	---	0.4568	0.4963	20	396	333	19	0	2.6042	51.5625	43.3594	2.474	0
AX-109035339	cfn3506549	PolyHighResolution	chr7B	IWGSC_intergenic	---	0.0343	0.0662	4	26	733	5	0	0.5208	3.3854	95.4427	0.651	0
AX-109036400	cfn0447918	PolyHighResolution	chr5B	BW_ISBPs	---	0.4171	0.4863	28	307	429	4	0	3.6458	39.974	55.8594	0.5208	0
AX-109037680	cfn3279113	PolyHighResolution	chr7A	IWGSC_intergenic	---	0.4834	0.4994	0	389	364	15	0	0	50.651	47.3958	1.9531	0
AX-109039692	cfn2232030	PolyHighResolution	chr4A	IWGSC_intergenic	---	0.3654	0.4637	26	469	270	3	0	3.3854	61.0677	35.1562	0.3906	0
AX-109042893	cfn2828075	PolyHighResolution	chr5D	IWGSC_intergenic	---	0.0713	0.1325	10	53	690	15	0	1.3021	6.901	89.8438	1.9531	0
AX-109048388	cfn3298284	PolyHighResolution	chr7A	IWGSC_intergenic	---	0.2657	0.3902	19	539	195	15	0	2.474	70.1823	25.3906	1.9531	0
AX-109050097	cfn2756005	PolyHighResolution	chr5B	IWGSC_intergenic	---	0.0252	0.0491	12	19	736	1	0	1.5625	2.474	95.8333	0.1302	0
AX-109053110	cfn2217285	PolyHighResolution	chr3D	IWGSC_intergenic	---	0.0842	0.1542	5	64	696	3	0	0.651	8.3333	90.625	0.3906	0
AX-109059114	cfn0813728	PolyHighResolution	chr5B	IWGSC_intergenic	---	0.3633	0.4626	0	475	271	22	0	0	61.849	35.2865	2.8646	0
AX-109061400	cfn3375661	PolyHighResolution	chr7A	IWGSC_intergenic	---	0.1299	0.2261	17	96	643	12	0	2.2135	12.5	83.724	1.5625	0
AX-109070080	cfn0563842	PolyHighResolution	chr1D	IWGSC_intergenic	TraesCS1D01G349800	0.4904	0.4998	23	373	359	13	0	2.9948	48.5677	46.7448	1.6927	0
AX-109078606	cfn0822926	PolyHighResolution	chr5D	IWGSC_intergenic	TraesCS5D01G543300	0.1457	0.249	362	58	340	8	0	47.1354	7.5521	44.2708	1.0417	0
AX-109079131	cfn3209119	PolyHighResolution	chr7A	IWGSC_intergenic	---	0.0988	0.178	14	73	666	15	0	1.8229	9.5052	86.7188	1.9531	0
AX-109079559	cfn1737039	PolyHighResolution	chr2B	IWGSC_intergenic	---	0.0146	0.0287	0	11	745	12	0	0	1.4323	97.0052	1.5625	0
AX-109081729	cfn0126454	PolyHighResolution	chr7A	BW_ISBPs	---	0.1021	0.1834	2	77	677	12	0	0.2604	10.026	88.151	1.5625	0
AX-109085653	cfn2866869	PolyHighResolution	chr6A	IWGSC_intergenic	---	0.476	0.4988	27	347	382	12	0	3.5156	45.1823	49.7396	1.5625	0
AX-109099402	cfn3013632	PolyHighResolution	chr6B	IWGSC_intergenic	---	0.0717	0.1331	14	54	699	1	0	1.8229	7.0312	91.0156	0.1302	0
AX-109100371	cfn0694317	PolyHighResolution	chr3B	IWGSC_intergenic	TraesCS3B01G022400LC	0.1126	0.1999	15	83	654	16	0	1.9531	10.8073	85.1562	2.0833	0
AX-109102214	cfn0639167	PolyHighResolution	chr2B	IWGSC_intergenic	TraesCS2B01G197800	0.1043	0.1868	10	78	670	10	0	1.3021	10.1562	87.2396	1.3021	0
AX-109102347	cfn1105735	PolyHighResolution	chr1A	IWGSC_intergenic	---	0.0545	0.1031	26	40	694	8	0	3.3854	5.2083	90.3646	1.0417	0
AX-109107890	cfn0395509	PolyHighResolution	chr5B	BW_ISBPs	---	0.1682	0.2798	3	126	623	16	0	0.3906	16.4062	81.1198	2.0833	0
AX-109111690	cfn0818252	PolyHighResolution	chr5B	IWGSC_intergenic	---	0.1394	0.2399	21	104	642	1	0	2.7344	13.5417	83.5938	0.1302	0
AX-109112923	cfn3517125	PolyHighResolution	chr7B	IWGSC_intergenic	---	0.4679	0.4979	32	321	365	50	0	4.1667	41.7969	47.526	6.5104	0
AX-109114682	cfn2210987	PolyHighResolution	chr3D	IWGSC_intergenic	---	0.1607	0.2697	24	116	606	22	0	3.125	15.1042	78.9062	2.8646	0
AX-109120391	cfn0666089	PolyHighResolution	chr3A	IWGSC_intergenic	TraesCS3A01G681800LC	0.0635	0.1189	11	708	48	1	0	1.4323	92.1875	6.25	0.1302	0
AX-109124642	cfn3449500	PolyHighResolution	chr7B	IWGSC_intergenic	---	0.3297	0.442	14	242	492	20	0	1.8229	31.5104	64.0625	2.6042	0
AX-109128170	cfn2758606	PolyHighResolution	chr5B	IWGSC_intergenic	---	0.0412	0.0789	12	31	722	3	0	1.5625	4.0365	94.0104	0.3906	0
AX-109130417	cfn2731145	PolyHighResolution	chr5B	IWGSC_intergenic	---	0.0291	0.0564	9	22	735	2	0	1.1719	2.8646	95.7031	0.2604	0
AX-109130453	cfn0293934	PolyHighResolution	chr2B	BW_ISBPs	TraesCS2B01G060300LC	0.0256	0.0499	11	723	19	15	0	1.4323	94.1406	2.474	1.9531	0
AX-109130727	cfn1280179	PolyHighResolution	chr1B	IWGSC_intergenic	---	0.1995	0.3194	0	149	598	21	0	0	19.401	77.8646	2.7344	0
AX-109133487	cfn2827997	PolyHighResolution	chr5D	IWGSC_intergenic	---	0.0278	0.054	7	21	735	5	0	0.9115	2.7344	95.7031	0.651	0
AX-109133961	cfn2359289	PolyHighResolution	chr4A	IWGSC_intergenic	---	0.4198	0.4871	0	427	309	32	0	0	55.599	40.2344	4.1667	0
AX-109135661	cfn2939483	PolyHighResolution	chr6A	IWGSC_intergenic	---	0.3229	0.4373	22	499	238	9	0	2.8646	64.974	30.9896	1.1719	0
AX-109145130	cfn2078418	PolyHighResolution	chr3B	IWGSC_intergenic	---	0.3642	0.4631	22	271	473	2	0	2.8646	35.2865	61.5885	0.2604	0
AX-109147107	cfn0913177	PolyHighResolution	chr7A	IWGSC_intergenic	---	0.104	0.1864	0	78	672	18	0	0	10.1562	87.5	2.3438	0
AX-109147200	cfn0674793	PolyHighResolution	chr3A	IWGSC_intergenic	TraesCS3A01G069800LC	0.0314	0.0609	60	22	678	8	0	7.8125	2.8646	88.2812	1.0417	0
AX-109148062	cfn0970752	PolyHighResolution	chr1A	IWGSC_intergenic	---	0.0704	0.1309	6	53	700	9	0	0.7812	6.901	91.1458	1.1719	0
AX-109169448	cfn1893696	PolyHighResolution	chr3A	IWGSC_intergenic	---	0.0302	0.0586	7	738	23	0	0	0.9115	96.0938	2.9948	0	0
AX-109170539	cfn3427765	PolyHighResolution	chr7B	IWGSC_intergenic	---	0.4908	0.4998	0	389	375	4	0	0	50.651	48.8281	0.5208	0
AX-109172280	cfn3085370	PolyHighResolution	chr6B	IWGSC_intergenic	---	0.4852	0.4996	23	382	360	3	0	2.9948	49.7396	46.875	0.3906	0
AX-109178420	cfn2590034	PolyHighResolution	chr5A	IWGSC_intergenic	---	0.094	0.1703	15	665	69	19	0	1.9531	86.5885	8.9844	2.474	0
AX-109179309	cfn1727545	PolyHighResolution	chr2B	IWGSC_intergenic	---	0.045	0.0859	10	34	722	2	0	1.3021	4.4271	94.0104	0.2604	0
AX-109181618	cfn0413127	PolyHighResolution	chr4B	BW_ISBPs	---	0.0314	0.0608	3	741	24	0	0	0.3906	96.4844	3.125	0	0
AX-109187379	cfn1432930	PolyHighResolution	chr2A	IWGSC_intergenic	---	0.4495	0.4949	0	414	338	16	0	0	53.9062	44.0104	2.0833	0
AX-109187789	cfn0531799	PolyHighResolution	chr1B	IWGSC_intergenic	---	0.2927	0.414	0	539	223	6	0	0	70.1823	29.0365	0.7812	0
AX-109187801	cfn1822360	PolyHighResolution	chr3A	IWGSC_intergenic	---	0.4137	0.4851	13	435	307	13	0	1.6927	56.6406	39.974	1.6927	0
AX-109188092	cfn0921310	PolyHighResolution	chr7B	IWGSC_intergenic	---	0.1625	0.2721	5	629	122	12	0	0.651	81.901	15.8854	1.5625	0
AX-109188104	cfn2209970	PolyHighResolution	chr3D	IWGSC_intergenic	---	0.2859	0.4083	48	507	203	10	0	6.25	66.0156	26.4323	1.3021	0
AX-109188372	cfn0732957	PolyHighResolution	chr4A	IWGSC_intergenic	TraesCS4A01G324900	0.4246	0.4886	31	412	304	21	0	4.0365	53.6458	39.5833	2.7344	0
AX-109189096	cfn2528023	PolyHighResolution	chr5A	IWGSC_intergenic	---	0.0893	0.1627	5	683	67	13	0	0.651	88.9323	8.724	1.6927	0
AX-109189456	cfn1899090	PolyHighResolution	chr3A	IWGSC_intergenic	---	0.0132	0.0261	8	10	746	4	0	1.0417	1.3021	97.1354	0.5208	0
AX-109190798	cfn3149156	PolyHighResolution	chr6D	IWGSC_intergenic	TraesCS6D01G402700	0.3595	0.4605	0	266	474	28	0	0	34.6354	61.7188	3.6458	0
AX-109191442	cfn2396872	PolyHighResolution	chr4B	IWGSC_intergenic	---	0.1772	0.2916	22	613	132	1	0	2.8646	79.8177	17.1875	0.1302	0
AX-109191706	cfn0640149	PolyHighResolution	chr2B	IWGSC_intergenic	TraesCS2B01G085000	0.428	0.4896	4	429	321	14	0	0.5208	55.8594	41.7969	1.8229	0
AX-109193343	cfn1780702	PolyHighResolution	chr2D	IWGSC_intergenic	---	0.0026	0.0053	9	2	756	1	0	1.1719	0.2604	98.4375	0.1302	0
AX-109193853	cfn0872987	PolyHighResolution	chr6B	IWGSC_intergenic	---	0.3871	0.4745	19	456	288	5	0	2.474	59.375	37.5	0.651	0
AX-109194213	cfn2459927	PolyHighResolution	chr5A	IWGSC_intergenic	---	0.0123	0.0243	114	642	8	4	0	14.8438	83.5938	1.0417	0.5208	0
AX-109195695	cfn2799526	PolyHighResolution	chr5D	IWGSC_intergenic	---	0.3164	0.4326	23	231	499	15	0	2.9948	30.0781	64.974	1.9531	0
AX-109195985	cfn2406132	PolyHighResolution	chr4B	IWGSC_intergenic	---	0.0243	0.0475	11	18	722	17	0	1.4323	2.3438	94.0104	2.2135	0
AX-109196225	cfn3345228	PolyHighResolution	chr7A	IWGSC_intergenic	---	0.4014	0.4805	27	291	434	16	0	3.5156	37.8906	56.5104	2.0833	0
AX-109197632	cfn0955647	PolyHighResolution	chr1A	IWGSC_intergenic	---	0.1943	0.313	19	589	142	18	0	2.474	76.6927	18.4896	2.3438	0
AX-109200764	cfn2843073	PolyHighResolution	chr6A	IWGSC_intergenic	---	0.0638	0.1195	12	48	704	4	0	1.5625	6.25	91.6667	0.5208	0
AX-109205543	cfn3101833	PolyHighResolution	chr6B	IWGSC_intergenic	---	0.2301	0.3543	10	579	173	6	0	1.3021	75.3906	22.526	0.7812	0
AX-109207129	cfn2810417	PolyHighResolution	chr5D	IWGSC_intergenic	---	0.2383	0.3631	7	572	179	10	0	0.9115	74.4792	23.3073	1.3021	0
AX-109217585	cfn0397455	PolyHighResolution	chr5B	BW_ISBPs	---	0.1623	0.2719	20	604	117	27	0	2.6042	78.6458	15.2344	3.5156	0
AX-109221257	cfn1038186	PolyHighResolution	chr1A	IWGSC_intergenic	---	0.1144	0.2026	7	85	658	18	0	0.9115	11.0677	85.6771	2.3438	0
AX-109226518	cfn0920679	PolyHighResolution	chr7B	IWGSC_intergenic	TraesCS7B01G430200	0.2981	0.4185	63	478	203	24	0	8.2031	62.2396	26.4323	3.125	0
AX-109226678	BobWhite_c26555_74	PolyHighResolution	chr3A	Infinium_90K	TraesCS3A01G207900LC	0.4638	0.4974	0	407	352	9	0	0	52.9948	45.8333	1.1719	0
AX-109228288	cfn0538895	PolyHighResolution	chr1B	IWGSC_intergenic	---	0.357	0.4591	0	488	271	9	0	0	63.5417	35.2865	1.1719	0
AX-109229720	cfn2241933	PolyHighResolution	chr4A	IWGSC_intergenic	TraesCS4A01G683500LC	0.42	0.4872	36	417	302	13	0	4.6875	54.2969	39.3229	1.6927	0
AX-109232564	cfn3146274	PolyHighResolution	chr6B	IWGSC_intergenic	---	0.1952	0.3141	24	129	532	83	0	3.125	16.7969	69.2708	10.8073	0
AX-109234034	cfn0633120	PolyHighResolution	chr2B	IWGSC_intergenic	TraesCS2B01G121500LC	0.2771	0.4006	24	527	202	15	0	3.125	68.6198	26.3021	1.9531	0
AX-109234109	cfn3615246	PolyHighResolution	chr7D	IWGSC_intergenic	---	0.5	0.5	19	368	368	13	0	2.474	47.9167	47.9167	1.6927	0
AX-109234774	cfn0646823	PolyHighResolution	chr2D	IWGSC_intergenic	TraesCS2D01G380500LC	0.0188	0.0369	14	14	731	9	0	1.8229	1.8229	95.1823	1.1719	0
AX-109236302	cfn0431438	PolyHighResolution	chr1A	BW_ISBPs	---	0.4099	0.4838	19	439	305	5	0	2.474	57.1615	39.7135	0.651	0
AX-109242722	cfn1443028	PolyHighResolution	chr2A	IWGSC_intergenic	---	0.0137	0.0271	183	8	574	3	0	23.8281	1.0417	74.7396	0.3906	0
AX-109245398	cfn0609133	PolyHighResolution	chr2B	IWGSC_intergenic	TraesCS2B01G485100	0.3351	0.4456	14	494	249	11	0	1.8229	64.3229	32.4219	1.4323	0
AX-109245647	cfn1906045	PolyHighResolution	chr3A	IWGSC_intergenic	---	0.3741	0.4683	20	272	455	21	0	2.6042	35.4167	59.2448	2.7344	0
AX-109247859	cfn0778102	PolyHighResolution	chr5A	IWGSC_intergenic	TraesCS5A01G021700	0.0491	0.0933	10	717	37	4	0	1.3021	93.3594	4.8177	0.5208	0
AX-109248155	cfn1387740	PolyHighResolution	chr2A	IWGSC_intergenic	---	0.0643	0.1203	15	699	48	6	0	1.9531	91.0156	6.25	0.7812	0
AX-109256497	cfn2620570	PolyHighResolution	chr5B	IWGSC_intergenic	---	0.4297	0.4901	10	321	426	11	0	1.3021	41.7969	55.4688	1.4323	0
AX-109257159	cfn2008034	PolyHighResolution	chr3B	IWGSC_intergenic	---	0.1644	0.2748	14	625	123	6	0	1.8229	81.3802	16.0156	0.7812	0
AX-109264598	cfn0769342	PolyHighResolution	chr5A	IWGSC_intergenic	TraesCS5A01G369900	0.1344	0.2327	3	657	102	6	0	0.3906	85.5469	13.2812	0.7812	0
AX-109266154	cfn0733118	PolyHighResolution	chr4A	IWGSC_intergenic	TraesCS4A01G495800LC	0.3083	0.4265	21	516	230	1	0	2.7344	67.1875	29.9479	0.1302	0
AX-109266666	cfn0201310	PolyHighResolution	chr7A	BW_ISBPs	---	0.0683	0.1272	19	51	696	2	0	2.474	6.6406	90.625	0.2604	0
AX-109269976	cfn0757274	PolyHighResolution	chr4D	IWGSC_intergenic	TraesCS4D01G352900	0.0519	0.0983	76	35	640	17	0	9.8958	4.5573	83.3333	2.2135	0
AX-109270385	cfn0917061	PolyHighResolution	chr7B	IWGSC_genic	---	0.4489	0.4948	10	410	334	14	0	1.3021	53.3854	43.4896	1.8229	0
AX-109270939	cfn3617506	PolyHighResolution	chr7D	IWGSC_intergenic	---	0.0014	0.0027	21	1	728	18	0	2.7344	0.1302	94.7917	2.3438	0
AX-109271659	cfn0916237	PolyHighResolution	chr7B	IWGSC_intergenic	TraesCS7B01G400200	0.0334	0.0645	10	724	25	9	0	1.3021	94.2708	3.2552	1.1719	0
AX-109271849	cfn0636013	PolyHighResolution	chr2B	IWGSC_intergenic	---	0.4158	0.4858	18	311	437	2	0	2.3438	40.4948	56.901	0.2604	0
AX-109272626	cfn0617090	PolyHighResolution	chr2B	IWGSC_genic	TraesCS2B01G547600	0.2211	0.3445	35	560	159	14	0	4.5573	72.9167	20.7031	1.8229	0
AX-109272755	cfn0884577	PolyHighResolution	chr7A	IWGSC_genic	TraesCS7A01G413700	0.0074	0.0148	82	5	667	14	0	10.6771	0.651	86.849	1.8229	0
AX-109274992	Kukri_c44559_429	PolyHighResolution	chr4B	Infinium_90K	TraesCS4B01G571700LC	0.2099	0.3317	17	157	591	3	0	2.2135	20.4427	76.9531	0.3906	0
AX-109275172	cfn2571287	PolyHighResolution	chr5A	IWGSC_intergenic	---	0.0904	0.1645	9	68	684	7	0	1.1719	8.8542	89.0625	0.9115	0
AX-109276984	cfn3170572	PolyHighResolution	chr6D	IWGSC_intergenic	---	0.023	0.0449	24	722	17	5	0	3.125	94.0104	2.2135	0.651	0
AX-109277066	cfn1138311	PolyHighResolution	chr1B	IWGSC_intergenic	---	0.0398	0.0764	9	30	724	5	0	1.1719	3.9062	94.2708	0.651	0
AX-109277601	cfn2827490	PolyHighResolution	chr5D	IWGSC_intergenic	---	0.0067	0.0133	11	5	741	11	0	1.4323	0.651	96.4844	1.4323	0
AX-109278903	cfn1902634	PolyHighResolution	chr3A	IWGSC_intergenic	---	0.4267	0.4893	0	438	326	4	0	0	57.0312	42.4479	0.5208	0
AX-109279766	cfn0667248	PolyHighResolution	chr3A	IWGSC_genic	TraesCS3A01G408500	0.1735	0.2868	17	605	127	19	0	2.2135	78.776	16.5365	2.474	0
AX-109280116	cfn0201965	PolyHighResolution	chr3B	BW_ISBPs	TraesCS3B01G359400	0.4141	0.4852	18	306	433	11	0	2.3438	39.8438	56.3802	1.4323	0
AX-109280440	cfn1900801	PolyHighResolution	chr3A	IWGSC_intergenic	TraesCS3A01G013600	0.3582	0.4598	58	245	439	26	0	7.5521	31.901	57.1615	3.3854	0
AX-109280523	cfn0750231	PolyHighResolution	chr4B	IWGSC_genic	TraesCS4B01G279000	0.4858	0.4996	17	359	380	12	0	2.2135	46.7448	49.4792	1.5625	0
AX-109283664	cfn0748078	PolyHighResolution	chr4B	IWGSC_genic	TraesCS4B01G387800	0.3916	0.4765	39	435	280	14	0	5.0781	56.6406	36.4583	1.8229	0
AX-109284199	cfn3136515	PolyHighResolution	chr6B	IWGSC_intergenic	---	0.0278	0.0541	0	21	734	13	0	0	2.7344	95.5729	1.6927	0
AX-109284901	cfn1264448	PolyHighResolution	chr1B	IWGSC_intergenic	---	0.1318	0.2289	6	99	652	11	0	0.7812	12.8906	84.8958	1.4323	0
AX-109286633	cfn2540714	PolyHighResolution	chr5A	IWGSC_intergenic	---	0.3565	0.4588	19	473	262	14	0	2.474	61.5885	34.1146	1.8229	0
AX-109286885	cfn0634336	PolyHighResolution	chr2B	IWGSC_genic	TraesCS2B01G131600	0.115	0.2035	6	86	662	14	0	0.7812	11.1979	86.1979	1.8229	0
AX-109287339	cfn0657151	PolyHighResolution	chr3A	IWGSC_intergenic	TraesCS3A01G509300	0.1556	0.2628	9	115	624	20	0	1.1719	14.974	81.25	2.6042	0
AX-109290589	cfn0647352	PolyHighResolution	chr2D	IWGSC_intergenic	TraesCS2D01G506600	0.3238	0.4379	15	497	238	18	0	1.9531	64.7135	30.9896	2.3438	0
AX-109290672	cfn0683093	PolyHighResolution	chr3B	IWGSC_genic	TraesCS3B01G386400	0.1457	0.249	9	109	639	11	0	1.1719	14.1927	83.2031	1.4323	0
AX-109290836	cfn2678699	PolyHighResolution	chr5B	IWGSC_intergenic	---	0.448	0.4946	22	332	409	5	0	2.8646	43.2292	53.2552	0.651	0
AX-109291969	cfn1525852	PolyHighResolution	chr2B	IWGSC_intergenic	---	0.1446	0.2474	13	108	639	8	0	1.6927	14.0625	83.2031	1.0417	0
AX-109292317	cfn1854587	PolyHighResolution	chr3A	IWGSC_intergenic	---	0.0515	0.0977	17	38	700	13	0	2.2135	4.9479	91.1458	1.6927	0
AX-109292440	cfn0859916	PolyHighResolution	chr6B	IWGSC_intergenic	TraesCS6B01G267800	0.1171	0.2068	3	671	89	5	0	0.3906	87.3698	11.5885	0.651	0
AX-109292557	cfn0618876	PolyHighResolution	chr2B	IWGSC_intergenic	TraesCS2B01G564200	0.3727	0.4676	11	473	281	3	0	1.4323	61.5885	36.5885	0.3906	0
AX-109293887	cfn0688639	PolyHighResolution	chr3B	IWGSC_genic	---	0.1629	0.2727	15	627	122	4	0	1.9531	81.6406	15.8854	0.5208	0
AX-109293926	TA001038-0975	PolyHighResolution	chr3A	Infinium_90K	TraesCS3A01G377300	0.3758	0.4692	22	460	277	9	0	2.8646	59.8958	36.0677	1.1719	0
AX-109294438	cfn0734384	PolyHighResolution	chr4A	IWGSC_genic	TraesCS4A01G498700	0.0127	0.0251	60	698	9	1	0	7.8125	90.8854	1.1719	0.1302	0
AX-109294696	cfn1271784	PolyHighResolution	chr1B	IWGSC_intergenic	---	0.3215	0.4363	0	245	517	6	0	0	31.901	67.3177	0.7812	0
AX-109295110	cfn1141760	PolyHighResolution	chr1B	IWGSC_intergenic	---	0.4474	0.4945	21	410	332	5	0	2.7344	53.3854	43.2292	0.651	0
AX-109296349	cfn0905727	PolyHighResolution	chr7A	IWGSC_genic	TraesCS7A01G122000	0.3989	0.4796	17	296	446	9	0	2.2135	38.5417	58.0729	1.1719	0
AX-109296520	cfn0631525	PolyHighResolution	chr2B	IWGSC_intergenic	TraesCS2B01G087500	0.3514	0.4559	21	259	478	10	0	2.7344	33.724	62.2396	1.3021	0
AX-109296730	cfn0737239	PolyHighResolution	chr4A	IWGSC_intergenic	TraesCS4A01G070900	0.2662	0.3907	23	197	543	5	0	2.9948	25.651	70.7031	0.651	0
AX-109297189	cfn0670566	PolyHighResolution	chr3A	IWGSC_genic	---	0.4041	0.4816	216	215	317	20	0	28.125	27.9948	41.276	2.6042	0
AX-109297407	cfn2453126	PolyHighResolution	chr4D	IWGSC_intergenic	TraesCS4D01G106900	0.024	0.0469	0	18	731	19	0	0	2.3438	95.1823	2.474	0
AX-109297869	cfn0548161	PolyHighResolution	chr1B	IWGSC_genic	TraesCS1B01G479000	0.1968	0.3161	15	596	146	11	0	1.9531	77.6042	19.0104	1.4323	0
AX-109297995	cfn0775354	PolyHighResolution	chr5A	IWGSC_intergenic	TraesCS5A01G346500	0.3851	0.4736	13	463	290	2	0	1.6927	60.2865	37.7604	0.2604	0
AX-109298106	cfn0595246	PolyHighResolution	chr2A	IWGSC_genic	TraesCS2A01G201700LC	0.4682	0.498	15	393	346	14	0	1.9531	51.1719	45.0521	1.8229	0
AX-109298474	cfn1223621	PolyHighResolution	chr1B	IWGSC_intergenic	TraesCS1B01G358800	0.0265	0.0516	0	735	20	13	0	0	95.7031	2.6042	1.6927	0
AX-109298917	cfn0545056	PolyHighResolution	chr1B	IWGSC_intergenic	---	0.3817	0.472	15	460	284	9	0	1.9531	59.8958	36.9792	1.1719	0
AX-109299121	cfn1187500	PolyHighResolution	chr1B	IWGSC_intergenic	---	0.34	0.4488	13	254	493	8	0	1.6927	33.0729	64.1927	1.0417	0
AX-109299894	F0Z7V0F01D4ETB_322_BS00064981	PolyHighResolution	chr5A	BBSRC_Axiom_validated	TraesCS5A01G450800LC	0.1039	0.1861	9	78	673	8	0	1.1719	10.1562	87.6302	1.0417	0
AX-109300346	cfn0765313	PolyHighResolution	chr5A	IWGSC_intergenic	---	0.0133	0.0262	0	10	744	14	0	0	1.3021	96.875	1.8229	0
AX-109300845	cfn2941160	PolyHighResolution	chr6A	IWGSC_intergenic	---	0.4685	0.498	25	342	388	13	0	3.2552	44.5312	50.5208	1.6927	0
AX-109300983	cfn0857785	PolyHighResolution	chr6B	IWGSC_intergenic	TraesCS6B01G428700	0.3548	0.4578	18	482	265	3	0	2.3438	62.7604	34.5052	0.3906	0
AX-109301343	cfn0806614	PolyHighResolution	chr5B	IWGSC_intergenic	TraesCS5B01G571900	0.1434	0.2457	19	107	639	3	0	2.474	13.9323	83.2031	0.3906	0
AX-109301350	cfn0766597	PolyHighResolution	chr5A	IWGSC_intergenic	TraesCS5A01G352900	0.057	0.1074	11	712	43	2	0	1.4323	92.7083	5.599	0.2604	0
AX-109304563	cfn1866629	PolyHighResolution	chr3A	IWGSC_intergenic	---	0.3239	0.438	13	241	503	11	0	1.6927	31.3802	65.4948	1.4323	0
AX-109305510	cfn1376301	PolyHighResolution	chr2A	IWGSC_intergenic	---	0.0013	0.0027	12	1	746	9	0	1.5625	0.1302	97.1354	1.1719	0
AX-109306648	cfn0517726	PolyHighResolution	chr1A	IWGSC_genic	TraesCS1A01G287100	0.4037	0.4815	12	446	302	8	0	1.5625	58.0729	39.3229	1.0417	0
AX-109306867	cfn3539930	PolyHighResolution	chr7B	IWGSC_intergenic	---	0.3816	0.472	5	290	470	3	0	0.651	37.7604	61.1979	0.3906	0
AX-109308593	cfn1437694	PolyHighResolution	chr2A	IWGSC_intergenic	---	0.1894	0.307	8	139	595	26	0	1.0417	18.099	77.474	3.3854	0
AX-109309413	cfn0625966	PolyHighResolution	chr2B	IWGSC_genic	TraesCS2B01G543100	0.2863	0.4087	19	213	531	5	0	2.474	27.7344	69.1406	0.651	0
AX-109309505	cfn0894532	PolyHighResolution	chr7A	IWGSC_genic	TraesCS7A01G501300	0.4113	0.4843	25	428	299	16	0	3.2552	55.7292	38.9323	2.0833	0
AX-109309975	cfn0795235	PolyHighResolution	chr5B	IWGSC_intergenic	---	0.02	0.0391	6	736	15	11	0	0.7812	95.8333	1.9531	1.4323	0
AX-109310123	cfn2831188	PolyHighResolution	chr6A	IWGSC_intergenic	---	0.028	0.0545	9	21	728	10	0	1.1719	2.7344	94.7917	1.3021	0
AX-109310881	cfn0527088	PolyHighResolution	chr1A	IWGSC_intergenic	---	0.2969	0.4175	0	521	220	27	0	0	67.8385	28.6458	3.5156	0
AX-109311011	cfn0685533	PolyHighResolution	chr3B	IWGSC_genic	---	0.1658	0.2766	16	624	124	4	0	2.0833	81.25	16.1458	0.5208	0
AX-109311346	cfn2447731	PolyHighResolution	chr4D	IWGSC_intergenic	---	0.2991	0.4193	43	450	192	83	0	5.599	58.5938	25	10.8073	0
AX-109311608	cfn0902120	PolyHighResolution	chr7A	IWGSC_intergenic	TraesCS7A01G238900	0.1205	0.2119	9	657	90	12	0	1.1719	85.5469	11.7188	1.5625	0
AX-109312733	cfn2420656	PolyHighResolution	chr4B	IWGSC_intergenic	---	0.1898	0.3075	0	141	602	25	0	0	18.3594	78.3854	3.2552	0
AX-109312770	cfn2130486	PolyHighResolution	chr3B	IWGSC_intergenic	---	0.4311	0.4905	6	425	322	15	0	0.7812	55.3385	41.9271	1.9531	0
AX-109313628	cfn0916663	PolyHighResolution	chr7B	IWGSC_genic	TraesCS7B01G363600	0.1302	0.2265	21	648	97	2	0	2.7344	84.375	12.6302	0.2604	0
AX-109315937	cfn3120497	PolyHighResolution	chr6B	IWGSC_intergenic	---	0.2062	0.3274	176	458	119	15	0	22.9167	59.6354	15.4948	1.9531	0
AX-109316828	cfn0776049	PolyHighResolution	chr5A	IWGSC_genic	---	0.4403	0.4929	17	328	417	6	0	2.2135	42.7083	54.2969	0.7812	0
AX-109316961	cfn0729271	PolyHighResolution	chr4A	IWGSC_genic	TraesCS4A01G358600	0.259	0.3838	87	173	495	13	0	11.3281	22.526	64.4531	1.6927	0
AX-109317190	cfn0636319	PolyHighResolution	chr2B	IWGSC_intergenic	TraesCS2B01G132100LC	0.1777	0.2923	252	91	421	4	0	32.8125	11.849	54.8177	0.5208	0
AX-109317370	cfn0541043	PolyHighResolution	chr1B	IWGSC_intergenic	TraesCS1B01G784300LC	0.2679	0.3922	83	492	180	13	0	10.8073	64.0625	23.4375	1.6927	0
AX-109317670	cfn0543871	PolyHighResolution	chr1B	IWGSC_intergenic	TraesCS1B01G439900	0.2916	0.4131	19	520	214	15	0	2.474	67.7083	27.8646	1.9531	0
AX-109319099	cfn0509353	PolyHighResolution	chr1A	IWGSC_genic	TraesCS1A01G285700	0.3616	0.4617	15	475	269	9	0	1.9531	61.849	35.026	1.1719	0
AX-109319129	cfn0883324	PolyHighResolution	chr6D	IWGSC_intergenic	TraesCS6D01G014200	0.2584	0.3833	16	551	192	9	0	2.0833	71.7448	25	1.1719	0
AX-109319943	cfn3436289	PolyHighResolution	chr7B	IWGSC_intergenic	---	0.1043	0.1869	17	77	661	13	0	2.2135	10.026	86.0677	1.6927	0
AX-109320128	cfn2436326	PolyHighResolution	chr4B	IWGSC_intergenic	---	0.4435	0.4936	20	414	330	4	0	2.6042	53.9062	42.9688	0.5208	0
AX-109321116	cfn0285668	PolyHighResolution	chr5A	BW_ISBPs	---	0.0237	0.0462	4	18	742	4	0	0.5208	2.3438	96.6146	0.5208	0
AX-109322229	cfn0791046	PolyHighResolution	chr5B	IWGSC_intergenic	TraesCS5B01G481100	0.5	0.5	23	370	370	5	0	2.9948	48.1771	48.1771	0.651	0
AX-109325347	cfn0662455	PolyHighResolution	chr3A	IWGSC_intergenic	TraesCS3A01G440900	0.3661	0.4641	16	272	471	9	0	2.0833	35.4167	61.3281	1.1719	0
AX-109325356	cfn1970165	PolyHighResolution	chr3B	IWGSC_intergenic	---	0.2358	0.3604	15	564	174	15	0	1.9531	73.4375	22.6562	1.9531	0
AX-109325503	cfn0820644	PolyHighResolution	chr5D	IWGSC_genic	TraesCS5D01G153700	0.0123	0.0243	32	723	9	4	0	4.1667	94.1406	1.1719	0.5208	0
AX-109325606	cfn3611897	PolyHighResolution	chr7D	IWGSC_intergenic	---	0.0582	0.1096	3	712	44	9	0	0.3906	92.7083	5.7292	1.1719	0
AX-109328230	cfn0537520	PolyHighResolution	chr1B	IWGSC_intergenic	---	0.4656	0.4976	0	396	345	27	0	0	51.5625	44.9219	3.5156	0
AX-109330554	cfn1405785	PolyHighResolution	chr2A	IWGSC_intergenic	---	0.4825	0.4994	23	359	385	1	0	2.9948	46.7448	50.1302	0.1302	0
AX-109330859	cfn2593167	PolyHighResolution	chr5A	IWGSC_intergenic	---	0.3807	0.4716	18	265	431	54	0	2.3438	34.5052	56.1198	7.0312	0
AX-109332265	cfn0731360	PolyHighResolution	chr4A	IWGSC_intergenic	---	0.0093	0.0184	8	7	747	6	0	1.0417	0.9115	97.2656	0.7812	0
AX-109332436	cfn0864896	PolyHighResolution	chr6B	IWGSC_intergenic	TraesCS6B01G026900	0.0129	0.0255	65	689	9	5	0	8.4635	89.7135	1.1719	0.651	0
AX-109332442	cfn0806677	PolyHighResolution	chr5B	IWGSC_genic	TraesCS5B01G277100	0.3231	0.4374	10	242	507	9	0	1.3021	31.5104	66.0156	1.1719	0
AX-109333104	cfn0698693	PolyHighResolution	chr3B	IWGSC_intergenic	TraesCS3B01G023000LC	0.1444	0.247	0	652	110	6	0	0	84.8958	14.3229	0.7812	0
AX-109333327	cfn0298068	PolyHighResolution	chr6B	BW_ISBPs	---	0.0267	0.052	159	16	583	10	0	20.7031	2.0833	75.9115	1.3021	0
AX-109334443	cfn0866098	PolyHighResolution	chr6B	IWGSC_intergenic	TraesCS6B01G163400	0.0789	0.1453	0	59	689	20	0	0	7.6823	89.7135	2.6042	0
AX-109335549	Kukri_c31508_91	PolyHighResolution	chr2A	Infinium_90K	TraesCS2A01G065000	0.1258	0.22	0	660	95	13	0	0	85.9375	12.3698	1.6927	0
AX-109338364	cfn0667078	PolyHighResolution	chr3A	IWGSC_genic	TraesCS3A01G503500	0.2429	0.3678	46	172	536	14	0	5.9896	22.3958	69.7917	1.8229	0
AX-109338511	cfn0778099	PolyHighResolution	chr5A	IWGSC_intergenic	TraesCS5A01G049000	0.0225	0.044	11	17	739	1	0	1.4323	2.2135	96.224	0.1302	0
AX-109339464	cfn2580584	PolyHighResolution	chr5A	IWGSC_intergenic	---	0.1333	0.2311	9	100	650	9	0	1.1719	13.0208	84.6354	1.1719	0
AX-109341647	cfn0905125	PolyHighResolution	chr7A	IWGSC_intergenic	TraesCS7A01G097100	0.0385	0.0741	13	29	724	2	0	1.6927	3.776	94.2708	0.2604	0
AX-109341670	cfn0614101	PolyHighResolution	chr2B	IWGSC_intergenic	---	0.0594	0.1118	178	34	538	18	0	23.1771	4.4271	70.0521	2.3438	0
AX-109342141	cfn1494812	PolyHighResolution	chr2A	IWGSC_intergenic	---	0.252	0.377	15	558	188	7	0	1.9531	72.6562	24.4792	0.9115	0
AX-109342324	cfn0611204	PolyHighResolution	chr2B	IWGSC_intergenic	TraesCS2B01G482100LC	0.0484	0.0921	50	34	669	15	0	6.5104	4.4271	87.1094	1.9531	0
AX-109342640	cfn0665431	PolyHighResolution	chr3A	IWGSC_genic	TraesCS3A01G217500	0.1714	0.284	18	619	128	3	0	2.3438	80.599	16.6667	0.3906	0
AX-109343097	cfn0714906	PolyHighResolution	chr3B	IWGSC_intergenic	TraesCS3B01G597400	0.4806	0.4992	39	335	362	32	0	5.0781	43.6198	47.1354	4.1667	0
AX-109343177	cfn0525924	PolyHighResolution	chr1A	IWGSC_genic	---	0.0709	0.1317	11	695	53	9	0	1.4323	90.4948	6.901	1.1719	0
AX-109344718	cfn0881416	PolyHighResolution	chr6D	IWGSC_intergenic	TraesCS6D01G500000LC	0.0202	0.0395	111	632	13	12	0	14.4531	82.2917	1.6927	1.5625	0
AX-109345161	cfn0727928	PolyHighResolution	chr4A	IWGSC_genic	TraesCS4A01G358100	0.2182	0.3411	18	577	161	12	0	2.3438	75.1302	20.9635	1.5625	0
AX-109345388	cfn0514022	PolyHighResolution	chr1A	IWGSC_intergenic	TraesCS1A01G331200	0.3109	0.4285	14	231	512	11	0	1.8229	30.0781	66.6667	1.4323	0
AX-109345420	cfn0889821	PolyHighResolution	chr7A	IWGSC_genic	TraesCS7A01G510900	0.2122	0.3343	5	583	157	23	0	0.651	75.9115	20.4427	2.9948	0
AX-109347496	cfn0017188	PolyHighResolution	chr6A	DIGITAL_Axiom_validated	---	0.1355	0.2342	12	102	651	3	0	1.5625	13.2812	84.7656	0.3906	0
AX-109347916	cfn0838402	PolyHighResolution	chr6A	IWGSC_intergenic	---	0.0028	0.0056	47	709	2	10	0	6.1198	92.3177	0.2604	1.3021	0
AX-109349240	cfn2509410	PolyHighResolution	chr5A	IWGSC_intergenic	---	0.3307	0.4427	115	431	213	9	0	14.974	56.1198	27.7344	1.1719	0
AX-109349946	cfn0583243	PolyHighResolution	chr2A	IWGSC_genic	TraesCS2A01G473900	0.3613	0.4615	24	472	267	5	0	3.125	61.4583	34.7656	0.651	0
AX-109350014	cfn0503945	PolyHighResolution	chr1A	IWGSC_intergenic	TraesCS1A01G223300	0.2794	0.4027	17	539	209	3	0	2.2135	70.1823	27.2135	0.3906	0
AX-109352310	cfn0801071	PolyHighResolution	chr5B	IWGSC_intergenic	---	0.0925	0.1679	8	69	677	14	0	1.0417	8.9844	88.151	1.8229	0
AX-109352413	cfn0593408	PolyHighResolution	chr2A	IWGSC_genic	TraesCS2A01G121000	0.2254	0.3492	15	167	574	12	0	1.9531	21.7448	74.7396	1.5625	0
AX-109352419	cfn0639915	PolyHighResolution	chr2B	IWGSC_genic	TraesCS2B01G058100	0.3223	0.4368	139	194	408	27	0	18.099	25.2604	53.125	3.5156	0
AX-109353061	cfn0644230	PolyHighResolution	chr2B	IWGSC_genic	---	0.2793	0.4025	5	542	210	11	0	0.651	70.5729	27.3438	1.4323	0
AX-109353167	cfn0761113	PolyHighResolution	chr5A	IWGSC_genic	---	0.2761	0.3997	62	506	193	7	0	8.0729	65.8854	25.1302	0.9115	0
AX-109354148	cfn0616474	PolyHighResolution	chr2B	IWGSC_intergenic	---	0.2107	0.3327	6	588	157	17	0	0.7812	76.5625	20.4427	2.2135	0
AX-109354178	cfn0733789	PolyHighResolution	chr4A	IWGSC_intergenic	TraesCS4A01G416800	0.0119	0.0236	10	746	9	3	0	1.3021	97.1354	1.1719	0.3906	0
AX-109356085	cfn0633675	PolyHighResolution	chr2B	IWGSC_genic	TraesCS2B01G082500	0.0118	0.0233	4	754	9	1	0	0.5208	98.1771	1.1719	0.1302	0
AX-109356375	cfn0704883	PolyHighResolution	chr3B	IWGSC_genic	TraesCS3B01G421700	0.1054	0.1886	0	679	80	9	0	0	88.4115	10.4167	1.1719	0
AX-109356967	cfn0541319	PolyHighResolution	chr1B	IWGSC_intergenic	TraesCS1B01G450600	0.4349	0.4915	17	324	421	6	0	2.2135	42.1875	54.8177	0.7812	0
AX-109357072	cfn3191803	PolyHighResolution	chr7A	IWGSC_intergenic	---	0.0174	0.0343	249	9	507	3	0	32.4219	1.1719	66.0156	0.3906	0
AX-109357963	cfn0894074	PolyHighResolution	chr7A	IWGSC_genic	TraesCS7A01G754000LC	0.3348	0.4454	53	234	465	16	0	6.901	30.4688	60.5469	2.0833	0
AX-109358005	Tdurum_contig68305_597	PolyHighResolution	chr3A	Infinium_90K	---	0.0119	0.0236	94	663	8	3	0	12.2396	86.3281	1.0417	0.3906	0
AX-109358023	cfn0755521	PolyHighResolution	chr4B	IWGSC_intergenic	---	0.4947	0.4999	16	378	370	4	0	2.0833	49.2188	48.1771	0.5208	0
AX-109358041	cfn0866892	PolyHighResolution	chr6B	IWGSC_intergenic	TraesCS6B01G031300	0.2193	0.3424	9	584	164	11	0	1.1719	76.0417	21.3542	1.4323	0
AX-109358350	cfn2176366	PolyHighResolution	chr3B	IWGSC_intergenic	---	0.1173	0.2071	5	88	662	13	0	0.651	11.4583	86.1979	1.6927	0
AX-109359165	cfn0656353	PolyHighResolution	chr3A	IWGSC_intergenic	TraesCS3A01G502800	0.069	0.1284	5	52	702	9	0	0.651	6.7708	91.4062	1.1719	0
AX-109359526	cfn3278133	PolyHighResolution	chr7A	IWGSC_intergenic	---	0.0544	0.103	5	712	41	10	0	0.651	92.7083	5.3385	1.3021	0
AX-109359633	cfn1090330	PolyHighResolution	chr1A	IWGSC_intergenic	---	0.484	0.4995	0	386	362	20	0	0	50.2604	47.1354	2.6042	0
AX-109361469	cfn0867240	PolyHighResolution	chr6B	IWGSC_intergenic	TraesCS6B01G006900	0.3563	0.4587	0	269	486	13	0	0	35.026	63.2812	1.6927	0
AX-109363259	cfn1286495	PolyHighResolution	chr1B	IWGSC_intergenic	---	0.1083	0.1931	38	634	77	19	0	4.9479	82.5521	10.026	2.474	0
AX-109363735	cfn0890714	PolyHighResolution	chr7A	IWGSC_intergenic	---	0.4208	0.4875	23	428	311	6	0	2.9948	55.7292	40.4948	0.7812	0
AX-109363868	cfn0766954	PolyHighResolution	chr5A	IWGSC_genic	TraesCS5A01G312600	0.2721	0.3961	193	412	154	9	0	25.1302	53.6458	20.0521	1.1719	0
AX-109364509	cfn0586852	PolyHighResolution	chr2A	IWGSC_genic	TraesCS2A01G286800	0.4351	0.4916	12	418	322	16	0	1.5625	54.4271	41.9271	2.0833	0
AX-109365038	cfn0667848	PolyHighResolution	chr3A	IWGSC_intergenic	---	0.0707	0.1313	9	697	53	9	0	1.1719	90.7552	6.901	1.1719	0
AX-109366091	cfn0921817	PolyHighResolution	chr7B	IWGSC_intergenic	TraesCS7B01G812200LC	0.2937	0.4149	1	541	225	1	0	0.1302	70.4427	29.2969	0.1302	0
AX-109367207	cfn1211489	PolyHighResolution	chr1B	IWGSC_intergenic	---	0.3688	0.4656	33	457	267	11	0	4.2969	59.5052	34.7656	1.4323	0
AX-109368816	cfn0723156	PolyHighResolution	chr4A	IWGSC_genic	TraesCS4A01G345900	0.1877	0.305	0	610	141	17	0	0	79.4271	18.3594	2.2135	0
AX-109368960	cfn0556128	PolyHighResolution	chr1B	IWGSC_genic	TraesCS1B01G135200	0.0677	0.1263	14	51	702	1	0	1.8229	6.6406	91.4062	0.1302	0
AX-109369354	cfn0766575	PolyHighResolution	chr5A	IWGSC_intergenic	---	0.2087	0.3303	16	149	565	38	0	2.0833	19.401	73.5677	4.9479	0
AX-109371725	cfn0891274	PolyHighResolution	chr7A	IWGSC_intergenic	TraesCS7A01G295800	0.46	0.4968	13	339	398	18	0	1.6927	44.1406	51.8229	2.3438	0
AX-109371824	cfn0602660	PolyHighResolution	chr2B	IWGSC_genic	TraesCS2B01G277400	0.4161	0.4859	12	435	310	11	0	1.5625	56.6406	40.3646	1.4323	0
AX-109372901	cfn0748059	PolyHighResolution	chr4B	IWGSC_intergenic	TraesCS4B01G588000LC	0.0597	0.1122	10	709	45	4	0	1.3021	92.3177	5.8594	0.5208	0
AX-109373555	cfn0850983	PolyHighResolution	chr6B	IWGSC_intergenic	TraesCS6B01G382000	0.1887	0.3062	22	140	602	4	0	2.8646	18.2292	78.3854	0.5208	0
AX-109373690	cfn0802920	PolyHighResolution	chr5B	IWGSC_intergenic	TraesCS5B01G572400	0.148	0.2523	15	110	633	10	0	1.9531	14.3229	82.4219	1.3021	0
AX-109373716	cfn0666966	PolyHighResolution	chr3A	IWGSC_genic	TraesCS3A01G341800	0.3684	0.4653	11	475	277	5	0	1.4323	61.849	36.0677	0.651	0
AX-109374584	cfn0851271	PolyHighResolution	chr6B	IWGSC_intergenic	TraesCS6B01G413100	0.4846	0.4995	39	367	345	17	0	5.0781	47.7865	44.9219	2.2135	0
AX-109374692	cfn0518132	PolyHighResolution	chr1A	IWGSC_genic	TraesCS1A01G278000	0.2436	0.3686	19	565	182	2	0	2.474	73.5677	23.6979	0.2604	0
AX-109375456	cfn0233563	PolyHighResolution	chr1A	BW_ISBPs	---	0.1218	0.214	16	91	656	5	0	2.0833	11.849	85.4167	0.651	0
AX-109379822	cfn0699542	PolyHighResolution	chr3B	IWGSC_genic	TraesCS3B01G458100	0.4705	0.4983	16	395	351	6	0	2.0833	51.4323	45.7031	0.7812	0
AX-109379982	cfn0875506	PolyHighResolution	chr6B	IWGSC_genic	---	0.4661	0.4977	16	394	344	14	0	2.0833	51.3021	44.7917	1.8229	0
AX-109380558	cfn3228903	PolyHighResolution	chr7A	IWGSC_intergenic	---	0.2872	0.4095	12	536	216	4	0	1.5625	69.7917	28.125	0.5208	0
AX-109381093	cfn0723672	PolyHighResolution	chr4A	IWGSC_genic	TraesCS4A01G285900	0.4541	0.4958	17	404	336	11	0	2.2135	52.6042	43.75	1.4323	0
AX-109381235	cfn0858570	PolyHighResolution	chr6B	IWGSC_intergenic	---	0.4313	0.4906	16	418	317	17	0	2.0833	54.4271	41.276	2.2135	0
AX-109381479	cfn0731778	PolyHighResolution	chr4A	IWGSC_genic	TraesCS4A01G302000	0.4549	0.4959	43	381	318	26	0	5.599	49.6094	41.4062	3.3854	0
AX-109381742	cfn0806108	PolyHighResolution	chr5B	IWGSC_intergenic	---	0.1217	0.2138	11	664	92	1	0	1.4323	86.4583	11.9792	0.1302	0
AX-109381744	cfn0655124	PolyHighResolution	chr2D	IWGSC_intergenic	TraesCS2D01G169900	0.0127	0.0252	62	697	9	0	0	8.0729	90.7552	1.1719	0	0
AX-109383298	cfn3567815	PolyHighResolution	chr7B	IWGSC_intergenic	---	0.2473	0.3723	25	181	551	11	0	3.2552	23.5677	71.7448	1.4323	0
AX-109383330	cfn0182415	PolyHighResolution	chr5A	BW_ISBPs	---	0.0622	0.1166	6	47	709	6	0	0.7812	6.1198	92.3177	0.7812	0
AX-109383591	cfn2786118	PolyHighResolution	chr5B	IWGSC_intergenic	---	0.07	0.1302	10	704	53	1	0	1.3021	91.6667	6.901	0.1302	0
AX-109384092	cfn0861544	PolyHighResolution	chr6B	IWGSC_intergenic	TraesCS6B01G421800	0.1225	0.215	9	659	92	8	0	1.1719	85.8073	11.9792	1.0417	0
AX-109384130	cfn0530747	PolyHighResolution	chr1A	IWGSC_intergenic	TraesCS1A01G028400	0.1034	0.1855	58	72	624	14	0	7.5521	9.375	81.25	1.8229	0
AX-109384168	cfn0515012	PolyHighResolution	chr1A	IWGSC_genic	TraesCS1A01G278900	0.2327	0.3571	19	564	171	14	0	2.474	73.4375	22.2656	1.8229	0
AX-109384506	cfn0670540	PolyHighResolution	chr3A	IWGSC_genic	TraesCS3A01G001700	0.4778	0.499	285	226	247	10	0	37.1094	29.4271	32.1615	1.3021	0
AX-109384797	GENE-4052_338	PolyHighResolution	chr6A	Infinium_90K	TraesCS6A01G482900LC	0.2958	0.4166	77	481	202	8	0	10.026	62.6302	26.3021	1.0417	0
AX-109385158	cfn1363149	PolyHighResolution	chr2A	IWGSC_intergenic	---	0.3126	0.4298	19	231	508	10	0	2.474	30.0781	66.1458	1.3021	0
AX-109385216	cfn0583878	PolyHighResolution	chr2A	IWGSC_genic	---	0.4755	0.4988	46	375	340	7	0	5.9896	48.8281	44.2708	0.9115	0
AX-109385520	cfn0836817	PolyHighResolution	chr6A	IWGSC_intergenic	TraesCS6A01G011700	0.0884	0.1612	7	67	691	3	0	0.9115	8.724	89.974	0.3906	0
AX-109390000	cfn0670589	PolyHighResolution	chr3A	IWGSC_genic	TraesCS3A01G023700	0.3631	0.4625	239	187	328	14	0	31.1198	24.349	42.7083	1.8229	0
AX-109391599	cfn1595101	PolyHighResolution	chr2B	IWGSC_intergenic	---	0.0947	0.1714	7	679	71	11	0	0.9115	88.4115	9.2448	1.4323	0
AX-109392527	cfn0773357	PolyHighResolution	chr5A	IWGSC_genic	TraesCS5A01G344100	0.134	0.2322	19	100	646	3	0	2.474	13.0208	84.1146	0.3906	0
AX-109394778	cfn0116753	PolyHighResolution	chr7A	BW_ISBPs	---	0.1561	0.2634	8	638	118	4	0	1.0417	83.0729	15.3646	0.5208	0
AX-109394836	cfn0644121	PolyHighResolution	chr2B	IWGSC_intergenic	TraesCS2B01G036600	0.413	0.4848	259	290	204	15	0	33.724	37.7604	26.5625	1.9531	0
AX-109394992	cfn2265741	PolyHighResolution	chr4A	IWGSC_intergenic	TraesCS4A01G441800	0.1117	0.1985	20	660	83	5	0	2.6042	85.9375	10.8073	0.651	0
AX-109395368	cfn0789800	PolyHighResolution	chr5B	IWGSC_intergenic	---	0.3482	0.4539	21	483	258	6	0	2.7344	62.8906	33.5938	0.7812	0
AX-109396273	cfn1636341	PolyHighResolution	chr2B	IWGSC_intergenic	---	0.3947	0.4778	0	298	457	13	0	0	38.8021	59.5052	1.6927	0
AX-109396641	cfn0559929	PolyHighResolution	chr1B	IWGSC_genic	TraesCS1B01G017500	0.3706	0.4665	20	467	275	6	0	2.6042	60.8073	35.8073	0.7812	0
AX-109397083	cfn0710954	PolyHighResolution	chr3B	IWGSC_intergenic	TraesCS3B01G502400	0.0542	0.1025	56	663	38	11	0	7.2917	86.3281	4.9479	1.4323	0
AX-109397245	cfn0775591	PolyHighResolution	chr5A	IWGSC_intergenic	---	0.0787	0.145	8	691	59	10	0	1.0417	89.974	7.6823	1.3021	0
AX-109397320	cfn3167872	PolyHighResolution	chr6D	IWGSC_intergenic	---	0.4928	0.4999	0	374	385	9	0	0	48.6979	50.1302	1.1719	0
AX-109398274	cfn0769042	PolyHighResolution	chr5A	IWGSC_genic	TraesCS5A01G259300	0.4133	0.485	12	440	310	6	0	1.5625	57.2917	40.3646	0.7812	0
AX-109398343	cfn1779475	PolyHighResolution	chr2D	IWGSC_intergenic	---	0.1552	0.2622	133	97	528	10	0	17.3177	12.6302	68.75	1.3021	0
AX-109398410	cfn0590278	PolyHighResolution	chr2A	IWGSC_intergenic	TraesCS2A01G056800	0.0736	0.1364	41	53	667	7	0	5.3385	6.901	86.849	0.9115	0
AX-109398536	cfn0898574	PolyHighResolution	chr7A	IWGSC_genic	TraesCS7A01G443800	0.1488	0.2534	11	629	110	18	0	1.4323	81.901	14.3229	2.3438	0
AX-109399434	cfn3606600	PolyHighResolution	chr7D	IWGSC_intergenic	---	0.4856	0.4996	24	354	375	15	0	3.125	46.0938	48.8281	1.9531	0
AX-109399453	cfn3341014	PolyHighResolution	chr7A	IWGSC_intergenic	---	0.1814	0.297	20	600	133	15	0	2.6042	78.125	17.3177	1.9531	0
AX-109400092	cfn3230947	PolyHighResolution	chr7A	IWGSC_intergenic	---	0.4358	0.4917	0	426	329	13	0	0	55.4688	42.8385	1.6927	0
AX-109400256	cfn3207883	PolyHighResolution	chr7A	IWGSC_intergenic	---	0.1682	0.2798	15	623	126	4	0	1.9531	81.1198	16.4062	0.5208	0
AX-109401144	cfn1179022	PolyHighResolution	chr1B	IWGSC_intergenic	---	0.013	0.0257	71	683	9	5	0	9.2448	88.9323	1.1719	0.651	0
AX-109401379	cfn0621884	PolyHighResolution	chr2B	IWGSC_intergenic	TraesCS2B01G550900	0.1208	0.2124	14	90	655	9	0	1.8229	11.7188	85.2865	1.1719	0
AX-109401581	cfn1857956	PolyHighResolution	chr3A	IWGSC_intergenic	---	0.1432	0.2454	12	108	646	2	0	1.5625	14.0625	84.1146	0.2604	0
AX-109401796	cfn0781364	PolyHighResolution	chr5A	IWGSC_intergenic	TraesCS5A01G011200	0.1328	0.2303	12	100	653	3	0	1.5625	13.0208	85.026	0.3906	0
AX-109403003	cfn1365091	PolyHighResolution	chr2A	IWGSC_intergenic	---	0.1452	0.2482	22	108	636	2	0	2.8646	14.0625	82.8125	0.2604	0
AX-109403355	cfn1605224	PolyHighResolution	chr2B	IWGSC_intergenic	---	0.2954	0.4163	16	218	520	14	0	2.0833	28.3854	67.7083	1.8229	0
AX-109405379	cfn0739131	PolyHighResolution	chr4A	IWGSC_intergenic	TraesCS4A01G101900	0.2257	0.3495	26	573	167	2	0	3.3854	74.6094	21.7448	0.2604	0
AX-109406515	cfn0324677	PolyHighResolution	chr5A	BW_ISBPs	---	0.4473	0.4944	9	414	335	10	0	1.1719	53.9062	43.6198	1.3021	0
AX-109406677	cfn0741564	PolyHighResolution	chr4A	IWGSC_intergenic	TraesCS4A01G003800	0.4826	0.4994	18	386	360	4	0	2.3438	50.2604	46.875	0.5208	0
AX-109406873	cfn0510874	PolyHighResolution	chr1A	IWGSC_intergenic	---	0.4488	0.4948	7	409	333	19	0	0.9115	53.2552	43.3594	2.474	0
AX-109408313	cfn2826906	PolyHighResolution	chr5D	IWGSC_intergenic	---	0.2623	0.387	24	192	540	12	0	3.125	25	70.3125	1.5625	0
AX-109408972	cfn0851223	PolyHighResolution	chr6B	IWGSC_intergenic	---	0.2222	0.3457	22	574	164	8	0	2.8646	74.7396	21.3542	1.0417	0
AX-109409751	cfn0759151	PolyHighResolution	chr5A	IWGSC_genic	TraesCS5A01G521600	0.4458	0.4941	19	414	333	2	0	2.474	53.9062	43.3594	0.2604	0
AX-109410504	cfn3234704	PolyHighResolution	chr7A	IWGSC_intergenic	---	0.2977	0.4181	51	486	206	25	0	6.6406	63.2812	26.8229	3.2552	0
AX-109410550	cfn0759778	PolyHighResolution	chr5A	IWGSC_genic	TraesCS5A01G429000	0.1895	0.3072	15	603	141	9	0	1.9531	78.5156	18.3594	1.1719	0
AX-109411149	cfn0675507	PolyHighResolution	chr3A	IWGSC_genic	---	0.1725	0.2854	13	129	619	7	0	1.6927	16.7969	80.599	0.9115	0
AX-109411908	cfn1811985	PolyHighResolution	chr3A	IWGSC_intergenic	---	0.3989	0.4796	21	296	446	5	0	2.7344	38.5417	58.0729	0.651	0
AX-109415110	cfn2456105	PolyHighResolution	chr4D	IWGSC_intergenic	---	0.3715	0.467	27	266	450	25	0	3.5156	34.6354	58.5938	3.2552	0
AX-109416249	cfn0700591	PolyHighResolution	chr3B	IWGSC_intergenic	TraesCS3B01G480600	0.1725	0.2855	7	614	128	19	0	0.9115	79.9479	16.6667	2.474	0
AX-109416472	cfn0585369	PolyHighResolution	chr2A	IWGSC_intergenic	---	0.0992	0.1787	11	74	672	11	0	1.4323	9.6354	87.5	1.4323	0
AX-109418321	cfn0742092	PolyHighResolution	chr4A	IWGSC_intergenic	TraesCS4A01G036600	0.227	0.3509	18	579	170	1	0	2.3438	75.3906	22.1354	0.1302	0
AX-109418546	cfn0669261	PolyHighResolution	chr3A	IWGSC_genic	TraesCS3A01G478800	0.0202	0.0396	269	485	10	4	0	35.026	63.151	1.3021	0.5208	0
AX-109418646	cfn2871862	PolyHighResolution	chr6A	IWGSC_intergenic	---	0.1516	0.2573	20	621	111	16	0	2.6042	80.8594	14.4531	2.0833	0
AX-109418647	cfn0897606	PolyHighResolution	chr7A	IWGSC_genic	TraesCS7A01G504800	0.4715	0.4984	13	347	389	19	0	1.6927	45.1823	50.651	2.474	0
AX-109418783	cfn3617479	PolyHighResolution	chr7D	IWGSC_intergenic	---	0.3342	0.445	10	490	246	22	0	1.3021	63.8021	32.0312	2.8646	0
AX-109418799	cfn0606944	PolyHighResolution	chr2B	IWGSC_genic	TraesCS2B01G518600	0.1956	0.3147	29	142	584	13	0	3.776	18.4896	76.0417	1.6927	0
AX-109420764	cfn0002714	PolyHighResolution	chr2B	DIGITAL_Axiom_validated	---	0.212	0.3341	19	580	156	13	0	2.474	75.5208	20.3125	1.6927	0
AX-109421802	cfn2305885	PolyHighResolution	chr4A	IWGSC_intergenic	---	0.3387	0.448	12	251	490	15	0	1.5625	32.6823	63.8021	1.9531	0
AX-109422444	cfn0579290	PolyHighResolution	chr2A	IWGSC_intergenic	---	0.0864	0.1579	11	65	687	5	0	1.4323	8.4635	89.4531	0.651	0
AX-109422868	cfn1787555	PolyHighResolution	chr2D	IWGSC_intergenic	TraesCS2D01G051000	0.0013	0.0027	0	1	748	19	0	0	0.1302	97.3958	2.474	0
AX-109423083	cfn0614828	PolyHighResolution	chr2B	IWGSC_intergenic	---	0.207	0.3283	15	590	154	9	0	1.9531	76.8229	20.0521	1.1719	0
AX-109423816	cfn0976008	PolyHighResolution	chr1A	IWGSC_intergenic	---	0.4926	0.4999	19	368	379	2	0	2.474	47.9167	49.349	0.2604	0
AX-109424108	cfn0639017	PolyHighResolution	chr2B	IWGSC_intergenic	---	0.4679	0.4979	19	390	343	16	0	2.474	50.7812	44.6615	2.0833	0
AX-109425408	cfn0566157	PolyHighResolution	chr1D	IWGSC_intergenic	---	0.4922	0.4999	111	324	314	19	0	14.4531	42.1875	40.8854	2.474	0
AX-109427272	cfn0771835	PolyHighResolution	chr5A	IWGSC_intergenic	TraesCS5A01G442000	0.0014	0.0028	44	1	713	10	0	5.7292	0.1302	92.8385	1.3021	0
AX-109428046	cfn0766932	PolyHighResolution	chr5A	IWGSC_intergenic	TraesCS5A01G224200	0.0584	0.11	11	44	709	4	0	1.4323	5.7292	92.3177	0.5208	0
AX-109428720	cfn0811830	PolyHighResolution	chr5B	IWGSC_genic	TraesCS5B01G384200	0.1415	0.243	3	649	107	9	0	0.3906	84.5052	13.9323	1.1719	0
AX-109428770	cfn0720818	PolyHighResolution	chr3D	IWGSC_intergenic	TraesCS3D01G013000	0.349	0.4544	11	485	260	12	0	1.4323	63.151	33.8542	1.5625	0
AX-109430272	cfn2433359	PolyHighResolution	chr4B	IWGSC_intergenic	---	0.0304	0.059	9	23	733	3	0	1.1719	2.9948	95.4427	0.3906	0
AX-109430424	cfn0884829	PolyHighResolution	chr7A	IWGSC_intergenic	---	0.238	0.3627	13	179	573	3	0	1.6927	23.3073	74.6094	0.3906	0
AX-109430762	cfn3467853	PolyHighResolution	chr7B	IWGSC_intergenic	---	0.0831	0.1524	1	63	695	9	0	0.1302	8.2031	90.4948	1.1719	0
AX-109430931	cfn1383388	PolyHighResolution	chr2A	IWGSC_intergenic	---	0.1065	0.1904	13	80	671	4	0	1.6927	10.4167	87.3698	0.5208	0
AX-109431292	cfn0743659	PolyHighResolution	chr4B	IWGSC_genic	TraesCS4B01G356300	0.1335	0.2314	12	100	649	7	0	1.5625	13.0208	84.5052	0.9115	0
AX-109432096	cfn0718763	PolyHighResolution	chr3D	IWGSC_genic	TraesCS3D01G396000	0.2084	0.3299	170	119	452	27	0	22.1354	15.4948	58.8542	3.5156	0
AX-109433678	cfn3156875	PolyHighResolution	chr6D	IWGSC_intergenic	---	0.0283	0.055	5	21	721	21	0	0.651	2.7344	93.8802	2.7344	0
AX-109434192	cfn0157910	PolyHighResolution	chr1A	BW_ISBPs	---	0.1884	0.3058	10	603	140	15	0	1.3021	78.5156	18.2292	1.9531	0
AX-109434194	cfn0796655	PolyHighResolution	chr5B	IWGSC_intergenic	---	0.3302	0.4423	18	246	499	5	0	2.3438	32.0312	64.974	0.651	0
AX-109434381	cfn0365581	PolyHighResolution	chr2B	BW_ISBPs	---	0.2329	0.3573	11	174	573	10	0	1.4323	22.6562	74.6094	1.3021	0
AX-109435725	cfn0703821	PolyHighResolution	chr3B	IWGSC_intergenic	---	0.1653	0.276	0	125	631	12	0	0	16.276	82.1615	1.5625	0
AX-109436072	cfn0758976	PolyHighResolution	chr5A	IWGSC_intergenic	---	0.496	0.5	15	369	375	9	0	1.9531	48.0469	48.8281	1.1719	0
AX-109437387	cfn0635733	PolyHighResolution	chr2B	IWGSC_genic	---	0.4519	0.4954	14	338	410	6	0	1.8229	44.0104	53.3854	0.7812	0
AX-109437426	cfn0559555	PolyHighResolution	chr1B	IWGSC_intergenic	---	0.0282	0.0548	26	20	689	33	0	3.3854	2.6042	89.7135	4.2969	0
AX-109437427	cfn0549762	PolyHighResolution	chr1B	IWGSC_genic	TraesCS1B01G293100	0.4887	0.4997	0	386	369	13	0	0	50.2604	48.0469	1.6927	0
AX-109437495	cfn0860848	PolyHighResolution	chr6B	IWGSC_genic	TraesCS6B01G431000	0.0535	0.1013	109	619	35	5	0	14.1927	80.599	4.5573	0.651	0
AX-109437514	cfn0892706	PolyHighResolution	chr7A	IWGSC_intergenic	---	0.2853	0.4078	21	212	531	4	0	2.7344	27.6042	69.1406	0.5208	0
AX-109439268	cfn0620571	PolyHighResolution	chr2B	IWGSC_intergenic	TraesCS2B01G733500LC	0.3154	0.4318	0	508	234	26	0	0	66.1458	30.4688	3.3854	0
AX-109439756	cfn0592590	PolyHighResolution	chr2A	IWGSC_intergenic	TraesCS2A01G020700LC	0.2437	0.3686	0	568	183	17	0	0	73.9583	23.8281	2.2135	0
AX-109440274	cfn0520325	PolyHighResolution	chr1A	IWGSC_intergenic	TraesCS1A01G340200	0.1427	0.2446	7	106	637	18	0	0.9115	13.8021	82.9427	2.3438	0
AX-109441184	cfn1098044	PolyHighResolution	chr1A	IWGSC_intergenic	---	0.3289	0.4414	15	500	245	8	0	1.9531	65.1042	31.901	1.0417	0
AX-109441653	cfn0629103	PolyHighResolution	chr2B	IWGSC_genic	---	0.2794	0.4026	15	207	534	12	0	1.9531	26.9531	69.5312	1.5625	0
AX-109444723	cfn0654012	PolyHighResolution	chr2D	IWGSC_genic	TraesCS2D01G152400LC	0.1339	0.2319	9	100	647	12	0	1.1719	13.0208	84.2448	1.5625	0
AX-109444792	cfn0699635	PolyHighResolution	chr3B	IWGSC_genic	TraesCS3B01G017100	0.4333	0.4911	92	378	289	9	0	11.9792	49.2188	37.6302	1.1719	0
AX-109446444	cfn0602003	PolyHighResolution	chr2A	IWGSC_intergenic	---	0.135	0.2335	0	103	660	5	0	0	13.4115	85.9375	0.651	0
AX-109447620	cfn0834521	PolyHighResolution	chr6A	IWGSC_genic	TraesCS6A01G380000	0.0688	0.1281	8	52	704	4	0	1.0417	6.7708	91.6667	0.5208	0
AX-109448511	cfn2586522	PolyHighResolution	chr5A	IWGSC_intergenic	---	0.1119	0.1987	12	84	667	5	0	1.5625	10.9375	86.849	0.651	0
AX-109449137	cfn0547230	PolyHighResolution	chr1B	IWGSC_intergenic	TraesCS1B01G288800	0.417	0.4862	20	309	432	7	0	2.6042	40.2344	56.25	0.9115	0
AX-109449257	cfn0647987	PolyHighResolution	chr2D	IWGSC_genic	TraesCS2D01G352600	0.4475	0.4945	16	405	328	19	0	2.0833	52.7344	42.7083	2.474	0
AX-109449543	cfn0811420	PolyHighResolution	chr5B	IWGSC_intergenic	---	0.4939	0.4999	25	365	374	4	0	3.2552	47.526	48.6979	0.5208	0
AX-109450752	cfn0763668	PolyHighResolution	chr5A	IWGSC_intergenic	---	0.3927	0.477	24	450	291	3	0	3.125	58.5938	37.8906	0.3906	0
AX-109450854	cfn0831909	PolyHighResolution	chr6A	IWGSC_intergenic	TraesCS6A01G396200	0.3544	0.4576	91	430	236	11	0	11.849	55.9896	30.7292	1.4323	0
AX-109452102	cfn0905266	PolyHighResolution	chr7A	IWGSC_genic	---	0.2948	0.4158	24	519	217	8	0	3.125	67.5781	28.2552	1.0417	0
AX-109452137	cfn0321327	PolyHighResolution	chr6A	BW_ISBPs	---	0.0079	0.0157	6	6	752	4	0	0.7812	0.7812	97.9167	0.5208	0
AX-109452421	cfn3355474	PolyHighResolution	chr7A	IWGSC_intergenic	---	0.2602	0.385	16	192	546	14	0	2.0833	25	71.0938	1.8229	0
AX-109454254	cfn0808099	PolyHighResolution	chr5B	IWGSC_intergenic	TraesCS5B01G484700	0.3463	0.4528	13	258	487	10	0	1.6927	33.5938	63.4115	1.3021	0
AX-109455012	cfn0517167	PolyHighResolution	chr1A	IWGSC_genic	TraesCS1A01G217900	0.2443	0.3693	19	566	183	0	0	2.474	73.6979	23.8281	0	0
AX-109456454	cfn0510438	PolyHighResolution	chr1A	IWGSC_genic	TraesCS1A01G402300	0.4265	0.4892	20	316	425	7	0	2.6042	41.1458	55.3385	0.9115	0
AX-109456475	cfn0731883	PolyHighResolution	chr4A	IWGSC_genic	TraesCS4A01G326000	0.0981	0.177	15	73	671	9	0	1.9531	9.5052	87.3698	1.1719	0
AX-109456685	cfn3519286	PolyHighResolution	chr7B	IWGSC_intergenic	---	0.1948	0.3137	74	128	529	37	0	9.6354	16.6667	68.8802	4.8177	0
AX-109458324	cfn0547085	PolyHighResolution	chr1B	IWGSC_genic	TraesCS1B01G265200	0.3428	0.4506	12	487	254	15	0	1.5625	63.4115	33.0729	1.9531	0
AX-109459413	cfn0859782	PolyHighResolution	chr6B	IWGSC_intergenic	TraesCS6B01G260400	0.0252	0.0491	10	19	736	3	0	1.3021	2.474	95.8333	0.3906	0
AX-109459563	cfn0620971	PolyHighResolution	chr2B	IWGSC_intergenic	TraesCS2B01G558100	0.0119	0.0235	89	8	666	5	0	11.5885	1.0417	86.7188	0.651	0
AX-109460481	cfn2545316	PolyHighResolution	chr5A	IWGSC_intergenic	---	0.3712	0.4668	18	471	278	1	0	2.3438	61.3281	36.1979	0.1302	0
AX-109461180	cfn0505451	PolyHighResolution	chr1A	IWGSC_intergenic	---	0.3735	0.468	17	463	276	12	0	2.2135	60.2865	35.9375	1.5625	0
AX-109461761	cfn0890152	PolyHighResolution	chr7A	IWGSC_intergenic	---	0.0122	0.024	24	9	731	4	0	3.125	1.1719	95.1823	0.5208	0
AX-109462634	cfn0623568	PolyHighResolution	chr2B	IWGSC_genic	TraesCS2B01G574800	0.0997	0.1796	13	677	75	3	0	1.6927	88.151	9.7656	0.3906	0
AX-109465079	cfn0719869	PolyHighResolution	chr3D	IWGSC_intergenic	TraesCS3D01G144900	0.0027	0.0053	14	2	749	3	0	1.8229	0.2604	97.526	0.3906	0
AX-109466863	cfn0516585	PolyHighResolution	chr1A	IWGSC_intergenic	TraesCS1A01G219900	0.1291	0.2249	7	661	98	2	0	0.9115	86.0677	12.7604	0.2604	0
AX-109466887	cfn0705608	PolyHighResolution	chr3B	IWGSC_genic	TraesCS3B01G352700	0.3387	0.448	20	251	490	7	0	2.6042	32.6823	63.8021	0.9115	0
AX-109467177	cfn0704139	PolyHighResolution	chr3B	IWGSC_intergenic	---	0.3694	0.4659	233	326	191	18	0	30.3385	42.4479	24.8698	2.3438	0
AX-109467571	cfn0789628	PolyHighResolution	chr5B	IWGSC_genic	TraesCS5B01G383900	0.4745	0.4987	21	392	354	1	0	2.7344	51.0417	46.0938	0.1302	0
AX-109467931	cfn0852905	PolyHighResolution	chr6B	IWGSC_intergenic	---	0.0087	0.0173	74	681	6	7	0	9.6354	88.6719	0.7812	0.9115	0
AX-109467943	cfn0924838	PolyHighResolution	chr7B	IWGSC_genic	TraesCS7B01G468900	0.3019	0.4215	4	224	518	22	0	0.5208	29.1667	67.4479	2.8646	0
AX-109470291	cfn0569780	PolyHighResolution	chr2A	IWGSC_intergenic	---	0.3717	0.4671	336	262	155	15	0	43.75	34.1146	20.1823	1.9531	0
AX-109470654	cfn2128470	PolyHighResolution	chr3B	IWGSC_intergenic	---	0.166	0.2769	12	623	124	9	0	1.5625	81.1198	16.1458	1.1719	0
AX-109471133	cfn0799900	PolyHighResolution	chr5B	IWGSC_intergenic	TraesCS5B01G709100LC	0.3753	0.4689	4	280	466	18	0	0.5208	36.4583	60.6771	2.3438	0
AX-109474853	cfn0249564	PolyHighResolution	chr1B	BW_ISBPs	---	0.0804	0.1479	12	686	60	10	0	1.5625	89.3229	7.8125	1.3021	0
AX-109477599	cfn3130840	PolyHighResolution	chr6B	IWGSC_intergenic	---	0.0777	0.1433	60	653	55	0	0	7.8125	85.026	7.1615	0	0
AX-109477623	cfn1827291	PolyHighResolution	chr3A	IWGSC_intergenic	---	0.2819	0.4048	12	535	210	11	0	1.5625	69.6615	27.3438	1.4323	0
AX-109479522	cfn1419842	PolyHighResolution	chr2A	IWGSC_intergenic	---	0.3557	0.4584	17	265	480	6	0	2.2135	34.5052	62.5	0.7812	0
AX-109479604	cfn0851044	PolyHighResolution	chr6B	IWGSC_intergenic	TraesCS6B01G252300	0.0511	0.0969	8	706	38	16	0	1.0417	91.9271	4.9479	2.0833	0
AX-109479954	cfn0546457	PolyHighResolution	chr1B	IWGSC_intergenic	TraesCS1B01G426900	0.484	0.4995	14	386	362	6	0	1.8229	50.2604	47.1354	0.7812	0
AX-109480290	cfn0784961	PolyHighResolution	chr5B	IWGSC_genic	TraesCS5B01G444200LC	0.4091	0.4835	17	442	306	3	0	2.2135	57.5521	39.8438	0.3906	0
AX-109480631	cfn0015844	PolyHighResolution	chr3B	DIGITAL_Axiom_validated	---	0.4566	0.4962	49	388	326	5	0	6.3802	50.5208	42.4479	0.651	0
AX-109481773	cfn2196985	PolyHighResolution	chr3D	IWGSC_intergenic	---	0.0071	0.0141	45	5	697	21	0	5.8594	0.651	90.7552	2.7344	0
AX-109481878	cfn0381087	PolyHighResolution	chr7A	BW_ISBPs	---	0.0396	0.076	9	728	30	1	0	1.1719	94.7917	3.9062	0.1302	0
AX-109483099	cfn2933930	PolyHighResolution	chr6A	IWGSC_intergenic	---	0.3139	0.4307	0	226	494	48	0	0	29.4271	64.3229	6.25	0
AX-109483626	cfn3301638	PolyHighResolution	chr7A	IWGSC_intergenic	---	0.0425	0.0814	9	721	32	6	0	1.1719	93.8802	4.1667	0.7812	0
AX-109484426	cfn0774151	PolyHighResolution	chr5A	IWGSC_genic	TraesCS5A01G235300	0.2974	0.4179	20	221	522	5	0	2.6042	28.776	67.9688	0.651	0
AX-109484572	cfn0804862	PolyHighResolution	chr5B	IWGSC_genic	TraesCS5B01G465200	0.1544	0.2611	16	608	111	33	0	2.0833	79.1667	14.4531	4.2969	0
AX-109484910	cfn0556861	PolyHighResolution	chr1B	IWGSC_intergenic	---	0.0092	0.0183	8	7	751	2	0	1.0417	0.9115	97.7865	0.2604	0
AX-109484975	cfn0625490	PolyHighResolution	chr2B	IWGSC_genic	TraesCS2B01G577200	0.4486	0.4947	22	327	402	17	0	2.8646	42.5781	52.3438	2.2135	0
AX-109485069	cfn1772194	PolyHighResolution	chr2D	IWGSC_intergenic	---	0.0585	0.1102	6	708	44	10	0	0.7812	92.1875	5.7292	1.3021	0
AX-109486695	cfn1810777	PolyHighResolution	chr3A	IWGSC_intergenic	---	0.2761	0.3998	15	206	540	7	0	1.9531	26.8229	70.3125	0.9115	0
AX-109487120	cfn2216444	PolyHighResolution	chr3D	IWGSC_intergenic	---	0.4449	0.4939	19	331	413	5	0	2.474	43.099	53.776	0.651	0
AX-109488112	cfn3303785	PolyHighResolution	chr7A	IWGSC_intergenic	---	0.4726	0.4985	0	395	354	19	0	0	51.4323	46.0938	2.474	0
AX-109488175	cfn0194150	PolyHighResolution	chr2B	BW_ISBPs	---	0.0987	0.1779	12	74	676	6	0	1.5625	9.6354	88.0208	0.7812	0
AX-109488675	cfn0631796	PolyHighResolution	chr2B	IWGSC_intergenic	---	0.0757	0.1399	12	696	57	3	0	1.5625	90.625	7.4219	0.3906	0
AX-109488896	cfn0915021	PolyHighResolution	chr7B	IWGSC_genic	TraesCS7B01G222800	0.4201	0.4872	0	313	432	23	0	0	40.7552	56.25	2.9948	0
AX-109489020	cfn0743101	PolyHighResolution	chr4A	IWGSC_intergenic	TraesCS4A01G056800	0.0573	0.1081	8	43	707	10	0	1.0417	5.599	92.0573	1.3021	0
AX-109489665	cfn0910499	PolyHighResolution	chr7A	IWGSC_genic	TraesCS7A01G180700	0.414	0.4852	15	436	308	9	0	1.9531	56.7708	40.1042	1.1719	0
AX-109493661	wsnp_JD_c41732_29490776	PolyHighResolution	chr6D	Infinium_90K	TraesCS6D01G329100	0.0137	0.0271	17	718	10	23	0	2.2135	93.4896	1.3021	2.9948	0
AX-109497745	cfn0761429	PolyHighResolution	chr5A	IWGSC_genic	TraesCS5A01G389800LC	0.4363	0.4919	58	291	376	43	0	7.5521	37.8906	48.9583	5.599	0
AX-109498817	cfn0774405	PolyHighResolution	chr5A	IWGSC_genic	TraesCS5A01G246700	0.3524	0.4564	21	476	259	12	0	2.7344	61.9792	33.724	1.5625	0
AX-109500854	cfn0540331	PolyHighResolution	chr1B	IWGSC_intergenic	TraesCS1B01G423900	0.2828	0.4057	16	530	209	13	0	2.0833	69.0104	27.2135	1.6927	0
AX-109500967	cfn1770491	PolyHighResolution	chr2D	IWGSC_intergenic	---	0.0284	0.0552	15	718	21	14	0	1.9531	93.4896	2.7344	1.8229	0
AX-109501729	RAC875_c2730_620	PolyHighResolution	chr6B	Infinium_90K	TraesCS6B01G129600	0.2863	0.4087	14	531	213	10	0	1.8229	69.1406	27.7344	1.3021	0
AX-109501735	cfn0734652	PolyHighResolution	chr4A	IWGSC_genic	TraesCS4A01G308900	0.4676	0.4979	18	339	386	25	0	2.3438	44.1406	50.2604	3.2552	0
AX-109502944	cfn0515464	PolyHighResolution	chr1A	IWGSC_intergenic	TraesCS1A01G390300	0.058	0.1094	8	44	714	2	0	1.0417	5.7292	92.9688	0.2604	0
AX-109505287	cfn1828515	PolyHighResolution	chr3A	IWGSC_intergenic	TraesCS3A01G645200LC	0.4215	0.4877	30	306	420	12	0	3.9062	39.8438	54.6875	1.5625	0
AX-109506198	cfn3281443	PolyHighResolution	chr7A	IWGSC_genic	TraesCS7A01G526000	0.4473	0.4944	14	335	414	5	0	1.8229	43.6198	53.9062	0.651	0
AX-109506833	cfn0945154	PolyHighResolution	chr7D	IWGSC_intergenic	---	0.0312	0.0604	71	653	21	23	0	9.2448	85.026	2.7344	2.9948	0
AX-109507233	cfn0165061	PolyHighResolution	chr2B	BW_ISBPs	---	0.0132	0.0261	12	746	10	0	0	1.5625	97.1354	1.3021	0	0
AX-109508973	cfn2583194	PolyHighResolution	chr5A	IWGSC_intergenic	---	0.1223	0.2147	0	92	660	16	0	0	11.9792	85.9375	2.0833	0
AX-109509515	cfn0917137	PolyHighResolution	chr7B	IWGSC_intergenic	TraesCS7B01G377300	0.0438	0.0837	7	33	721	7	0	0.9115	4.2969	93.8802	0.9115	0
AX-109509894	cfn3365544	PolyHighResolution	chr7A	IWGSC_intergenic	---	0.0814	0.1496	8	688	61	11	0	1.0417	89.5833	7.9427	1.4323	0
AX-109510733	cfn0520824	PolyHighResolution	chr1A	IWGSC_genic	TraesCS1A01G216800	0.1647	0.2751	12	624	123	9	0	1.5625	81.25	16.0156	1.1719	0
AX-109511774	cfn0630910	PolyHighResolution	chr2B	IWGSC_genic	TraesCS2B01G049200	0.0031	0.0062	111	640	2	15	0	14.4531	83.3333	0.2604	1.9531	0
AX-109512520	cfn2045020	PolyHighResolution	chr3B	IWGSC_intergenic	---	0.2372	0.3619	59	537	167	5	0	7.6823	69.9219	21.7448	0.651	0
AX-109514842	cfn0722276	PolyHighResolution	chr4A	IWGSC_genic	TraesCS4A01G281500	0.0068	0.0135	26	5	733	4	0	3.3854	0.651	95.4427	0.5208	0
AX-109517585	cfn2476130	PolyHighResolution	chr5A	IWGSC_intergenic	---	0.3432	0.4509	18	486	254	10	0	2.3438	63.2812	33.0729	1.3021	0
AX-109519814	cfn2455635	PolyHighResolution	chr4D	IWGSC_intergenic	---	0.0888	0.1618	20	65	667	16	0	2.6042	8.4635	86.849	2.0833	0
AX-109522132	cfn2478853	PolyHighResolution	chr5A	IWGSC_intergenic	---	0.0331	0.064	7	25	730	6	0	0.9115	3.2552	95.0521	0.7812	0
AX-109523492	cfn0939393	PolyHighResolution	chr7D	IWGSC_intergenic	TraesCS7D01G544300	0.4684	0.498	0	341	387	40	0	0	44.401	50.3906	5.2083	0
AX-109523707	cfn0858596	PolyHighResolution	chr6B	IWGSC_intergenic	TraesCS6B01G356500	0.3774	0.4699	16	280	462	10	0	2.0833	36.4583	60.1562	1.3021	0
AX-109524033	cfn0536910	PolyHighResolution	chr1B	IWGSC_intergenic	TraesCS1B01G424100	0.011	0.0218	37	8	717	6	0	4.8177	1.0417	93.3594	0.7812	0
AX-109525065	cfn0726320	PolyHighResolution	chr4A	IWGSC_intergenic	TraesCS4A01G485700	0.203	0.3235	17	151	593	7	0	2.2135	19.6615	77.2135	0.9115	0
AX-109525844	cfn2799227	PolyHighResolution	chr5D	IWGSC_intergenic	---	0.0378	0.0727	3	713	28	24	0	0.3906	92.8385	3.6458	3.125	0
AX-109526112	wsnp_Ex_c7003_12065567	PolyHighResolution	chr2B	Infinium_90K	TraesCS2B01G219700	0.2991	0.4192	20	518	221	9	0	2.6042	67.4479	28.776	1.1719	0
AX-109526243	cfn0676912	PolyHighResolution	chr3A	IWGSC_intergenic	---	0.2981	0.4185	0	525	223	20	0	0	68.3594	29.0365	2.6042	0
AX-109526906	cfn0887932	PolyHighResolution	chr7A	IWGSC_genic	---	0.1277	0.2228	6	649	95	18	0	0.7812	84.5052	12.3698	2.3438	0
AX-109527136	cfn0757203	PolyHighResolution	chr4D	IWGSC_intergenic	TraesCS4D01G198500	0.241	0.3658	13	567	180	8	0	1.6927	73.8281	23.4375	1.0417	0
AX-109527491	cfn0906465	PolyHighResolution	chr7A	IWGSC_intergenic	TraesCS7A01G232000	0.187	0.3041	19	138	600	11	0	2.474	17.9688	78.125	1.4323	0
AX-109527536	GJKKTUG01A1UQX_253_BS00070535	PolyHighResolution	chr7A	BBSRC_Axiom_validated	---	0.2946	0.4156	9	534	223	2	0	1.1719	69.5312	29.0365	0.2604	0
AX-109527957	contig63128_670_BS00004466	PolyHighResolution	chr6A	BBSRC_Axiom_validated	TraesCS6A01G377900	0.3885	0.4751	12	458	291	7	0	1.5625	59.6354	37.8906	0.9115	0
AX-109529964	cfn0901864	PolyHighResolution	chr7A	IWGSC_intergenic	TraesCS7A01G062500	0.3603	0.461	17	267	474	10	0	2.2135	34.7656	61.7188	1.3021	0
AX-109529965	contig75971_337_BS00010044	PolyHighResolution	chr5B	BBSRC_Axiom_validated	TraesCS5B01G484500LC	0.1257	0.2198	17	654	94	3	0	2.2135	85.1562	12.2396	0.3906	0
AX-109530079	cfn0565242	PolyHighResolution	chr1D	IWGSC_intergenic	---	0.3887	0.4752	174	357	227	10	0	22.6562	46.4844	29.5573	1.3021	0
AX-109530561	cfn0624089	MonoHighResolution	chr2B	IWGSC_intergenic	---	0	0	0	0	761	7	0	0	0	99.0885	0.9115	0
AX-109530826	cfn0675757	PolyHighResolution	chr3A	IWGSC_intergenic	---	0.1783	0.293	13	133	613	9	0	1.6927	17.3177	79.8177	1.1719	0
AX-109531557	cfn0826116	PolyHighResolution	chr6A	IWGSC_genic	TraesCS6A01G371800	0.3378	0.4474	16	252	494	6	0	2.0833	32.8125	64.3229	0.7812	0
AX-109532002	cfn3056192	PolyHighResolution	chr6B	IWGSC_intergenic	---	0.2447	0.3696	16	565	183	4	0	2.0833	73.5677	23.8281	0.5208	0
AX-109532046	cfn0778057	PolyHighResolution	chr5A	IWGSC_genic	TraesCS5A01G090100	0.1499	0.2549	9	112	635	12	0	1.1719	14.5833	82.6823	1.5625	0
AX-109533355	cfn0812853	PolyHighResolution	chr5B	IWGSC_genic	TraesCS5B01G019900	0.015	0.0295	165	592	9	2	0	21.4844	77.0833	1.1719	0.2604	0
AX-109533410	cfn0721614	PolyHighResolution	chr4A	IWGSC_genic	TraesCS4A01G369500	0.1846	0.3011	23	137	605	3	0	2.9948	17.8385	78.776	0.3906	0
AX-109533454	cfn0797352	PolyHighResolution	chr5B	IWGSC_genic	TraesCS5B01G475900LC	0.4348	0.4915	0	330	429	9	0	0	42.9688	55.8594	1.1719	0
AX-109533843	cfn0523733	PolyHighResolution	chr1A	IWGSC_genic	TraesCS1A01G029900	0.4892	0.4998	7	361	377	23	0	0.9115	47.0052	49.0885	2.9948	0
AX-109534799	cfn0524641	PolyHighResolution	chr1A	IWGSC_genic	TraesCS1A01G036700	0.4387	0.4925	22	322	412	12	0	2.8646	41.9271	53.6458	1.5625	0
AX-109534837	cfn0881179	PolyHighResolution	chr6D	IWGSC_intergenic	TraesCS6D01G396600	0.2702	0.3944	8	532	197	31	0	1.0417	69.2708	25.651	4.0365	0
AX-109535807	cfn0836732	PolyHighResolution	chr6A	IWGSC_intergenic	TraesCS6A01G004700	0.0648	0.1211	84	621	43	20	0	10.9375	80.8594	5.599	2.6042	0
AX-109536121	cfn0863251	PolyHighResolution	chr6B	IWGSC_intergenic	TraesCS6B01G411300	0.0525	0.0994	129	596	33	10	0	16.7969	77.6042	4.2969	1.3021	0
AX-109536126	cfn0699195	PolyHighResolution	chr3B	IWGSC_intergenic	---	0.1737	0.287	0	628	132	8	0	0	81.7708	17.1875	1.0417	0
AX-109536480	cfn1412997	PolyHighResolution	chr2A	IWGSC_intergenic	---	0.435	0.4915	15	321	417	15	0	1.9531	41.7969	54.2969	1.9531	0
AX-109536883	cfn0659322	PolyHighResolution	chr3A	IWGSC_intergenic	---	0.248	0.373	12	561	185	10	0	1.5625	73.0469	24.0885	1.3021	0
AX-109537049	cfn0874881	PolyHighResolution	chr6B	IWGSC_intergenic	---	0.1168	0.2064	10	86	650	22	0	1.3021	11.1979	84.6354	2.8646	0
AX-109537373	cfn0851524	PolyHighResolution	chr6B	IWGSC_intergenic	TraesCS6B01G505000LC	0.0875	0.1597	9	66	688	5	0	1.1719	8.5938	89.5833	0.651	0
AX-109537688	cfn0753618	PolyHighResolution	chr4B	IWGSC_intergenic	---	0.459	0.4966	16	341	402	9	0	2.0833	44.401	52.3438	1.1719	0
AX-109538188	cfn0755553	PolyHighResolution	chr4B	IWGSC_genic	TraesCS4B01G045900	0.0081	0.0161	21	6	733	8	0	2.7344	0.7812	95.4427	1.0417	0
AX-109539389	contig36329_53_BS00088274	PolyHighResolution	chr6A	BBSRC_Axiom_validated	TraesCS6A01G389300	0.2194	0.3425	24	163	580	1	0	3.125	21.224	75.5208	0.1302	0
AX-109540133	GENE-0262_431	PolyHighResolution	chr1A	Infinium_90K	TraesCS1A01G352200	0.1992	0.319	7	607	151	3	0	0.9115	79.0365	19.6615	0.3906	0
AX-109542369	cfn0557987	PolyHighResolution	chr1B	IWGSC_intergenic	TraesCS1B01G045600LC	0.0331	0.064	29	701	24	14	0	3.776	91.276	3.125	1.8229	0
AX-109542521	cfn3319440	PolyHighResolution	chr7A	IWGSC_intergenic	---	0.332	0.4435	3	242	487	36	0	0.3906	31.5104	63.4115	4.6875	0
AX-109542553	cfn0691926	PolyHighResolution	chr3B	IWGSC_intergenic	TraesCS3B01G490900	0.2073	0.3287	14	153	585	16	0	1.8229	19.9219	76.1719	2.0833	0
AX-109542907	cfn0838469	PolyHighResolution	chr6A	IWGSC_genic	TraesCS6A01G015600	0.2691	0.3934	27	535	197	9	0	3.5156	69.6615	25.651	1.1719	0
AX-109544218	cfn0895089	PolyHighResolution	chr7A	IWGSC_intergenic	---	0.3274	0.4404	20	239	491	18	0	2.6042	31.1198	63.9323	2.3438	0
AX-109544230	cfn0589083	PolyHighResolution	chr2A	IWGSC_intergenic	---	0.4493	0.4948	87	369	301	11	0	11.3281	48.0469	39.1927	1.4323	0
AX-109544651	cfn1780407	PolyHighResolution	chr2D	IWGSC_intergenic	---	0.2379	0.3626	13	177	567	11	0	1.6927	23.0469	73.8281	1.4323	0
AX-109545509	cfn0776896	PolyHighResolution	chr5A	IWGSC_genic	TraesCS5A01G033400	0.1288	0.2244	7	97	656	8	0	0.9115	12.6302	85.4167	1.0417	0
AX-109545730	contig19831_70_BS00084039	PolyHighResolution	chr7A	BBSRC_Axiom_validated	TraesCS7A01G040700	0.2376	0.3623	14	177	568	9	0	1.8229	23.0469	73.9583	1.1719	0
AX-109545993	cfn0778969	PolyHighResolution	chr5A	IWGSC_genic	---	0.467	0.4978	14	347	396	11	0	1.8229	45.1823	51.5625	1.4323	0
AX-109547150	cfn0807415	PolyHighResolution	chr5B	IWGSC_intergenic	TraesCS5B01G299000	0.1178	0.2079	11	88	659	10	0	1.4323	11.4583	85.8073	1.3021	0
AX-109547156	cfn3158040	PolyHighResolution	chr6D	IWGSC_intergenic	---	0.4112	0.4842	23	431	301	13	0	2.9948	56.1198	39.1927	1.6927	0
AX-109549477	cfn0647419	PolyHighResolution	chr2D	IWGSC_intergenic	---	0.0206	0.0403	28	714	15	11	0	3.6458	92.9688	1.9531	1.4323	0
AX-109549514	cfn2341369	PolyHighResolution	chr4A	IWGSC_intergenic	---	0.1335	0.2314	16	636	98	18	0	2.0833	82.8125	12.7604	2.3438	0
AX-109549832	GENE-4419_58	PolyHighResolution	chr7D	Infinium_90K	TraesCS7D01G248900	0.2095	0.3312	13	585	155	15	0	1.6927	76.1719	20.1823	1.9531	0
AX-109549965	contig106557_312_BS00082153	PolyHighResolution	chrUn	BBSRC_Axiom_validated	TraesCSU01G037800	0.4571	0.4963	83	309	367	9	0	10.8073	40.2344	47.7865	1.1719	0
AX-109550433	cfn0839400	PolyHighResolution	chr6A	IWGSC_genic	TraesCS6A01G002400	0.1143	0.2024	203	496	64	5	0	26.4323	64.5833	8.3333	0.651	0
AX-109551970	cfn0596062	PolyHighResolution	chr2A	IWGSC_intergenic	TraesCS2A01G117400	0.2382	0.3629	330	101	323	14	0	42.9688	13.151	42.0573	1.8229	0
AX-109552114	cfn0754824	PolyHighResolution	chr4B	IWGSC_intergenic	TraesCS4B01G005700	0.4791	0.4991	0	310	337	121	0	0	40.3646	43.8802	15.7552	0
AX-109552214	cfn0782734	PolyHighResolution	chr5B	IWGSC_genic	TraesCS5B01G469500	0.0491	0.0934	9	716	37	6	0	1.1719	93.2292	4.8177	0.7812	0
AX-109553359	cfn0598681	PolyHighResolution	chr2A	IWGSC_intergenic	TraesCS2A01G166700	0.0908	0.1651	14	681	68	5	0	1.8229	88.6719	8.8542	0.651	0
AX-109553894	cfn0663818	PolyHighResolution	chr3A	IWGSC_intergenic	TraesCS3A01G462900	0.1727	0.2857	14	125	599	30	0	1.8229	16.276	77.9948	3.9062	0
AX-109555026	cfn0749427	PolyHighResolution	chr4B	IWGSC_intergenic	TraesCS4B01G374800	0.4374	0.4922	16	325	418	9	0	2.0833	42.3177	54.4271	1.1719	0
AX-109555582	cfn0920453	PolyHighResolution	chr7B	IWGSC_genic	TraesCS7B01G442100	0.4788	0.4991	0	394	362	12	0	0	51.3021	47.1354	1.5625	0
AX-109556189	Kukri_c37227_579	MonoHighResolution	chr7D	Infinium_90K	TraesCS7D01G011100	0	0	0	0	766	2	0	0	0	99.7396	0.2604	0
AX-109557750	cfn0838352	PolyHighResolution	chr6A	IWGSC_intergenic	TraesCS6A01G015000	0.3873	0.4746	18	454	287	9	0	2.3438	59.1146	37.3698	1.1719	0
AX-109558994	Excalibur_c62837_164	PolyHighResolution	chr7A	Infinium_90K	TraesCS7A01G428300	0.2553	0.3803	12	192	560	4	0	1.5625	25	72.9167	0.5208	0
AX-109560433	cfn0665487	PolyHighResolution	chr3A	IWGSC_intergenic	TraesCS3A01G721200LC	0.0237	0.0464	77	658	16	17	0	10.026	85.6771	2.0833	2.2135	0
AX-109561493	cfn0933931	PolyHighResolution	chr7B	IWGSC_genic	TraesCS7B01G086500	0.1741	0.2876	15	612	129	12	0	1.9531	79.6875	16.7969	1.5625	0
AX-109562432	cfn0602298	PolyHighResolution	chr2A	IWGSC_intergenic	TraesCS2A01G173000	0.3997	0.4799	0	305	458	5	0	0	39.7135	59.6354	0.651	0
AX-109562876	cfn0697133	PolyHighResolution	chr3B	IWGSC_genic	TraesCS3B01G093500	0.3819	0.4721	18	283	458	9	0	2.3438	36.849	59.6354	1.1719	0
AX-109563164	cfn0521868	PolyHighResolution	chr1A	IWGSC_genic	TraesCS1A01G063000LC	0.3733	0.4679	13	280	470	5	0	1.6927	36.4583	61.1979	0.651	0
AX-109563598	cfn0741586	PolyHighResolution	chr4A	IWGSC_intergenic	TraesCS4A01G044800	0.2614	0.3861	10	195	551	12	0	1.3021	25.3906	71.7448	1.5625	0
AX-109564540	cfn0699184	PolyHighResolution	chr3B	IWGSC_genic	TraesCS3B01G036800	0.4126	0.4847	20	302	430	16	0	2.6042	39.3229	55.9896	2.0833	0
AX-109566607	cfn1923770	PolyHighResolution	chr3A	IWGSC_intergenic	---	0.2657	0.3902	17	550	199	2	0	2.2135	71.6146	25.9115	0.2604	0
AX-109566623	Ku_c11813_215	PolyHighResolution	chr1B	Infinium_90K	TraesCS1B01G172400	0.0079	0.0156	2	6	757	3	0	0.2604	0.7812	98.5677	0.3906	0
AX-109566931	cfn0595803	PolyHighResolution	chr2A	IWGSC_genic	TraesCS2A01G143000	0.0045	0.0089	80	3	667	18	0	10.4167	0.3906	86.849	2.3438	0
AX-109567281	cfn0777510	PolyHighResolution	chr5A	IWGSC_genic	TraesCS5A01G003100	0.1121	0.1991	15	84	665	4	0	1.9531	10.9375	86.5885	0.5208	0
AX-109573595	cfn0597454	PolyHighResolution	chr2A	IWGSC_intergenic	---	0.4214	0.4876	17	427	311	13	0	2.2135	55.599	40.4948	1.6927	0
AX-109576258	cfn0251440	PolyHighResolution	chr4A	BW_ISBPs	---	0.0629	0.1179	17	47	700	4	0	2.2135	6.1198	91.1458	0.5208	0
AX-109576290	cfn2614228	PolyHighResolution	chr5B	IWGSC_intergenic	---	0.4104	0.484	12	307	441	8	0	1.5625	39.974	57.4219	1.0417	0
AX-109577413	cfn2797794	PolyHighResolution	chr5B	IWGSC_intergenic	---	0.0136	0.0269	104	9	651	4	0	13.5417	1.1719	84.7656	0.5208	0
AX-109577592	cfn3354093	PolyHighResolution	chr7A	IWGSC_intergenic	---	0.3472	0.4533	26	250	470	22	0	3.3854	32.5521	61.1979	2.8646	0
AX-109580056	cfn3556943	PolyHighResolution	chr7B	IWGSC_intergenic	TraesCS7B01G012300	0.2923	0.4137	14	216	523	15	0	1.8229	28.125	68.099	1.9531	0
AX-109581681	cfn1785301	PolyHighResolution	chr2D	IWGSC_intergenic	---	0.0889	0.1621	5	66	676	21	0	0.651	8.5938	88.0208	2.7344	0
AX-109582054	cfn1150175	PolyHighResolution	chr1B	IWGSC_intergenic	---	0.3808	0.4716	9	286	465	8	0	1.1719	37.2396	60.5469	1.0417	0
AX-109582849	cfn3247131	PolyHighResolution	chr7A	IWGSC_intergenic	---	0.2015	0.3218	110	420	106	132	0	14.3229	54.6875	13.8021	17.1875	0
AX-109585138	cfn0552228	PolyHighResolution	chr1B	IWGSC_intergenic	TraesCS1B01G146100LC	0.2038	0.3245	22	151	590	5	0	2.8646	19.6615	76.8229	0.651	0
AX-109585247	cfn1868541	PolyHighResolution	chr3A	IWGSC_intergenic	---	0.1081	0.1929	2	81	668	17	0	0.2604	10.5469	86.9792	2.2135	0
AX-109586325	cfn0292660	PolyHighResolution	chr7B	BW_ISBPs	---	0.2216	0.345	8	576	164	20	0	1.0417	75	21.3542	2.6042	0
AX-109586448	cfn1012786	PolyHighResolution	chr1A	IWGSC_intergenic	---	0.1616	0.271	5	633	122	8	0	0.651	82.4219	15.8854	1.0417	0
AX-109587405	cfn2484582	PolyHighResolution	chr5A	IWGSC_intergenic	---	0.0436	0.0834	7	33	724	4	0	0.9115	4.2969	94.2708	0.5208	0
AX-109597141	cfn1501508	PolyHighResolution	chr2A	IWGSC_intergenic	---	0.2058	0.3269	0	155	598	15	0	0	20.1823	77.8646	1.9531	0
AX-109600204	cfn3170957	PolyHighResolution	chr6D	IWGSC_intergenic	---	0.2079	0.3293	20	153	583	12	0	2.6042	19.9219	75.9115	1.5625	0
AX-109603183	cfn0911049	PolyHighResolution	chr7A	IWGSC_intergenic	---	0.0056	0.0111	45	4	710	9	0	5.8594	0.5208	92.4479	1.1719	0
AX-109606880	cfn2452742	PolyHighResolution	chr4D	IWGSC_intergenic	---	0.4559	0.4961	21	331	395	21	0	2.7344	43.099	51.4323	2.7344	0
AX-109607948	cfn1164085	PolyHighResolution	chr1B	IWGSC_intergenic	---	0.4661	0.4977	0	402	351	15	0	0	52.3438	45.7031	1.9531	0
AX-109614935	cfn0900959	PolyHighResolution	chr7A	IWGSC_intergenic	TraesCS7A01G176800	0.3965	0.4786	16	452	297	3	0	2.0833	58.8542	38.6719	0.3906	0
AX-109616815	cfn0151867	PolyHighResolution	chr1A	BW_ISBPs	---	0.2923	0.4137	19	523	216	10	0	2.474	68.099	28.125	1.3021	0
AX-109617962	cfn1254722	PolyHighResolution	chr1B	IWGSC_intergenic	TraesCS1B01G086500LC	0.4856	0.4996	14	376	355	23	0	1.8229	48.9583	46.224	2.9948	0
AX-109623723	cfn1542074	PolyHighResolution	chr2B	IWGSC_intergenic	---	0.365	0.4635	19	468	269	12	0	2.474	60.9375	35.026	1.5625	0
AX-109625992	cfn2209546	PolyHighResolution	chr3D	IWGSC_intergenic	---	0.0692	0.1288	5	51	686	26	0	0.651	6.6406	89.3229	3.3854	0
AX-109626693	cfn2445858	PolyHighResolution	chr4D	IWGSC_intergenic	---	0.0484	0.0921	9	36	708	15	0	1.1719	4.6875	92.1875	1.9531	0
AX-109627227	cfn2449299	PolyHighResolution	chr4D	IWGSC_intergenic	---	0.0163	0.0321	75	11	663	19	0	9.7656	1.4323	86.3281	2.474	0
AX-109629773	cfn1779739	PolyHighResolution	chr2D	IWGSC_intergenic	---	0.3093	0.4273	0	232	518	18	0	0	30.2083	67.4479	2.3438	0
AX-109646674	cfn3066182	PolyHighResolution	chr6B	IWGSC_intergenic	TraesCS6B01G229500LC	0.0357	0.0688	8	27	730	3	0	1.0417	3.5156	95.0521	0.3906	0
AX-109656523	cfn0290279	PolyHighResolution	chr6A	BW_ISBPs	---	0.1142	0.2023	9	86	667	6	0	1.1719	11.1979	86.849	0.7812	0
AX-109657198	cfn2571600	PolyHighResolution	chr5A	IWGSC_intergenic	---	0.1378	0.2377	18	102	638	10	0	2.3438	13.2812	83.0729	1.3021	0
AX-109657963	cfn1155335	PolyHighResolution	chr1B	IWGSC_intergenic	---	0.4802	0.4992	0	380	351	37	0	0	49.4792	45.7031	4.8177	0
AX-109663043	cfn0666365	PolyHighResolution	chr3A	IWGSC_intergenic	---	0.2884	0.4105	20	212	523	13	0	2.6042	27.6042	68.099	1.6927	0
AX-109667320	cfn0824701	PolyHighResolution	chr5D	IWGSC_intergenic	TraesCS5D01G005400	0.058	0.1094	0	44	714	10	0	0	5.7292	92.9688	1.3021	0
AX-109676215	cfn2548571	PolyHighResolution	chr5A	IWGSC_intergenic	---	0.111	0.1973	7	84	673	4	0	0.9115	10.9375	87.6302	0.5208	0
AX-109677200	cfn0979635	PolyHighResolution	chr1A	IWGSC_intergenic	---	0.224	0.3477	22	166	575	5	0	2.8646	21.6146	74.8698	0.651	0
AX-109678525	cfn2803629	PolyHighResolution	chr5D	IWGSC_intergenic	---	0.1639	0.2741	80	110	561	17	0	10.4167	14.3229	73.0469	2.2135	0
AX-109678637	cfn3179257	PolyHighResolution	chr7A	IWGSC_intergenic	---	0.119	0.2098	5	90	666	7	0	0.651	11.7188	86.7188	0.9115	0
AX-109679502	cfn2983770	PolyHighResolution	chr6B	IWGSC_intergenic	---	0.1347	0.2332	6	102	655	5	0	0.7812	13.2812	85.2865	0.651	0
AX-109679907	cfn2445419	PolyHighResolution	chr4D	IWGSC_intergenic	TraesCS4D01G344300	0.475	0.4988	22	352	389	5	0	2.8646	45.8333	50.651	0.651	0
AX-109681744	cfn0666910	PolyHighResolution	chr3A	IWGSC_intergenic	TraesCS3A01G444700	0.0082	0.0162	25	730	6	7	0	3.2552	95.0521	0.7812	0.9115	0
AX-109684095	cfn1757431	PolyHighResolution	chr2B	IWGSC_intergenic	---	0.4795	0.4992	0	362	393	13	0	0	47.1354	51.1719	1.6927	0
AX-109687090	cfn1867475	PolyHighResolution	chr3A	IWGSC_intergenic	---	0.1095	0.195	12	82	667	7	0	1.5625	10.6771	86.849	0.9115	0
AX-109690247	cfn1350216	PolyHighResolution	chr2A	IWGSC_intergenic	---	0.4631	0.4973	11	400	345	12	0	1.4323	52.0833	44.9219	1.5625	0
AX-109691421	cfn2343384	PolyHighResolution	chr4A	IWGSC_intergenic	---	0.0674	0.1257	0	706	51	11	0	0	91.9271	6.6406	1.4323	0
AX-109697595	cfn2718065	PolyHighResolution	chr5B	IWGSC_intergenic	---	0.1573	0.2652	13	632	118	5	0	1.6927	82.2917	15.3646	0.651	0
AX-109698851	cfn2872443	PolyHighResolution	chr6A	IWGSC_intergenic	---	0.0119	0.0235	9	9	747	3	0	1.1719	1.1719	97.2656	0.3906	0
AX-109705592	cfn0192505	PolyHighResolution	chr1D	BW_ISBPs	---	0.0241	0.0471	2	728	18	20	0	0.2604	94.7917	2.3438	2.6042	0
AX-109724147	cfn1656355	PolyHighResolution	chr2B	IWGSC_intergenic	---	0.1187	0.2092	44	85	631	8	0	5.7292	11.0677	82.1615	1.0417	0
AX-109724522	cfn2212691	PolyHighResolution	chr3D	IWGSC_intergenic	---	0.0199	0.0389	2	15	740	11	0	0.2604	1.9531	96.3542	1.4323	0
AX-109724600	cfn0705274	PolyHighResolution	chr3B	IWGSC_intergenic	TraesCS3B01G018000	0.0142	0.0279	125	9	627	7	0	16.276	1.1719	81.6406	0.9115	0
AX-109724775	cfn0547965	PolyHighResolution	chr1B	IWGSC_intergenic	TraesCS1B01G335500	0.0959	0.1735	203	490	52	23	0	26.4323	63.8021	6.7708	2.9948	0
AX-109725302	cfn2155607	PolyHighResolution	chr3B	IWGSC_intergenic	---	0.1959	0.3151	13	145	595	15	0	1.6927	18.8802	77.474	1.9531	0
AX-109725545	cfn0447386	PolyHighResolution	chr4B	BW_ISBPs	---	0.1086	0.1936	10	673	82	3	0	1.3021	87.6302	10.6771	0.3906	0
AX-109725938	cfn1281211	PolyHighResolution	chr1B	IWGSC_intergenic	---	0.1161	0.2052	8	88	670	2	0	1.0417	11.4583	87.2396	0.2604	0
AX-109727070	cfn0443182	PolyHighResolution	chr6B	BW_ISBPs	---	0.4986	0.5	28	362	364	14	0	3.6458	47.1354	47.3958	1.8229	0
AX-109727086	cfn3132412	PolyHighResolution	chr6B	IWGSC_intergenic	---	0.3931	0.4771	32	440	285	11	0	4.1667	57.2917	37.1094	1.4323	0
AX-109727436	cfn2835255	PolyHighResolution	chr6A	IWGSC_intergenic	TraesCS6A01G370700	0.3187	0.4343	15	498	233	22	0	1.9531	64.8438	30.3385	2.8646	0
AX-109728300	cfn3031109	PolyHighResolution	chr6B	IWGSC_intergenic	---	0.2412	0.366	16	560	178	14	0	2.0833	72.9167	23.1771	1.8229	0
AX-109728807	cfn3602954	PolyHighResolution	chr7D	IWGSC_intergenic	---	0.2643	0.3889	18	194	540	16	0	2.3438	25.2604	70.3125	2.0833	0
AX-109729616	cfn2438505	PolyHighResolution	chr4B	IWGSC_intergenic	---	0.1364	0.2356	22	633	100	13	0	2.8646	82.4219	13.0208	1.6927	0
AX-109733799	cfn1254305	PolyHighResolution	chr1B	IWGSC_intergenic	---	0.0053	0.0105	8	4	753	3	0	1.0417	0.5208	98.0469	0.3906	0
AX-109733875	cfn2170551	PolyHighResolution	chr3B	IWGSC_intergenic	---	0.0361	0.0697	11	720	27	10	0	1.4323	93.75	3.5156	1.3021	0
AX-109734367	cfn3581844	PolyHighResolution	chr7D	IWGSC_intergenic	---	0.1623	0.2719	23	118	609	18	0	2.9948	15.3646	79.2969	2.3438	0
AX-109734577	cfn3510557	PolyHighResolution	chr7B	IWGSC_intergenic	---	0.1058	0.1891	11	668	79	10	0	1.4323	86.9792	10.2865	1.3021	0
AX-109734741	cfn2573991	PolyHighResolution	chr5A	IWGSC_intergenic	---	0.3153	0.4318	22	233	506	7	0	2.8646	30.3385	65.8854	0.9115	0
AX-109735362	cfn2219424	PolyHighResolution	chr3D	IWGSC_intergenic	---	0.4891	0.4998	13	374	358	23	0	1.6927	48.6979	46.6146	2.9948	0
AX-109736966	cfn1770842	PolyHighResolution	chr2D	IWGSC_intergenic	---	0.3576	0.4595	6	485	270	7	0	0.7812	63.151	35.1562	0.9115	0
AX-109738829	cfn0734472	PolyHighResolution	chr4A	IWGSC_intergenic	---	0.3849	0.4735	17	449	281	21	0	2.2135	58.4635	36.5885	2.7344	0
AX-109739664	cfn2767286	PolyHighResolution	chr5B	IWGSC_intergenic	---	0.4061	0.4824	167	238	348	15	0	21.7448	30.9896	45.3125	1.9531	0
AX-109743836	cfn2198986	PolyHighResolution	chr3D	IWGSC_intergenic	---	0.0162	0.0319	11	12	727	18	0	1.4323	1.5625	94.6615	2.3438	0
AX-109744816	cfn0546483	PolyHighResolution	chr1B	IWGSC_intergenic	TraesCS1B01G185800	0.4251	0.4888	11	422	312	23	0	1.4323	54.9479	40.625	2.9948	0
AX-109745330	cfn0675975	PolyHighResolution	chr3A	IWGSC_intergenic	TraesCS3A01G047900	0.4906	0.4998	12	367	381	8	0	1.5625	47.7865	49.6094	1.0417	0
AX-109747502	cfn2378363	PolyHighResolution	chr4B	IWGSC_intergenic	---	0.1989	0.3187	19	592	147	10	0	2.474	77.0833	19.1406	1.3021	0
AX-109747642	cfn3481826	PolyHighResolution	chr7B	IWGSC_intergenic	---	0.2861	0.4085	17	212	529	10	0	2.2135	27.6042	68.8802	1.3021	0
AX-109748187	cfn1794883	MonoHighResolution	chr2D	IWGSC_intergenic	---	0	0	0	0	766	2	0	0	0	99.7396	0.2604	0
AX-109750519	cfn0444941	PolyHighResolution	chr6A	BW_ISBPs	---	0.1201	0.2113	56	85	623	4	0	7.2917	11.0677	81.1198	0.5208	0
AX-109751103	cfn2873228	PolyHighResolution	chr6A	IWGSC_intergenic	---	0.3697	0.466	0	474	278	16	0	0	61.7188	36.1979	2.0833	0
AX-109751193	cfn2803219	PolyHighResolution	chr5D	IWGSC_intergenic	---	0.3212	0.4361	14	238	503	13	0	1.8229	30.9896	65.4948	1.6927	0
AX-109752173	cfn1016468	PolyHighResolution	chr1A	IWGSC_intergenic	---	0.195	0.3139	8	147	607	6	0	1.0417	19.1406	79.0365	0.7812	0
AX-109753198	cfn1094182	PolyHighResolution	chr1A	IWGSC_intergenic	---	0.0118	0.0234	2	9	751	6	0	0.2604	1.1719	97.7865	0.7812	0
AX-109760188	cfn0261856	PolyHighResolution	chr4A	BW_ISBPs	---	0.2953	0.4162	121	439	184	24	0	15.7552	57.1615	23.9583	3.125	0
AX-109767856	cfn0630012	PolyHighResolution	chr2B	IWGSC_intergenic	TraesCS2B01G007200	0.1102	0.1962	5	83	670	10	0	0.651	10.8073	87.2396	1.3021	0
AX-109771845	cfn0624268	PolyHighResolution	chr2B	IWGSC_intergenic	TraesCS2B01G516100	0.3967	0.4787	21	290	441	16	0	2.7344	37.7604	57.4219	2.0833	0
AX-109771849	cfn0665831	PolyHighResolution	chr3A	IWGSC_intergenic	TraesCS3A01G287600	0.2653	0.3899	12	199	551	6	0	1.5625	25.9115	71.7448	0.7812	0
AX-109772215	cfn0705558	PolyHighResolution	chr3B	IWGSC_intergenic	TraesCS3B01G026300	0.4084	0.4832	39	407	281	41	0	5.0781	52.9948	36.5885	5.3385	0
AX-109774933	cfn2598893	PolyHighResolution	chr5A	IWGSC_intergenic	---	0.081	0.1489	6	61	692	9	0	0.7812	7.9427	90.1042	1.1719	0
AX-109775680	cfn1339266	PolyHighResolution	chr1D	IWGSC_intergenic	---	0.3794	0.4709	142	373	228	25	0	18.4896	48.5677	29.6875	3.2552	0
AX-109783556	cfn2815820	PolyHighResolution	chr5D	IWGSC_intergenic	---	0.0308	0.0597	2	23	724	19	0	0.2604	2.9948	94.2708	2.474	0
AX-109784584	cfn2602681	PolyHighResolution	chr5A	IWGSC_intergenic	---	0.1475	0.2514	14	110	636	8	0	1.8229	14.3229	82.8125	1.0417	0
AX-109789659	cfn0539272	PolyHighResolution	chr1B	IWGSC_intergenic	---	0.2126	0.3348	19	589	159	1	0	2.474	76.6927	20.7031	0.1302	0
AX-109792806	cfn1856524	PolyHighResolution	chr3A	IWGSC_intergenic	---	0.3144	0.4311	6	506	232	24	0	0.7812	65.8854	30.2083	3.125	0
AX-109798368	cfn0511586	PolyHighResolution	chr1A	IWGSC_intergenic	---	0.2707	0.3948	11	547	203	7	0	1.4323	71.224	26.4323	0.9115	0
AX-109800475	cfn0140009	PolyHighResolution	chr7A	BW_ISBPs	---	0.2207	0.344	15	162	572	19	0	1.9531	21.0938	74.4792	2.474	0
AX-109804325	cfn1468961	PolyHighResolution	chr2A	IWGSC_intergenic	---	0.2919	0.4134	17	216	524	11	0	2.2135	28.125	68.2292	1.4323	0
AX-109804823	cfn2489325	PolyHighResolution	chr5A	IWGSC_intergenic	TraesCS5A01G519600	0.4276	0.4895	0	431	322	15	0	0	56.1198	41.9271	1.9531	0
AX-109804932	cfn1776829	PolyHighResolution	chr2D	IWGSC_intergenic	---	0.2888	0.4108	12	212	522	22	0	1.5625	27.6042	67.9688	2.8646	0
AX-109807522	cfn0140395	PolyHighResolution	chr1A	BW_ISBPs	---	0.0558	0.1053	8	711	42	7	0	1.0417	92.5781	5.4688	0.9115	0
AX-109814671	cfn0171230	PolyHighResolution	chr1A	BW_ISBPs	---	0.3045	0.4236	15	523	229	1	0	1.9531	68.099	29.8177	0.1302	0
AX-109814990	cfn0635241	PolyHighResolution	chr2B	IWGSC_intergenic	---	0.4143	0.4853	12	441	312	3	0	1.5625	57.4219	40.625	0.3906	0
AX-109815904	cfn1565409	PolyHighResolution	chr2B	IWGSC_intergenic	---	0.1958	0.3149	0	148	608	12	0	0	19.2708	79.1667	1.5625	0
AX-109817377	cfn0587294	PolyHighResolution	chr2A	IWGSC_intergenic	---	0.4434	0.4936	14	329	413	12	0	1.8229	42.8385	53.776	1.5625	0
AX-109818186	cfn0522306	PolyHighResolution	chr1A	IWGSC_intergenic	TraesCS1A01G061500	0.0092	0.0183	9	7	751	1	0	1.1719	0.9115	97.7865	0.1302	0
AX-109819901	cfn2447121	PolyHighResolution	chr4D	IWGSC_intergenic	---	0.2553	0.3803	15	192	560	1	0	1.9531	25	72.9167	0.1302	0
AX-109819958	cfn0876929	PolyHighResolution	chr6B	IWGSC_genic	TraesCS6B01G192700	0.4515	0.4953	20	407	335	6	0	2.6042	52.9948	43.6198	0.7812	0
AX-109820377	cfn0805714	PolyHighResolution	chr5B	IWGSC_intergenic	---	0.1067	0.1906	4	670	80	14	0	0.5208	87.2396	10.4167	1.8229	0
AX-109820491	Kukri_c39994_227	PolyHighResolution	chr7A	Infinium_90K	TraesCS7A01G112200	0.0919	0.167	60	65	642	1	0	7.8125	8.4635	83.5938	0.1302	0
AX-109821657	cfn0538400	PolyHighResolution	chr1B	IWGSC_genic	TraesCS1B01G417000	0.4738	0.4986	16	392	353	7	0	2.0833	51.0417	45.9635	0.9115	0
AX-109822005	cfn0891044	PolyHighResolution	chr7A	IWGSC_intergenic	---	0.3772	0.4698	11	284	469	4	0	1.4323	36.9792	61.0677	0.5208	0
AX-109822661	cfn0823954	PolyHighResolution	chr5D	IWGSC_genic	TraesCS5D01G560900	0.2905	0.4123	11	525	215	17	0	1.4323	68.3594	27.9948	2.2135	0
AX-109824425	cfn1567660	PolyHighResolution	chr2B	IWGSC_intergenic	---	0.2049	0.3258	52	555	143	18	0	6.7708	72.2656	18.6198	2.3438	0
AX-109825807	cfn0865870	PolyHighResolution	chr6B	IWGSC_genic	TraesCS6B01G144800	0.0098	0.0194	47	708	7	6	0	6.1198	92.1875	0.9115	0.7812	0
AX-109825848	cfn2655649	PolyHighResolution	chr5B	IWGSC_intergenic	TraesCS5B01G470200LC	0.3064	0.425	11	523	231	3	0	1.4323	68.099	30.0781	0.3906	0
AX-109826174	cfn0599972	PolyHighResolution	chr2A	IWGSC_genic	TraesCS2A01G238700	0.4278	0.4896	0	317	424	27	0	0	41.276	55.2083	3.5156	0
AX-109827523	cfn0657945	PolyHighResolution	chr3A	IWGSC_intergenic	TraesCS3A01G329100	0.4135	0.485	110	270	383	5	0	14.3229	35.1562	49.8698	0.651	0
AX-109828404	cfn0936816	PolyHighResolution	chr7B	IWGSC_intergenic	TraesCS7B01G115900	0.1148	0.2032	5	87	671	5	0	0.651	11.3281	87.3698	0.651	0
AX-109828542	cfn0935677	PolyHighResolution	chr7B	IWGSC_genic	TraesCS7B01G133500	0.2601	0.3849	12	193	549	14	0	1.5625	25.1302	71.4844	1.8229	0
AX-109829314	cfn2804262	PolyHighResolution	chr5D	IWGSC_intergenic	---	0.2255	0.3493	52	147	505	64	0	6.7708	19.1406	65.7552	8.3333	0
AX-109830379	cfn0667836	PolyHighResolution	chr3A	IWGSC_intergenic	---	0.0105	0.0208	92	7	659	10	0	11.9792	0.9115	85.8073	1.3021	0
AX-109830489	cfn0744249	PolyHighResolution	chr4B	IWGSC_genic	TraesCS4B01G253100	0.2742	0.398	19	540	204	5	0	2.474	70.3125	26.5625	0.651	0
AX-109831085	cfn0601174	PolyHighResolution	chr2A	IWGSC_genic	TraesCS2A01G146100	0.1845	0.3009	4	610	138	16	0	0.5208	79.4271	17.9688	2.0833	0
AX-109831522	cfn0913905	PolyHighResolution	chr7A	IWGSC_intergenic	TraesCS7A01G189200	0.0071	0.0141	59	5	698	6	0	7.6823	0.651	90.8854	0.7812	0
AX-109831882	cfn0229298	PolyHighResolution	chr4B	BW_ISBPs	TraesCS4B01G554900LC	0.0279	0.0542	9	21	732	6	0	1.1719	2.7344	95.3125	0.7812	0
AX-109832684	cfn2671955	PolyHighResolution	chr5B	IWGSC_intergenic	---	0.1166	0.2059	12	667	88	1	0	1.5625	86.849	11.4583	0.1302	0
AX-109833275	cfn0778329	PolyHighResolution	chr5A	IWGSC_genic	TraesCS5A01G003600	0.2069	0.3282	0	598	156	14	0	0	77.8646	20.3125	1.8229	0
AX-109833574	cfn0158533	PolyHighResolution	chr1B	BW_ISBPs	---	0.2272	0.3511	14	169	575	10	0	1.8229	22.0052	74.8698	1.3021	0
AX-109834370	cfn2891029	PolyHighResolution	chr6A	IWGSC_intergenic	---	0.037	0.0712	7	28	729	4	0	0.9115	3.6458	94.9219	0.5208	0
AX-109834411	cfn0514762	PolyHighResolution	chr1A	IWGSC_genic	---	0.0628	0.1178	6	701	47	14	0	0.7812	91.276	6.1198	1.8229	0
AX-109834826	cfn0752557	PolyHighResolution	chr4B	IWGSC_genic	TraesCS4B01G029400	0.4264	0.4892	18	313	421	16	0	2.3438	40.7552	54.8177	2.0833	0
AX-109834895	cfn0971184	PolyHighResolution	chr1A	IWGSC_intergenic	---	0.3108	0.4284	9	519	234	6	0	1.1719	67.5781	30.4688	0.7812	0
AX-109834924	cfn0270394	PolyHighResolution	chr6B	BW_ISBPs	---	0.4581	0.4965	59	301	356	52	0	7.6823	39.1927	46.3542	6.7708	0
AX-109837314	cfn0518021	PolyHighResolution	chr1A	IWGSC_intergenic	TraesCS1A01G417300	0.4534	0.4957	18	336	405	9	0	2.3438	43.75	52.7344	1.1719	0
AX-109837776	cfn0533607	PolyHighResolution	chr1B	IWGSC_intergenic	TraesCS1B01G472400	0.3913	0.4764	62	420	270	16	0	8.0729	54.6875	35.1562	2.0833	0
AX-109838260	cfn0584983	PolyHighResolution	chr2A	IWGSC_genic	TraesCS2A01G497700	0.389	0.4754	7	457	291	13	0	0.9115	59.5052	37.8906	1.6927	0
AX-109838353	cfn0713443	PolyHighResolution	chr3B	IWGSC_genic	TraesCS3B01G367700	0.3706	0.4665	17	467	275	9	0	2.2135	60.8073	35.8073	1.1719	0
AX-109838456	cfn0674490	PolyHighResolution	chr3A	IWGSC_genic	TraesCS3A01G086800	0.1223	0.2147	13	91	653	11	0	1.6927	11.849	85.026	1.4323	0
AX-109838573	cfn1098227	PolyHighResolution	chr1A	IWGSC_intergenic	---	0.0716	0.133	11	700	54	3	0	1.4323	91.1458	7.0312	0.3906	0
AX-109838601	cfn0665734	PolyHighResolution	chr3A	IWGSC_genic	TraesCS3A01G271500	0.0561	0.1059	14	707	42	5	0	1.8229	92.0573	5.4688	0.651	0
AX-109838713	cfn0802061	PolyHighResolution	chr5B	IWGSC_genic	TraesCS5B01G358700	0.2917	0.4132	13	527	217	11	0	1.6927	68.6198	28.2552	1.4323	0
AX-109839574	cfn2872513	PolyHighResolution	chr6A	IWGSC_intergenic	---	0.4838	0.4995	15	383	359	11	0	1.9531	49.8698	46.7448	1.4323	0
AX-109842627	cfn0543850	PolyHighResolution	chr1B	IWGSC_intergenic	TraesCS1B01G448700	0.19	0.3078	0	145	618	5	0	0	18.8802	80.4688	0.651	0
AX-109843096	cfn0003128	PolyHighResolution	chr4A	DIGITAL_Axiom_validated	---	0.0434	0.083	5	33	728	2	0	0.651	4.2969	94.7917	0.2604	0
AX-109843510	cfn0710844	PolyHighResolution	chr3B	IWGSC_intergenic	TraesCS3B01G208900	0.3477	0.4536	194	194	364	16	0	25.2604	25.2604	47.3958	2.0833	0
AX-109844427	cfn0782187	PolyHighResolution	chr5B	IWGSC_intergenic	TraesCS5B01G394400	0.4906	0.4998	16	367	381	4	0	2.0833	47.7865	49.6094	0.5208	0
AX-109845037	cfn0652395	PolyHighResolution	chr2D	IWGSC_genic	TraesCS2D01G043400	0.3076	0.4259	195	385	171	17	0	25.3906	50.1302	22.2656	2.2135	0
AX-109846199	cfn0868321	PolyHighResolution	chr6B	IWGSC_genic	TraesCS6B01G138300	0.4676	0.4979	17	394	346	11	0	2.2135	51.3021	45.0521	1.4323	0
AX-109847309	cfn0668108	PolyHighResolution	chr3A	IWGSC_genic	TraesCS3A01G283600	0.3518	0.4561	27	260	479	2	0	3.5156	33.8542	62.3698	0.2604	0
AX-109848330	cfn0938324	PolyHighResolution	chr7D	IWGSC_intergenic	---	0.3711	0.4668	190	203	344	31	0	24.7396	26.4323	44.7917	4.0365	0
AX-109848645	cfn0744551	PolyHighResolution	chr4B	IWGSC_genic	TraesCS4B01G310500	0.0272	0.053	103	643	18	4	0	13.4115	83.724	2.3438	0.5208	0
AX-109848647	cfn0584496	PolyHighResolution	chr2A	IWGSC_intergenic	TraesCS2A01G527600	0.0085	0.0168	50	6	702	10	0	6.5104	0.7812	91.4062	1.3021	0
AX-109849622	cfn0575726	PolyHighResolution	chr2A	IWGSC_intergenic	TraesCS2A01G294400	0.4293	0.49	17	424	319	8	0	2.2135	55.2083	41.5365	1.0417	0
AX-109849877	cfn2155333	PolyHighResolution	chr3B	IWGSC_intergenic	---	0.4609	0.4969	9	348	407	4	0	1.1719	45.3125	52.9948	0.5208	0
AX-109850879	cfn0735253	PolyHighResolution	chr4A	IWGSC_intergenic	TraesCS4A01G423300	0.08	0.1472	5	690	60	13	0	0.651	89.8438	7.8125	1.6927	0
AX-109851092	cfn0811766	PolyHighResolution	chr5B	IWGSC_genic	TraesCS5B01G470700	0.0225	0.0441	8	737	17	6	0	1.0417	95.9635	2.2135	0.7812	0
AX-109851632	cfn0816690	PolyHighResolution	chr5B	IWGSC_genic	TraesCS5B01G014500	0.3705	0.4664	14	276	469	9	0	1.8229	35.9375	61.0677	1.1719	0
AX-109851652	cfn0580986	PolyHighResolution	chr2A	IWGSC_genic	TraesCS2A01G355000	0.0505	0.096	10	38	714	6	0	1.3021	4.9479	92.9688	0.7812	0
AX-109853275	cfn0577812	PolyHighResolution	chr2A	IWGSC_genic	TraesCS2A01G484800	0.0469	0.0894	19	35	711	3	0	2.474	4.5573	92.5781	0.3906	0
AX-109853505	cfn0531671	PolyHighResolution	chr1B	IWGSC_genic	TraesCS1B01G346500	0.0136	0.0268	106	653	9	0	0	13.8021	85.026	1.1719	0	0
AX-109854216	cfn0640378	PolyHighResolution	chr2B	IWGSC_genic	TraesCS2B01G038200	0.4011	0.4804	10	300	448	10	0	1.3021	39.0625	58.3333	1.3021	0
AX-109854601	cfn0767988	PolyHighResolution	chr5A	IWGSC_intergenic	TraesCS5A01G303900LC	0.1549	0.2618	78	105	573	12	0	10.1562	13.6719	74.6094	1.5625	0
AX-109855857	cfn1410831	PolyHighResolution	chr2A	IWGSC_intergenic	---	0.4085	0.4833	12	430	297	29	0	1.5625	55.9896	38.6719	3.776	0
AX-109856490	cfn0523533	PolyHighResolution	chr1A	IWGSC_intergenic	---	0.3929	0.4771	19	445	288	16	0	2.474	57.9427	37.5	2.0833	0
AX-109856872	cfn0525393	PolyHighResolution	chr1A	IWGSC_intergenic	---	0.4645	0.4975	0	407	353	8	0	0	52.9948	45.9635	1.0417	0
AX-109856896	cfn0885923	PolyHighResolution	chr7A	IWGSC_genic	TraesCS7A01G402000	0.386	0.474	14	286	455	13	0	1.8229	37.2396	59.2448	1.6927	0
AX-109858050	cfn0758601	PolyHighResolution	chr5A	IWGSC_intergenic	TraesCS5A01G292200	0.191	0.309	14	144	610	0	0	1.8229	18.75	79.4271	0	0
AX-109858618	cfn0531817	PolyHighResolution	chr1B	IWGSC_genic	TraesCS1B01G277400	0.2216	0.345	12	583	166	7	0	1.5625	75.9115	21.6146	0.9115	0
AX-109859929	cfn2741256	PolyHighResolution	chr5B	IWGSC_intergenic	---	0.1384	0.2385	0	103	641	24	0	0	13.4115	83.4635	3.125	0
AX-109860048	cfn1882735	PolyHighResolution	chr3A	IWGSC_intergenic	---	0.3775	0.47	18	282	465	3	0	2.3438	36.7188	60.5469	0.3906	0
AX-109860749	cfn2967776	PolyHighResolution	chr6B	IWGSC_intergenic	---	0.0386	0.0742	0	29	722	17	0	0	3.776	94.0104	2.2135	0
AX-109861205	cfn0298190	PolyHighResolution	chr6A	BW_ISBPs	---	0.1763	0.2905	13	131	612	12	0	1.6927	17.0573	79.6875	1.5625	0
AX-109862299	cfn0599170	PolyHighResolution	chr2A	IWGSC_intergenic	TraesCS2A01G099800	0.3092	0.4272	13	516	231	8	0	1.6927	67.1875	30.0781	1.0417	0
AX-109864398	cfn1868876	PolyHighResolution	chr3A	IWGSC_intergenic	---	0.1896	0.3073	8	142	607	11	0	1.0417	18.4896	79.0365	1.4323	0
AX-109865348	cfn0652629	PolyHighResolution	chr2D	IWGSC_intergenic	TraesCS2D01G042400	0.3757	0.4691	0	281	467	20	0	0	36.5885	60.8073	2.6042	0
AX-109865817	cfn0333495	PolyHighResolution	chr1A	BW_ISBPs	---	0.2354	0.36	92	157	510	9	0	11.9792	20.4427	66.4062	1.1719	0
AX-109866793	cfn0592751	PolyHighResolution	chr2A	IWGSC_genic	TraesCS2A01G192000	0.2791	0.4024	25	206	532	5	0	3.2552	26.8229	69.2708	0.651	0
AX-109866797	cfn0852788	PolyHighResolution	chr6B	IWGSC_intergenic	TraesCS6B01G253600	0.0305	0.0591	6	23	731	8	0	0.7812	2.9948	95.1823	1.0417	0
AX-109867820	cfn0631538	PolyHighResolution	chr2B	IWGSC_intergenic	---	0.428	0.4896	21	421	315	11	0	2.7344	54.8177	41.0156	1.4323	0
AX-109867959	wsnp_Ex_rep_c76495_73453891	PolyHighResolution	chr6A	Infinium_90K	TraesCS6A01G406700	0.1827	0.2986	9	613	137	9	0	1.1719	79.8177	17.8385	1.1719	0
AX-109868034	cfn0111046	PolyHighResolution	chr5A	BW_ISBPs	---	0.0988	0.178	190	56	511	11	0	24.7396	7.2917	66.5365	1.4323	0
AX-109868090	FZU8VVO01E20MO_257_BS00067533	PolyHighResolution	chr4B	BBSRC_Axiom_validated	TraesCS4B01G260400	0.4735	0.4986	21	388	349	10	0	2.7344	50.5208	45.4427	1.3021	0
AX-109868270	cfn0534007	PolyHighResolution	chr1B	IWGSC_genic	TraesCS1B01G446700	0.0108	0.0213	113	643	7	5	0	14.7135	83.724	0.9115	0.651	0
AX-109869882	cfn0761526	PolyHighResolution	chr5A	IWGSC_genic	TraesCS5A01G541400LC	0.0907	0.1649	31	662	66	9	0	4.0365	86.1979	8.5938	1.1719	0
AX-109871002	cfn0507003	PolyHighResolution	chr1A	IWGSC_genic	TraesCS1A01G288700	0.3795	0.471	0	285	466	17	0	0	37.1094	60.6771	2.2135	0
AX-109871943	cfn1893791	PolyHighResolution	chr3A	IWGSC_intergenic	---	0.0404	0.0776	12	30	712	14	0	1.5625	3.9062	92.7083	1.8229	0
AX-109872301	cfn2149760	PolyHighResolution	chr3B	IWGSC_intergenic	TraesCS3B01G033700	0.3927	0.477	16	291	450	11	0	2.0833	37.8906	58.5938	1.4323	0
AX-109872634	RAC875_c102981_396	PolyHighResolution	chr2B	Infinium_90K	TraesCS2B01G245200	0.1423	0.2441	213	452	75	28	0	27.7344	58.8542	9.7656	3.6458	0
AX-109873663	cfn0576647	PolyHighResolution	chr2A	IWGSC_genic	TraesCS2A01G320500	0.4159	0.4858	18	434	309	7	0	2.3438	56.5104	40.2344	0.9115	0
AX-109874631	cfn0816216	PolyHighResolution	chr5B	IWGSC_intergenic	TraesCS5B01G010800	0.1218	0.214	11	91	656	10	0	1.4323	11.849	85.4167	1.3021	0
AX-109875641	cfn2448201	PolyHighResolution	chr4D	IWGSC_intergenic	---	0.0279	0.0542	7	21	733	7	0	0.9115	2.7344	95.4427	0.9115	0
AX-109876163	cfn0569692	PolyHighResolution	chr2A	IWGSC_genic	TraesCS2A01G475400	0.3753	0.4689	21	456	274	17	0	2.7344	59.375	35.6771	2.2135	0
AX-109877327	cfn3011263	PolyHighResolution	chr6B	IWGSC_intergenic	---	0.344	0.4513	13	492	258	5	0	1.6927	64.0625	33.5938	0.651	0
AX-109877814	cfn0724162	PolyHighResolution	chr4A	IWGSC_intergenic	TraesCS4A01G350200	0.1559	0.2632	4	118	639	7	0	0.5208	15.3646	83.2031	0.9115	0
AX-109880001	cfn0348727	PolyHighResolution	chr5A	BW_ISBPs	---	0.4067	0.4826	22	442	303	1	0	2.8646	57.5521	39.4531	0.1302	0
AX-109880260	contig106356_261_BS00001108	PolyHighResolution	chr2A	BBSRC_Axiom_validated	TraesCS2A01G105400	0.3844	0.4733	14	458	286	10	0	1.8229	59.6354	37.2396	1.3021	0
AX-109880609	cfn0877087	PolyHighResolution	chr6B	IWGSC_genic	TraesCS6B01G020300	0.0029	0.0057	50	699	2	17	0	6.5104	91.0156	0.2604	2.2135	0
AX-109881247	cfn0696588	PolyHighResolution	chr3B	IWGSC_intergenic	TraesCS3B01G473300	0.3329	0.4441	26	236	473	33	0	3.3854	30.7292	61.5885	4.2969	0
AX-109884049	contig35962_259_BS00088189	PolyHighResolution	chr5A	BBSRC_Axiom_validated	TraesCS5A01G320600	0.3472	0.4533	21	258	485	4	0	2.7344	33.5938	63.151	0.5208	0
AX-109884141	cfn0523942	PolyHighResolution	chr1A	IWGSC_intergenic	---	0.455	0.496	9	406	339	14	0	1.1719	52.8646	44.1406	1.8229	0
AX-109884187	GHTS10E04J0OYG_224_BS00068006	PolyHighResolution	chr5B	BBSRC_Axiom_validated	TraesCS5B01G324800	0.176	0.29	14	618	132	4	0	1.8229	80.4688	17.1875	0.5208	0
AX-109886589	cfn0853130	PolyHighResolution	chr6B	IWGSC_intergenic	TraesCS6B01G247200	0.269	0.3933	14	202	549	3	0	1.8229	26.3021	71.4844	0.3906	0
AX-109887715	cfn0676616	PolyHighResolution	chr3A	IWGSC_intergenic	TraesCS3A01G075100LC	0.4633	0.4973	135	290	336	7	0	17.5781	37.7604	43.75	0.9115	0
AX-109887912	cfn0765902	PolyHighResolution	chr5A	IWGSC_intergenic	TraesCS5A01G509600	0.3653	0.4637	10	274	476	8	0	1.3021	35.6771	61.9792	1.0417	0
AX-109887993	cfn3381420	PolyHighResolution	chr7A	IWGSC_intergenic	---	0.3243	0.4383	21	500	240	7	0	2.7344	65.1042	31.25	0.9115	0
AX-109891119	cfn2123908	PolyHighResolution	chr3B	IWGSC_intergenic	---	0.118	0.2082	6	89	665	8	0	0.7812	11.5885	86.5885	1.0417	0
AX-109891277	cfn0510907	PolyHighResolution	chr1A	IWGSC_genic	TraesCS1A01G317300	0.3544	0.4576	23	479	263	3	0	2.9948	62.3698	34.2448	0.3906	0
AX-109891893	cfn0532621	PolyHighResolution	chr1B	IWGSC_intergenic	TraesCS1B01G177400	0.0875	0.1597	5	66	688	9	0	0.651	8.5938	89.5833	1.1719	0
AX-109891939	cfn0664322	PolyHighResolution	chr3A	IWGSC_intergenic	TraesCS3A01G370000	0.1305	0.2269	9	653	98	8	0	1.1719	85.026	12.7604	1.0417	0
AX-109893894	cfn0795039	PolyHighResolution	chr5B	IWGSC_intergenic	---	0.2157	0.3384	18	159	578	13	0	2.3438	20.7031	75.2604	1.6927	0
AX-109894823	cfn0908838	PolyHighResolution	chr7A	IWGSC_genic	TraesCS7A01G014600	0.0867	0.1584	18	674	64	12	0	2.3438	87.7604	8.3333	1.5625	0
AX-109895505	cfn0904032	PolyHighResolution	chr7A	IWGSC_intergenic	TraesCS7A01G176100	0.4027	0.4811	22	298	442	6	0	2.8646	38.8021	57.5521	0.7812	0
AX-109897175	cfn0666929	PolyHighResolution	chr3A	IWGSC_intergenic	---	0.4611	0.497	41	326	381	20	0	5.3385	42.4479	49.6094	2.6042	0
AX-109897729	cfn0827497	PolyHighResolution	chr6A	IWGSC_genic	TraesCS6A01G410700	0.4309	0.4904	0	424	321	23	0	0	55.2083	41.7969	2.9948	0
AX-109898188	cfn0530704	PolyHighResolution	chr1A	IWGSC_intergenic	TraesCS1A01G039100	0.4534	0.4957	28	326	393	21	0	3.6458	42.4479	51.1719	2.7344	0
AX-109898555	cfn0738863	PolyHighResolution	chr4A	IWGSC_intergenic	---	0.1273	0.2223	12	651	95	10	0	1.5625	84.7656	12.3698	1.3021	0
AX-109902274	cfn0721092	PolyHighResolution	chr4A	IWGSC_genic	---	0.47	0.4982	124	290	327	27	0	16.1458	37.7604	42.5781	3.5156	0
AX-109902636	cfn0847913	PolyHighResolution	chr6A	IWGSC_genic	TraesCS6A01G051400	0.3115	0.429	168	400	181	19	0	21.875	52.0833	23.5677	2.474	0
AX-109905390	cfn0701251	PolyHighResolution	chr3B	IWGSC_genic	TraesCS3B01G022500	0.0056	0.0111	45	710	4	9	0	5.8594	92.4479	0.5208	1.1719	0
AX-109905441	cfn2442942	PolyHighResolution	chr4D	IWGSC_intergenic	TraesCS4D01G335100	0.2082	0.3297	21	582	153	12	0	2.7344	75.7812	19.9219	1.5625	0
AX-109905830	cfn0575241	PolyHighResolution	chr2A	IWGSC_genic	TraesCS2A01G268200	0.041	0.0785	8	31	726	3	0	1.0417	4.0365	94.5312	0.3906	0
AX-109905944	cfn0745918	PolyHighResolution	chr4B	IWGSC_intergenic	TraesCS4B01G611200LC	0.2017	0.322	28	144	570	26	0	3.6458	18.75	74.2188	3.3854	0
AX-109906032	cfn0157440	PolyHighResolution	chr2B	BW_ISBPs	---	0.0531	0.1006	10	40	713	5	0	1.3021	5.2083	92.8385	0.651	0
AX-109906974	cfn0786875	PolyHighResolution	chr5B	IWGSC_genic	TraesCS5B01G413900	0.0788	0.1451	12	59	690	7	0	1.5625	7.6823	89.8438	0.9115	0
AX-109907428	cfn0941827	PolyHighResolution	chr7D	IWGSC_intergenic	TraesCS7D01G661200LC	0.0374	0.072	64	669	26	9	0	8.3333	87.1094	3.3854	1.1719	0
AX-109907506	cfn0817408	PolyHighResolution	chr5B	IWGSC_intergenic	TraesCS5B01G020900	0.3588	0.4601	0	268	479	21	0	0	34.8958	62.3698	2.7344	0
AX-109907851	cfn0698596	PolyHighResolution	chr3B	IWGSC_intergenic	TraesCS3B01G003000LC	0.2066	0.3278	0	603	157	8	0	0	78.5156	20.4427	1.0417	0
AX-109908638	cfn0641002	PolyHighResolution	chr2B	IWGSC_intergenic	---	0.4294	0.49	66	295	392	15	0	8.5938	38.4115	51.0417	1.9531	0
AX-109909324	cfn1200155	PolyHighResolution	chr1B	IWGSC_intergenic	---	0.2362	0.3608	36	171	553	8	0	4.6875	22.2656	72.0052	1.0417	0
AX-109910354	cfn0429565	PolyHighResolution	chr5B	BW_ISBPs	---	0.3606	0.4611	17	269	477	5	0	2.2135	35.026	62.1094	0.651	0
AX-109910911	cfn0882511	PolyHighResolution	chr6D	IWGSC_genic	TraesCS6D01G143200LC	0.3718	0.4671	17	274	463	14	0	2.2135	35.6771	60.2865	1.8229	0
AX-109913149	cfn0871535	PolyHighResolution	chr6B	IWGSC_genic	TraesCS6B01G120700	0.4586	0.4966	29	399	338	2	0	3.776	51.9531	44.0104	0.2604	0
AX-109913197	cfn0588180	PolyHighResolution	chr2A	IWGSC_genic	TraesCS2A01G346500	0.1662	0.2772	18	617	123	10	0	2.3438	80.3385	16.0156	1.3021	0
AX-109913202	cfn0666075	PolyHighResolution	chr3A	IWGSC_intergenic	TraesCS3A01G320700	0.2865	0.4088	15	528	212	13	0	1.9531	68.75	27.6042	1.6927	0
AX-109913214	cfn0623649	PolyHighResolution	chr2B	IWGSC_intergenic	TraesCS2B01G405200	0.496	0.5	12	371	377	8	0	1.5625	48.3073	49.0885	1.0417	0
AX-109913241	cfn0190823	PolyHighResolution	chr2B	BW_ISBPs	---	0.0743	0.1375	11	56	698	3	0	1.4323	7.2917	90.8854	0.3906	0
AX-109913269	cfn0614744	PolyHighResolution	chr2B	IWGSC_genic	TraesCS2B01G508900	0.2979	0.4183	28	216	509	15	0	3.6458	28.125	66.276	1.9531	0
AX-109913374	cfn0868442	PolyHighResolution	chr6B	IWGSC_intergenic	TraesCS6B01G182000	0.4893	0.4998	0	358	343	67	0	0	46.6146	44.6615	8.724	0
AX-109914869	cfn2943503	PolyHighResolution	chr6A	IWGSC_intergenic	---	0.074	0.137	7	56	701	4	0	0.9115	7.2917	91.276	0.5208	0
AX-109915467	cfn2429142	PolyHighResolution	chr4B	IWGSC_intergenic	---	0.1314	0.2282	15	98	648	7	0	1.9531	12.7604	84.375	0.9115	0
AX-109915610	cfn0256937	PolyHighResolution	chr5A	BW_ISBPs	---	0.2064	0.3276	14	596	155	3	0	1.8229	77.6042	20.1823	0.3906	0
AX-109915695	cfn3116571	PolyHighResolution	chr6B	IWGSC_intergenic	---	0.4027	0.4811	0	445	300	23	0	0	57.9427	39.0625	2.9948	0
AX-109917777	cfn0777429	PolyHighResolution	chr5A	IWGSC_intergenic	TraesCS5A01G022000LC	0.1971	0.3165	36	137	558	37	0	4.6875	17.8385	72.6562	4.8177	0
AX-109918800	cfn0786855	PolyHighResolution	chr5B	IWGSC_genic	TraesCS5B01G523800	0.4468	0.4943	16	332	411	9	0	2.0833	43.2292	53.5156	1.1719	0
AX-109921104	cfn0908024	PolyHighResolution	chr7A	IWGSC_genic	TraesCS7A01G015100	0.4641	0.4974	0	343	396	29	0	0	44.6615	51.5625	3.776	0
AX-109921356	cfn0536021	PolyHighResolution	chr1B	IWGSC_genic	TraesCS1B01G379600	0.1295	0.2254	5	98	659	6	0	0.651	12.7604	85.8073	0.7812	0
AX-109922197	cfn0737820	PolyHighResolution	chr4A	IWGSC_intergenic	TraesCS4A01G000600	0.3594	0.4604	16	476	267	9	0	2.0833	61.9792	34.7656	1.1719	0
AX-109922346	cfn0296949	PolyHighResolution	chr2B	BW_ISBPs	---	0.0329	0.0636	5	25	735	3	0	0.651	3.2552	95.7031	0.3906	0
AX-109923340	cfn0927063	PolyHighResolution	chr7B	IWGSC_intergenic	TraesCS7B01G790100LC	0.1026	0.1842	0	682	78	8	0	0	88.8021	10.1562	1.0417	0
AX-109925313	cfn0712057	PolyHighResolution	chr3B	IWGSC_genic	TraesCS3B01G018800	0.256	0.381	17	555	191	5	0	2.2135	72.2656	24.8698	0.651	0
AX-109925563	cfn0933999	PolyHighResolution	chr7B	IWGSC_intergenic	TraesCS7B01G012800	0.3418	0.4499	0	495	257	16	0	0	64.4531	33.4635	2.0833	0
AX-109926676	cfn0908422	PolyHighResolution	chr7A	IWGSC_genic	TraesCS7A01G014000	0.3034	0.4227	11	226	519	12	0	1.4323	29.4271	67.5781	1.5625	0
AX-109928862	cfn2723599	PolyHighResolution	chr5B	IWGSC_intergenic	TraesCS5B01G524400	0.4174	0.4864	0	268	374	126	0	0	34.8958	48.6979	16.4062	0
AX-109930358	cfn0513287	PolyHighResolution	chr1A	IWGSC_genic	TraesCS1A01G166900	0.4046	0.4818	271	195	287	15	0	35.2865	25.3906	37.3698	1.9531	0
AX-109930632	cfn2513399	PolyHighResolution	chr5A	IWGSC_intergenic	TraesCS5A01G343800	0.0158	0.0311	132	10	622	4	0	17.1875	1.3021	80.9896	0.5208	0
AX-109931531	cfn0546858	PolyHighResolution	chr1B	IWGSC_intergenic	TraesCS1B01G335300	0.3204	0.4355	204	369	174	21	0	26.5625	48.0469	22.6562	2.7344	0
AX-109932188	cfn0643045	PolyHighResolution	chr2B	IWGSC_intergenic	TraesCS2B01G152100LC	0.0053	0.0105	9	752	4	3	0	1.1719	97.9167	0.5208	0.3906	0
AX-109933702	cfn0657187	PolyHighResolution	chr3A	IWGSC_genic	TraesCS3A01G504500	0.3796	0.471	77	425	260	6	0	10.026	55.3385	33.8542	0.7812	0
AX-109934059	cfn2420289	PolyHighResolution	chr4B	IWGSC_intergenic	---	0.181	0.2965	85	122	552	9	0	11.0677	15.8854	71.875	1.1719	0
AX-109934211	cfn3171019	PolyHighResolution	chr6D	IWGSC_intergenic	TraesCS6D01G008500LC	0.4511	0.4952	0	404	332	32	0	0	52.6042	43.2292	4.1667	0
AX-109934294	cfn3170923	PolyHighResolution	chr6D	IWGSC_intergenic	---	0.0198	0.0387	7	15	744	2	0	0.9115	1.9531	96.875	0.2604	0
AX-109934481	cfn0538376	PolyHighResolution	chr1B	IWGSC_genic	TraesCS1B01G364000	0.3289	0.4414	16	500	245	7	0	2.0833	65.1042	31.901	0.9115	0
AX-109935276	cfn2699375	PolyHighResolution	chr5B	IWGSC_intergenic	---	0.2378	0.3625	0	180	577	11	0	0	23.4375	75.1302	1.4323	0
AX-109937160	cfn1649618	PolyHighResolution	chr2B	IWGSC_intergenic	---	0.1662	0.2772	9	617	123	19	0	1.1719	80.3385	16.0156	2.474	0
AX-109938180	cfn0900389	PolyHighResolution	chr7A	IWGSC_genic	---	0.4416	0.4932	19	416	329	4	0	2.474	54.1667	42.8385	0.5208	0
AX-109938694	cfn1769893	PolyHighResolution	chr2D	IWGSC_intergenic	---	0.2584	0.3833	392	264	92	20	0	51.0417	34.375	11.9792	2.6042	0
AX-109941501	cfn0156072	PolyHighResolution	chr2B	BW_ISBPs	---	0.0344	0.0664	3	26	730	9	0	0.3906	3.3854	95.0521	1.1719	0
AX-109942053	cfn0686760	PolyHighResolution	chr3B	IWGSC_genic	TraesCS3B01G307400	0.397	0.4788	12	448	295	13	0	1.5625	58.3333	38.4115	1.6927	0
AX-109942662	cfn0854746	PolyHighResolution	chr6B	IWGSC_genic	TraesCS6B01G270700	0.252	0.377	9	561	189	9	0	1.1719	73.0469	24.6094	1.1719	0
AX-109942687	cfn0927482	PolyHighResolution	chr7B	IWGSC_intergenic	TraesCS7B01G479000	0.1791	0.2941	0	134	614	20	0	0	17.4479	79.9479	2.6042	0
AX-109943646	cfn0575390	PolyHighResolution	chr2A	IWGSC_genic	TraesCS2A01G505800	0.3989	0.4796	14	446	296	12	0	1.8229	58.0729	38.5417	1.5625	0
AX-109946449	cfn0781240	PolyHighResolution	chr5A	IWGSC_genic	TraesCS5A01G023900	0.498	0.5	14	371	374	9	0	1.8229	48.3073	48.6979	1.1719	0
AX-109947989	cfn0525473	PolyHighResolution	chr1A	IWGSC_genic	TraesCS1A01G047200	0.4654	0.4976	15	371	323	59	0	1.9531	48.3073	42.0573	7.6823	0
AX-109948079	cfn0941964	PolyHighResolution	chr7D	IWGSC_genic	TraesCS7D01G526100	0.3019	0.4215	12	518	224	14	0	1.5625	67.4479	29.1667	1.8229	0
AX-109948159	cfn0689055	PolyHighResolution	chr3B	IWGSC_intergenic	---	0.2598	0.3846	15	193	550	10	0	1.9531	25.1302	71.6146	1.3021	0
AX-109948372	cfn2451020	PolyHighResolution	chr4D	IWGSC_intergenic	---	0.1515	0.2571	16	110	616	26	0	2.0833	14.3229	80.2083	3.3854	0
AX-109949672	cfn1430037	PolyHighResolution	chr2A	IWGSC_intergenic	---	0.1427	0.2446	4	649	108	7	0	0.5208	84.5052	14.0625	0.9115	0
AX-109949851	Ku_c19516_384	PolyHighResolution	chr5A	Infinium_90K	TraesCS5A01G526500	0.0755	0.1397	119	46	563	40	0	15.4948	5.9896	73.3073	5.2083	0
AX-109950007	cfn1820007	PolyHighResolution	chr3A	IWGSC_intergenic	---	0.1767	0.291	14	615	132	7	0	1.8229	80.0781	17.1875	0.9115	0
AX-109950407	JG_c936_115	PolyHighResolution	chr2A	Infinium_90K	TraesCS2A01G125600LC	0.3832	0.4727	51	441	274	2	0	6.6406	57.4219	35.6771	0.2604	0
AX-109951242	cfn0878202	PolyHighResolution	chr6D	IWGSC_genic	TraesCS6D01G388400	0.1554	0.2625	8	117	636	7	0	1.0417	15.2344	82.8125	0.9115	0
AX-109951690	cfn0678598	PolyHighResolution	chr3B	IWGSC_intergenic	TraesCS3B01G481200	0.1325	0.2299	10	99	648	11	0	1.3021	12.8906	84.375	1.4323	0
AX-109951786	cfn0703992	PolyHighResolution	chr3B	IWGSC_genic	TraesCS3B01G006200	0.4394	0.4927	0	421	330	17	0	0	54.8177	42.9688	2.2135	0
AX-109952367	cfn0810306	PolyHighResolution	chr5B	IWGSC_genic	TraesCS5B01G463900	0.2578	0.3826	18	191	550	9	0	2.3438	24.8698	71.6146	1.1719	0
AX-109953126	cfn0664518	PolyHighResolution	chr3A	IWGSC_intergenic	TraesCS3A01G513200	0.0852	0.1559	16	64	687	1	0	2.0833	8.3333	89.4531	0.1302	0
AX-109954099	cfn0243528	PolyHighResolution	chr5A	BW_ISBPs	TraesCS5A01G588600LC	0.2765	0.4001	225	146	382	15	0	29.2969	19.0104	49.7396	1.9531	0
AX-109954932	cfn0649318	PolyHighResolution	chr2D	IWGSC_genic	TraesCS2D01G363800LC	0.0028	0.0055	42	717	2	7	0	5.4688	93.3594	0.2604	0.9115	0
AX-109955014	cfn0667460	PolyHighResolution	chr3A	IWGSC_intergenic	TraesCS3A01G669400LC	0.3558	0.4584	0	440	243	85	0	0	57.2917	31.6406	11.0677	0
AX-109955164	cfn0905873	PolyHighResolution	chr7A	IWGSC_genic	TraesCS7A01G166800	0.069	0.1284	10	52	702	4	0	1.3021	6.7708	91.4062	0.5208	0
AX-109955612	cfn0519703	PolyHighResolution	chr1A	IWGSC_genic	TraesCS1A01G311100	0.3401	0.4488	14	491	253	10	0	1.8229	63.9323	32.9427	1.3021	0
AX-109956379	cfn0818712	PolyHighResolution	chr5B	IWGSC_intergenic	---	0.2742	0.398	16	540	204	8	0	2.0833	70.3125	26.5625	1.0417	0
AX-109956643	cfn2970444	PolyHighResolution	chr6B	IWGSC_intergenic	---	0.0985	0.1777	0	74	677	17	0	0	9.6354	88.151	2.2135	0
AX-109957413	cfn0918628	PolyHighResolution	chr7B	IWGSC_intergenic	---	0.1992	0.319	9	151	607	1	0	1.1719	19.6615	79.0365	0.1302	0
AX-109957920	cfn0597607	PolyHighResolution	chr2A	IWGSC_genic	TraesCS2A01G014800	0.2118	0.3339	73	547	147	1	0	9.5052	71.224	19.1406	0.1302	0
AX-109961025	RAC875_rep_c69766_246	PolyHighResolution	chr7D	Infinium_90K	TraesCS7D01G169200	0.0908	0.1651	6	681	68	13	0	0.7812	88.6719	8.8542	1.6927	0
AX-109961107	cfn0792995	PolyHighResolution	chr5B	IWGSC_intergenic	TraesCS5B01G194300	0.104	0.1864	5	672	78	13	0	0.651	87.5	10.1562	1.6927	0
AX-109963121	cfn2974303	PolyHighResolution	chr6B	IWGSC_intergenic	---	0.1197	0.2107	12	90	662	4	0	1.5625	11.7188	86.1979	0.5208	0
AX-109965469	cfn0511181	PolyHighResolution	chr1A	IWGSC_intergenic	TraesCS1A01G227000	0.0137	0.0269	35	10	722	1	0	4.5573	1.3021	94.0104	0.1302	0
AX-109966021	cfn1121275	PolyHighResolution	chr1A	IWGSC_intergenic	TraesCS1A01G041300LC	0.2035	0.3242	11	587	150	20	0	1.4323	76.4323	19.5312	2.6042	0
AX-109966544	cfn1609116	PolyHighResolution	chr2B	IWGSC_intergenic	---	0.413	0.4848	13	435	306	14	0	1.6927	56.6406	39.8438	1.8229	0
AX-109967327	cfn0742749	PolyHighResolution	chr4A	IWGSC_intergenic	TraesCS4A01G025900	0.3086	0.4267	74	475	212	7	0	9.6354	61.849	27.6042	0.9115	0
AX-109967685	cfn1184570	PolyHighResolution	chr1B	IWGSC_intergenic	---	0.3505	0.4553	11	467	252	38	0	1.4323	60.8073	32.8125	4.9479	0
AX-109968268	cfn0813710	PolyHighResolution	chr5B	IWGSC_genic	---	0.1233	0.2162	12	92	654	10	0	1.5625	11.9792	85.1562	1.3021	0
AX-109968555	cfn0504369	PolyHighResolution	chr1A	IWGSC_genic	TraesCS1A01G402100	0.0109	0.0216	32	725	8	3	0	4.1667	94.401	1.0417	0.3906	0
AX-109968605	cfn0607141	PolyHighResolution	chr2B	IWGSC_genic	TraesCS2B01G554200	0.0042	0.0083	37	3	715	13	0	4.8177	0.3906	93.099	1.6927	0
AX-109969448	cfn0733898	MonoHighResolution	chr4A	IWGSC_genic	TraesCS4A01G325000	0	0	0	0	768	0	0	0	0	100	0	0
AX-109971846	cfn0435705	PolyHighResolution	chr7A	BW_ISBPs	---	0.0426	0.0815	13	720	32	3	0	1.6927	93.75	4.1667	0.3906	0
AX-109972167	cfn2556022	PolyHighResolution	chr5A	IWGSC_intergenic	---	0.0144	0.0283	2	11	755	0	0	0.2604	1.4323	98.3073	0	0
AX-109972411	cfn0672633	PolyHighResolution	chr3A	IWGSC_intergenic	---	0.2265	0.3504	15	577	169	7	0	1.9531	75.1302	22.0052	0.9115	0
AX-109972422	cfn0512208	PolyHighResolution	chr1A	IWGSC_intergenic	TraesCS1A01G331400	0.2823	0.4052	20	534	210	4	0	2.6042	69.5312	27.3438	0.5208	0
AX-109972581	cfn0672438	PolyHighResolution	chr3A	IWGSC_genic	TraesCS3A01G027700	0.2992	0.4194	0	225	527	16	0	0	29.2969	68.6198	2.0833	0
AX-109972661	cfn0935952	PolyHighResolution	chr7B	IWGSC_genic	TraesCS7B01G196400	0.3777	0.4701	27	278	458	5	0	3.5156	36.1979	59.6354	0.651	0
AX-109972719	wsnp_Ra_c41135_48426638	PolyHighResolution	chr3B	Infinium_90K	TraesCS3B01G006500	0.486	0.4996	0	386	365	17	0	0	50.2604	47.526	2.2135	0
AX-109974291	cfn3087008	PolyHighResolution	chr6B	IWGSC_intergenic	---	0.3885	0.4751	17	291	458	2	0	2.2135	37.8906	59.6354	0.2604	0
AX-109975239	cfn2579136	PolyHighResolution	chr5A	IWGSC_intergenic	---	0.038	0.073	2	735	29	2	0	0.2604	95.7031	3.776	0.2604	0
AX-109975387	cfn0387039	PolyHighResolution	chr1B	BW_ISBPs	---	0.0983	0.1772	10	679	74	5	0	1.3021	88.4115	9.6354	0.651	0
AX-109976554	cfn0731964	PolyHighResolution	chr4A	IWGSC_intergenic	---	0.0276	0.0537	8	739	21	0	0	1.0417	96.224	2.7344	0	0
AX-109977850	Kukri_c30982_1173	PolyHighResolution	chr1B	Infinium_90K	TraesCS1B01G188000	0.4912	0.4998	19	361	374	14	0	2.474	47.0052	48.6979	1.8229	0
AX-109978054	cfn2567986	PolyHighResolution	chr5A	IWGSC_intergenic	---	0.1989	0.3187	10	150	604	4	0	1.3021	19.5312	78.6458	0.5208	0
AX-109978305	cfn0636623	PolyHighResolution	chr2B	IWGSC_genic	TraesCS2B01G130900	0.136	0.235	10	648	102	8	0	1.3021	84.375	13.2812	1.0417	0
AX-109978832	cfn0659670	PolyHighResolution	chr3A	IWGSC_intergenic	TraesCS3A01G383100	0.4363	0.4919	13	329	425	1	0	1.6927	42.8385	55.3385	0.1302	0
AX-109979480	cfn2811923	PolyHighResolution	chr5D	IWGSC_intergenic	TraesCS5D01G257900	0.0119	0.0236	11	745	9	3	0	1.4323	97.0052	1.1719	0.3906	0
AX-109981577	cfn0823912	PolyHighResolution	chr5D	IWGSC_genic	TraesCS5D01G143300	0.1173	0.207	7	89	670	2	0	0.9115	11.5885	87.2396	0.2604	0
AX-109981744	cfn0573442	PolyHighResolution	chr2A	IWGSC_genic	TraesCS2A01G292400	0.3725	0.4675	10	470	279	9	0	1.3021	61.1979	36.3281	1.1719	0
AX-109982318	cfn0672552	PolyHighResolution	chr3A	IWGSC_intergenic	---	0.1859	0.3027	20	600	137	11	0	2.6042	78.125	17.8385	1.4323	0
AX-109982427	cfn0922044	PolyHighResolution	chr7B	IWGSC_intergenic	TraesCS7B01G472500	0.1278	0.2229	0	669	98	1	0	0	87.1094	12.7604	0.1302	0
AX-109983439	cfn2233871	PolyHighResolution	chr4A	IWGSC_intergenic	TraesCS4A01G327000	0.1808	0.2963	16	607	134	11	0	2.0833	79.0365	17.4479	1.4323	0
AX-109984727	cfn2155966	PolyHighResolution	chr3B	IWGSC_intergenic	---	0.433	0.491	17	320	419	12	0	2.2135	41.6667	54.5573	1.5625	0
AX-109985045	cfn2393579	PolyHighResolution	chr4B	IWGSC_intergenic	---	0.1199	0.2111	16	653	89	10	0	2.0833	85.026	11.5885	1.3021	0
AX-109985668	cfn2443393	PolyHighResolution	chr4D	IWGSC_intergenic	---	0.3082	0.4264	18	514	229	7	0	2.3438	66.9271	29.8177	0.9115	0
AX-109985899	cfn0605050	PolyHighResolution	chr2B	IWGSC_intergenic	---	0.0092	0.0183	3	7	751	7	0	0.3906	0.9115	97.7865	0.9115	0
AX-109986028	cfn0813418	PolyHighResolution	chr5B	IWGSC_intergenic	TraesCS5B01G013600	0.0993	0.1789	12	74	671	11	0	1.5625	9.6354	87.3698	1.4323	0
AX-109986216	cfn0773077	PolyHighResolution	chr5A	IWGSC_intergenic	---	0.0608	0.1141	9	711	46	2	0	1.1719	92.5781	5.9896	0.2604	0
AX-109986758	cfn0657807	PolyHighResolution	chr3A	IWGSC_genic	---	0.0866	0.1581	10	65	686	7	0	1.3021	8.4635	89.3229	0.9115	0
AX-109986988	cfn0773855	PolyHighResolution	chr5A	IWGSC_intergenic	TraesCS5A01G404400	0.0523	0.0991	2	40	725	1	0	0.2604	5.2083	94.401	0.1302	0
AX-109987015	cfn0779327	PolyHighResolution	chr5A	IWGSC_intergenic	---	0.0608	0.1141	0	711	46	11	0	0	92.5781	5.9896	1.4323	0
AX-109987416	cfn0960003	PolyHighResolution	chr1A	IWGSC_intergenic	---	0.0814	0.1496	7	61	688	12	0	0.9115	7.9427	89.5833	1.5625	0
AX-109987458	cfn0793737	PolyHighResolution	chr5B	IWGSC_genic	---	0.4783	0.4991	16	353	385	14	0	2.0833	45.9635	50.1302	1.8229	0
AX-109988682	cfn2589345	PolyHighResolution	chr5A	IWGSC_intergenic	---	0.1116	0.1982	13	669	84	2	0	1.6927	87.1094	10.9375	0.2604	0
AX-109989634	cfn0669285	PolyHighResolution	chr3A	IWGSC_intergenic	---	0.1689	0.2808	14	125	615	14	0	1.8229	16.276	80.0781	1.8229	0
AX-109990523	cfn0730243	PolyHighResolution	chr4A	IWGSC_genic	TraesCS4A01G416700	0.0129	0.0256	70	686	9	3	0	9.1146	89.3229	1.1719	0.3906	0
AX-109990835	cfn0734515	PolyHighResolution	chr4A	IWGSC_genic	TraesCS4A01G450200	0.2896	0.4115	57	471	192	48	0	7.4219	61.3281	25	6.25	0
AX-109991460	cfn0782195	PolyHighResolution	chr5B	IWGSC_genic	TraesCS5B01G394500	0.4211	0.4875	26	312	429	1	0	3.3854	40.625	55.8594	0.1302	0
AX-109992176	cfn0588761	PolyHighResolution	chr2A	IWGSC_intergenic	---	0.0136	0.0269	104	651	9	4	0	13.5417	84.7656	1.1719	0.5208	0
AX-109992711	cfn0851820	PolyHighResolution	chr6B	IWGSC_intergenic	---	0.4157	0.4858	15	440	313	0	0	1.9531	57.2917	40.7552	0	0
AX-109993887	cfn2463246	PolyHighResolution	chr5A	IWGSC_intergenic	TraesCS5A01G402800	0.2315	0.3558	13	571	172	12	0	1.6927	74.349	22.3958	1.5625	0
AX-109995054	cfn0814546	PolyHighResolution	chr5B	IWGSC_intergenic	TraesCS5B01G016700	0.0837	0.1533	14	63	690	1	0	1.8229	8.2031	89.8438	0.1302	0
AX-109995387	IAAV958	PolyHighResolution	chr3D	Infinium_90K	TraesCS3D01G211400	0.3575	0.4594	9	266	478	15	0	1.1719	34.6354	62.2396	1.9531	0
AX-109995732	cfn0577538	PolyHighResolution	chr2A	IWGSC_genic	---	0.2008	0.321	12	597	150	9	0	1.5625	77.7344	19.5312	1.1719	0
AX-109995835	cfn0825434	PolyHighResolution	chr6A	IWGSC_genic	TraesCS6A01G378000	0.4068	0.4826	10	301	439	18	0	1.3021	39.1927	57.1615	2.3438	0
AX-109996171	cfn0944949	PolyHighResolution	chr7D	IWGSC_intergenic	---	0.0277	0.0538	2	21	738	7	0	0.2604	2.7344	96.0938	0.9115	0
AX-109997484	cfn0604299	PolyHighResolution	chr2B	IWGSC_intergenic	TraesCS2B01G547300	0.2079	0.3294	0	598	157	13	0	0	77.8646	20.4427	1.6927	0
AX-109998903	cfn3173580	PolyHighResolution	chr6D	IWGSC_intergenic	---	0.4231	0.4882	55	409	300	4	0	7.1615	53.2552	39.0625	0.5208	0
AX-109999206	cfn0783872	PolyHighResolution	chr5B	IWGSC_intergenic	TraesCS5B01G291000	0.4339	0.4913	17	315	411	25	0	2.2135	41.0156	53.5156	3.2552	0
AX-110000022	cfn0758050	PolyHighResolution	chr4D	IWGSC_genic	---	0.0365	0.0703	13	27	713	15	0	1.6927	3.5156	92.8385	1.9531	0
AX-110000064	cfn0690510	PolyHighResolution	chr3B	IWGSC_intergenic	---	0.4769	0.4989	0	397	362	9	0	0	51.6927	47.1354	1.1719	0
AX-110000537	cfn0660240	PolyHighResolution	chr3A	IWGSC_intergenic	TraesCS3A01G454600	0.388	0.4749	23	437	277	31	0	2.9948	56.901	36.0677	4.0365	0
AX-110000763	cfn0769079	PolyHighResolution	chr5A	IWGSC_genic	TraesCS5A01G207500	0.1555	0.2626	8	116	630	14	0	1.0417	15.1042	82.0312	1.8229	0
AX-110001249	cfn0427293	PolyHighResolution	chr3B	BW_ISBPs	---	0.1012	0.1819	16	76	675	1	0	2.0833	9.8958	87.8906	0.1302	0
AX-110001822	cfn0858998	PolyHighResolution	chr6B	IWGSC_intergenic	TraesCS6B01G387200	0.4161	0.4859	0	442	315	11	0	0	57.5521	41.0156	1.4323	0
AX-110002860	cfn1010576	PolyHighResolution	chr1A	IWGSC_intergenic	---	0.1197	0.2107	5	90	662	11	0	0.651	11.7188	86.1979	1.4323	0
AX-110003306	cfn0002006	PolyHighResolution	chr2A	DIGITAL_Axiom_validated	---	0.1957	0.3148	15	596	145	12	0	1.9531	77.6042	18.8802	1.5625	0
AX-110003355	cfn0816450	PolyHighResolution	chr5B	IWGSC_intergenic	TraesCS5B01G039100	0.3619	0.4619	18	469	266	15	0	2.3438	61.0677	34.6354	1.9531	0
AX-110003740	cfn0762858	PolyHighResolution	chr5A	IWGSC_genic	TraesCS5A01G532500	0.0572	0.1078	12	43	709	4	0	1.5625	5.599	92.3177	0.5208	0
AX-110003781	cfn0659324	PolyHighResolution	chr3A	IWGSC_intergenic	---	0.3936	0.4774	36	439	285	8	0	4.6875	57.1615	37.1094	1.0417	0
AX-110004070	cfn0199868	PolyHighResolution	chr1A	BW_ISBPs	---	0.2738	0.3977	15	204	541	8	0	1.9531	26.5625	70.4427	1.0417	0
AX-110004134	cfn0543502	PolyHighResolution	chr1B	IWGSC_genic	TraesCS1B01G296800	0.0838	0.1535	9	63	689	7	0	1.1719	8.2031	89.7135	0.9115	0
AX-110004392	contig56932_125_BS00039534	PolyHighResolution	chr7B	BBSRC_Axiom_validated	TraesCS7B01G441700	0.3071	0.4256	16	226	510	16	0	2.0833	29.4271	66.4062	2.0833	0
AX-110007636	cfn1829579	PolyHighResolution	chr3A	IWGSC_intergenic	---	0.2291	0.3532	19	170	572	7	0	2.474	22.1354	74.4792	0.9115	0
AX-110008752	cfn0799285	PolyHighResolution	chr5B	IWGSC_genic	TraesCS5B01G431100	0.4592	0.4967	10	404	343	11	0	1.3021	52.6042	44.6615	1.4323	0
AX-110009358	cfn0598778	PolyHighResolution	chr2A	IWGSC_intergenic	TraesCS2A01G172500	0.3861	0.474	12	458	288	10	0	1.5625	59.6354	37.5	1.3021	0
AX-110009539	cfn0802796	PolyHighResolution	chr5B	IWGSC_genic	TraesCS5B01G470500	0.3524	0.4564	11	487	265	5	0	1.4323	63.4115	34.5052	0.651	0
AX-110012476	cfn0847523	PolyHighResolution	chr6A	IWGSC_genic	TraesCS6A01G006500	0.2696	0.3938	0	203	550	15	0	0	26.4323	71.6146	1.9531	0
AX-110013118	cfn0749500	PolyHighResolution	chr4B	IWGSC_intergenic	TraesCS4B01G513900LC	0.2817	0.4047	227	380	149	12	0	29.5573	49.4792	19.401	1.5625	0
AX-110014013	cfn0890219	PolyHighResolution	chr7A	IWGSC_genic	---	0.4278	0.4896	16	314	420	18	0	2.0833	40.8854	54.6875	2.3438	0
AX-110014467	cfn1049730	PolyHighResolution	chr1A	IWGSC_intergenic	---	0.2453	0.3703	12	184	566	6	0	1.5625	23.9583	73.6979	0.7812	0
AX-110016288	cfn2170347	PolyHighResolution	chr3B	IWGSC_intergenic	---	0.0728	0.1349	8	55	701	4	0	1.0417	7.1615	91.276	0.5208	0
AX-110016818	cfn0105493	PolyHighResolution	chr4A	BW_ISBPs	---	0.3651	0.4636	0	253	440	75	0	0	32.9427	57.2917	9.7656	0
AX-110017090	cfn0660037	PolyHighResolution	chr3A	IWGSC_intergenic	---	0.414	0.4852	0	313	443	12	0	0	40.7552	57.6823	1.5625	0
AX-110017546	cfn0786789	PolyHighResolution	chr5B	IWGSC_intergenic	TraesCS5B01G538200	0.3156	0.432	0	516	238	14	0	0	67.1875	30.9896	1.8229	0
AX-110017798	cfn0861994	PolyHighResolution	chr6B	IWGSC_intergenic	---	0.0823	0.1511	109	591	53	15	0	14.1927	76.9531	6.901	1.9531	0
AX-110018164	cfn0844666	PolyHighResolution	chr6A	IWGSC_genic	TraesCS6A01G019500LC	0.2474	0.3723	0	569	187	12	0	0	74.0885	24.349	1.5625	0
AX-110018443	cfn0692378	PolyHighResolution	chr3B	IWGSC_genic	TraesCS3B01G000200	0.3552	0.4581	0	265	481	22	0	0	34.5052	62.6302	2.8646	0
AX-110018465	cfn0513771	PolyHighResolution	chr1A	IWGSC_intergenic	TraesCS1A01G345700	0.0955	0.1728	134	568	60	6	0	17.4479	73.9583	7.8125	0.7812	0
AX-110020380	cfn1417407	PolyHighResolution	chr2A	IWGSC_intergenic	---	0.4718	0.4984	17	394	352	5	0	2.2135	51.3021	45.8333	0.651	0
AX-110022079	cfn1562759	PolyHighResolution	chr2B	IWGSC_intergenic	---	0.2734	0.3973	0	550	207	11	0	0	71.6146	26.9531	1.4323	0
AX-110022498	cfn0513033	PolyHighResolution	chr1A	IWGSC_genic	TraesCS1A01G280400	0.4879	0.4997	14	382	364	8	0	1.8229	49.7396	47.3958	1.0417	0
AX-110022935	cfn2760453	PolyHighResolution	chr5B	IWGSC_intergenic	---	0.0138	0.0271	102	9	645	12	0	13.2812	1.1719	83.9844	1.5625	0
AX-110025238	cfn1759740	PolyHighResolution	chr2D	IWGSC_intergenic	TraesCS2D01G381300	0.0269	0.0523	6	20	724	18	0	0.7812	2.6042	94.2708	2.3438	0
AX-110026712	cfn0719218	PolyHighResolution	chr3D	IWGSC_genic	TraesCS3D01G113100	0.0093	0.0184	12	747	7	2	0	1.5625	97.2656	0.9115	0.2604	0
AX-110027075	cfn0906933	PolyHighResolution	chr7A	IWGSC_genic	TraesCS7A01G087300	0.4276	0.4895	12	423	316	17	0	1.5625	55.0781	41.1458	2.2135	0
AX-110027456	cfn1381690	PolyHighResolution	chr2A	IWGSC_intergenic	---	0.2233	0.3468	12	167	581	8	0	1.5625	21.7448	75.651	1.0417	0
AX-110027685	cfn1633993	PolyHighResolution	chr2B	IWGSC_intergenic	---	0.4164	0.486	17	433	309	9	0	2.2135	56.3802	40.2344	1.1719	0
AX-110028973	cfn3211483	PolyHighResolution	chr7A	IWGSC_intergenic	---	0.4019	0.4808	21	297	442	8	0	2.7344	38.6719	57.5521	1.0417	0
AX-110029105	cfn1820861	PolyHighResolution	chr3A	IWGSC_intergenic	---	0.4137	0.4851	19	438	309	2	0	2.474	57.0312	40.2344	0.2604	0
AX-110030104	cfn0928733	PolyHighResolution	chr7B	IWGSC_genic	TraesCS7B01G388000	0.2738	0.3977	0	549	207	12	0	0	71.4844	26.9531	1.5625	0
AX-110030247	cfn0748710	PolyHighResolution	chr4B	IWGSC_genic	TraesCS4B01G380200	0.3544	0.4576	13	481	264	10	0	1.6927	62.6302	34.375	1.3021	0
AX-110030266	Kukri_c45609_882	PolyHighResolution	chr3D	Infinium_90K	TraesCS3D01G171600	0.2176	0.3405	5	158	568	37	0	0.651	20.5729	73.9583	4.8177	0
AX-110030557	cfn3149631	PolyHighResolution	chr6D	IWGSC_intergenic	---	0.3846	0.4734	156	368	230	14	0	20.3125	47.9167	29.9479	1.8229	0
AX-110030589	cfn0938990	PolyHighResolution	chr7D	IWGSC_genic	TraesCS7D01G343500	0.1154	0.2042	9	86	659	14	0	1.1719	11.1979	85.8073	1.8229	0
AX-110031022	cfn0925534	PolyHighResolution	chr7B	IWGSC_genic	TraesCS7B01G363900	0.4641	0.4974	6	349	403	10	0	0.7812	45.4427	52.474	1.3021	0
AX-110031494	cfn0876426	PolyHighResolution	chr6B	IWGSC_intergenic	---	0.4966	0.5	16	374	369	9	0	2.0833	48.6979	48.0469	1.1719	0
AX-110033720	cfn1848801	PolyHighResolution	chr3A	IWGSC_intergenic	---	0.0385	0.0741	13	724	29	2	0	1.6927	94.2708	3.776	0.2604	0
AX-110034317	cfn2802316	PolyHighResolution	chr5D	IWGSC_intergenic	---	0.3209	0.4358	0	240	508	20	0	0	31.25	66.1458	2.6042	0
AX-110034575	cfn0692632	PolyHighResolution	chr3B	IWGSC_genic	TraesCS3B01G397100	0.1415	0.243	18	106	643	1	0	2.3438	13.8021	83.724	0.1302	0
AX-110035045	cfn0413985	PolyHighResolution	chr7B	BW_ISBPs	TraesCS7B01G065200	0.1782	0.2929	12	134	618	4	0	1.5625	17.4479	80.4688	0.5208	0
AX-110038973	cfn0548298	PolyHighResolution	chr1B	IWGSC_genic	TraesCS1B01G293300	0.3661	0.4641	16	272	471	9	0	2.0833	35.4167	61.3281	1.1719	0
AX-110039654	cfn0674679	PolyHighResolution	chr3A	IWGSC_genic	TraesCS3A01G019200	0.3201	0.4353	43	480	226	19	0	5.599	62.5	29.4271	2.474	0
AX-110044490	cfn2786027	PolyHighResolution	chr5B	IWGSC_intergenic	---	0.3406	0.4492	25	486	251	6	0	3.2552	63.2812	32.6823	0.7812	0
AX-110044622	cfn0814079	PolyHighResolution	chr5B	IWGSC_genic	TraesCS5B01G054100	0.3558	0.4584	23	264	478	3	0	2.9948	34.375	62.2396	0.3906	0
AX-110044659	cfn0765959	PolyHighResolution	chr5A	IWGSC_genic	TraesCS5A01G375400	0.3568	0.459	0	269	485	14	0	0	35.026	63.151	1.8229	0
AX-110045764	cfn1954547	PolyHighResolution	chr3B	IWGSC_intergenic	---	0.2369	0.3616	11	177	570	10	0	1.4323	23.0469	74.2188	1.3021	0
AX-110046045	cfn1286839	PolyHighResolution	chr1B	IWGSC_intergenic	---	0.3877	0.4748	0	469	297	2	0	0	61.0677	38.6719	0.2604	0
AX-110046590	cfn0726601	PolyHighResolution	chr4A	IWGSC_intergenic	TraesCS4A01G597900LC	0.0132	0.026	6	10	748	4	0	0.7812	1.3021	97.3958	0.5208	0
AX-110046962	cfn2452165	PolyHighResolution	chr4D	IWGSC_intergenic	---	0.1321	0.2293	15	644	98	11	0	1.9531	83.8542	12.7604	1.4323	0
AX-110047614	cfn0750666	PolyHighResolution	chr4B	IWGSC_genic	TraesCS4B01G322700	0.4913	0.4999	9	369	382	8	0	1.1719	48.0469	49.7396	1.0417	0
AX-110047838	cfn0666980	PolyHighResolution	chr3A	IWGSC_genic	TraesCS3A01G459600	0.2978	0.4183	24	521	221	2	0	3.125	67.8385	28.776	0.2604	0
AX-110048135	cfn1896132	PolyHighResolution	chr3A	IWGSC_intergenic	---	0.2081	0.3296	26	154	586	2	0	3.3854	20.0521	76.3021	0.2604	0
AX-110048666	cfn0704109	PolyHighResolution	chr3B	IWGSC_genic	TraesCS3B01G040900	0.3351	0.4456	21	496	250	1	0	2.7344	64.5833	32.5521	0.1302	0
AX-110048676	cfn0859107	PolyHighResolution	chr6B	IWGSC_genic	TraesCS6B01G420200	0.3205	0.4356	15	234	496	23	0	1.9531	30.4688	64.5833	2.9948	0
AX-110049101	cfn0862263	PolyHighResolution	chr6B	IWGSC_intergenic	---	0.3732	0.4678	16	467	278	7	0	2.0833	60.8073	36.1979	0.9115	0
AX-110049223	cfn0254616	PolyHighResolution	chr6B	BW_ISBPs	---	0.1976	0.3171	16	597	147	8	0	2.0833	77.7344	19.1406	1.0417	0
AX-110051141	cfn2437923	PolyHighResolution	chr4B	IWGSC_intergenic	---	0.2744	0.3982	15	205	542	6	0	1.9531	26.6927	70.5729	0.7812	0
AX-110052143	contig26204_424_BS00032623	PolyHighResolution	chr7A	BBSRC_Axiom_validated	TraesCS7A01G057900	0.0082	0.0163	145	5	602	16	0	18.8802	0.651	78.3854	2.0833	0
AX-110052166	cfn1204766	PolyHighResolution	chr1B	IWGSC_intergenic	---	0.0119	0.0234	84	8	667	9	0	10.9375	1.0417	86.849	1.1719	0
AX-110052318	cfn0642096	PolyHighResolution	chr2B	IWGSC_intergenic	TraesCS2B01G253300	0.0013	0.0027	6	1	750	11	0	0.7812	0.1302	97.6562	1.4323	0
AX-110052328	cfn3591165	PolyHighResolution	chr7D	IWGSC_intergenic	---	0.0413	0.0792	12	31	719	6	0	1.5625	4.0365	93.6198	0.7812	0
AX-110054110	GHXG93F04JUFYX_280_BS00068574	PolyHighResolution	chr7A	BBSRC_Axiom_validated	TraesCS7A01G545300	0.2832	0.406	22	207	524	15	0	2.8646	26.9531	68.2292	1.9531	0
AX-110055272	cfn2644831	PolyHighResolution	chr5B	IWGSC_intergenic	---	0.0286	0.0556	29	713	21	5	0	3.776	92.8385	2.7344	0.651	0
AX-110060273	cfn0892000	PolyHighResolution	chr7A	IWGSC_genic	---	0.2517	0.3767	22	187	556	3	0	2.8646	24.349	72.3958	0.3906	0
AX-110061257	cfn0770100	PolyHighResolution	chr5A	IWGSC_genic	---	0.3556	0.4583	0	266	482	20	0	0	34.6354	62.7604	2.6042	0
AX-110064294	cfn0548843	PolyHighResolution	chr1B	IWGSC_intergenic	---	0.3098	0.4277	10	519	233	6	0	1.3021	67.5781	30.3385	0.7812	0
AX-110065437	cfn0801813	PolyHighResolution	chr5B	IWGSC_intergenic	TraesCS5B01G484500LC	0.0475	0.0904	109	31	622	6	0	14.1927	4.0365	80.9896	0.7812	0
AX-110066066	cfn2414175	PolyHighResolution	chr4B	IWGSC_intergenic	---	0.0727	0.1348	6	702	55	5	0	0.7812	91.4062	7.1615	0.651	0
AX-110067783	cfn2070652	PolyHighResolution	chr3B	IWGSC_intergenic	---	0.0637	0.1192	8	48	706	6	0	1.0417	6.25	91.9271	0.7812	0
AX-110068545	cfn0636046	PolyHighResolution	chr2B	IWGSC_genic	TraesCS2B01G236000	0.4276	0.4895	11	319	427	11	0	1.4323	41.5365	55.599	1.4323	0
AX-110068718	cfn0510580	PolyHighResolution	chr1A	IWGSC_genic	TraesCS1A01G228100	0.0942	0.1707	9	673	70	16	0	1.1719	87.6302	9.1146	2.0833	0
AX-110069135	Kukri_c3582_87	PolyHighResolution	chr1A	Infinium_90K	TraesCS1A01G279000	0.0137	0.027	175	8	576	9	0	22.7865	1.0417	75	1.1719	0
AX-110069620	cfn0898615	PolyHighResolution	chr7A	IWGSC_genic	TraesCS7A01G446900	0.144	0.2465	17	642	108	1	0	2.2135	83.5938	14.0625	0.1302	0
AX-110069625	cfn0755022	PolyHighResolution	chr4B	IWGSC_genic	---	0.1445	0.2473	0	651	110	7	0	0	84.7656	14.3229	0.9115	0
AX-110069879	cfn0800341	PolyHighResolution	chr5B	IWGSC_genic	TraesCS5B01G525600	0.3008	0.4206	15	225	523	5	0	1.9531	29.2969	68.099	0.651	0
AX-110070354	cfn0703518	PolyHighResolution	chr3B	IWGSC_genic	---	0.0253	0.0493	7	19	733	9	0	0.9115	2.474	95.4427	1.1719	0
AX-110070514	cfn0544385	PolyHighResolution	chr1B	IWGSC_intergenic	TraesCS1B01G323800	0.3495	0.4547	13	456	245	54	0	1.6927	59.375	31.901	7.0312	0
AX-110070828	cfn0759417	PolyHighResolution	chr5A	IWGSC_genic	TraesCS5A01G434400	0.2639	0.3885	11	544	195	18	0	1.4323	70.8333	25.3906	2.3438	0
AX-110072621	cfn0932615	PolyHighResolution	chr7B	IWGSC_intergenic	---	0.0131	0.0259	151	602	8	7	0	19.6615	78.3854	1.0417	0.9115	0
AX-110072960	cfn0727855	PolyHighResolution	chr4A	IWGSC_genic	TraesCS4A01G391000	0.2692	0.3935	45	513	189	21	0	5.8594	66.7969	24.6094	2.7344	0
AX-110075688	cfn0890626	PolyHighResolution	chr7A	IWGSC_intergenic	TraesCS7A01G357500	0.0099	0.0196	51	702	7	8	0	6.6406	91.4062	0.9115	1.0417	0
AX-110075975	cfn0806775	PolyHighResolution	chr5B	IWGSC_intergenic	---	0.055	0.1039	15	705	41	7	0	1.9531	91.7969	5.3385	0.9115	0
AX-110076224	cfn0509732	PolyHighResolution	chr1A	IWGSC_intergenic	TraesCS1A01G304400	0.3818	0.4721	16	463	286	3	0	2.0833	60.2865	37.2396	0.3906	0
AX-110076862	cfn0716829	PolyHighResolution	chr3D	IWGSC_genic	TraesCS3D01G373600	0.0125	0.0247	46	9	711	2	0	5.9896	1.1719	92.5781	0.2604	0
AX-110077062	cfn0757711	PolyHighResolution	chr4D	IWGSC_genic	---	0.0095	0.0189	30	7	728	3	0	3.9062	0.9115	94.7917	0.3906	0
AX-110078474	cfn0531062	PolyHighResolution	chr1B	IWGSC_genic	TraesCS1B01G463400	0.0014	0.0027	28	732	1	7	0	3.6458	95.3125	0.1302	0.9115	0
AX-110078518	cfn0201038	PolyHighResolution	chr3B	BW_ISBPs	---	0.3992	0.4797	13	444	295	16	0	1.6927	57.8125	38.4115	2.0833	0
AX-110078984	cfn0641234	PolyHighResolution	chr2B	IWGSC_genic	TraesCS2B01G030800	0.3391	0.4482	19	493	253	3	0	2.474	64.1927	32.9427	0.3906	0
AX-110079172	cfn0832457	PolyHighResolution	chr6A	IWGSC_intergenic	TraesCS6A01G613000LC	0.2456	0.3706	0	556	181	31	0	0	72.3958	23.5677	4.0365	0
AX-110079272	cfn0636496	PolyHighResolution	chr2B	IWGSC_genic	TraesCS2B01G159500	0.0066	0.0132	9	750	5	4	0	1.1719	97.6562	0.651	0.5208	0
AX-110081325	cfn0787640	PolyHighResolution	chr5B	IWGSC_genic	TraesCS5B01G409700	0.4395	0.4927	13	327	417	11	0	1.6927	42.5781	54.2969	1.4323	0
AX-110081354	cfn0517361	PolyHighResolution	chr1A	IWGSC_intergenic	TraesCS1A01G391200	0.4859	0.4996	12	363	384	9	0	1.5625	47.2656	50	1.1719	0
AX-110081526	cfn0501532	PolyHighResolution	chr1A	IWGSC_genic	TraesCS1A01G291200LC	0.308	0.4263	0	528	235	5	0	0	68.75	30.599	0.651	0
AX-110082517	cfn0704092	PolyHighResolution	chr3B	IWGSC_genic	TraesCS3B01G040900	0.4321	0.4908	25	318	418	7	0	3.2552	41.4062	54.4271	0.9115	0
AX-110082664	cfn0685249	PolyHighResolution	chr3B	IWGSC_genic	TraesCS3B01G099000	0.0125	0.0247	205	7	552	4	0	26.6927	0.9115	71.875	0.5208	0
AX-110082841	cfn0592919	PolyHighResolution	chr2A	IWGSC_genic	TraesCS2A01G079500	0.0293	0.0568	11	22	730	5	0	1.4323	2.8646	95.0521	0.651	0
AX-110083249	cfn0675778	PolyHighResolution	chr3A	IWGSC_genic	TraesCS3A01G145100	0.2928	0.4141	43	183	442	100	0	5.599	23.8281	57.5521	13.0208	0
AX-110083543	cfn0741859	PolyHighResolution	chr4A	IWGSC_intergenic	TraesCS4A01G029000LC	0.238	0.3627	6	573	179	10	0	0.7812	74.6094	23.3073	1.3021	0
AX-110083992	cfn0660596	PolyHighResolution	chr3A	IWGSC_genic	TraesCS3A01G303900	0.3887	0.4752	12	290	456	10	0	1.5625	37.7604	59.375	1.3021	0
AX-110084207	cfn2013641	PolyHighResolution	chr3B	IWGSC_intergenic	---	0.1063	0.1899	11	656	78	23	0	1.4323	85.4167	10.1562	2.9948	0
AX-110084527	cfn0543113	PolyHighResolution	chr1B	IWGSC_intergenic	---	0.4236	0.4883	14	430	316	8	0	1.8229	55.9896	41.1458	1.0417	0
AX-110085356	cfn0615472	PolyHighResolution	chr2B	IWGSC_genic	TraesCS2B01G534800	0.4825	0.4994	18	384	358	8	0	2.3438	50	46.6146	1.0417	0
AX-110086446	cfn0943578	PolyHighResolution	chr7D	IWGSC_intergenic	TraesCS7D01G013900	0.391	0.4762	112	251	391	14	0	14.5833	32.6823	50.9115	1.8229	0
AX-110089422	cfn0669290	PolyHighResolution	chr3A	IWGSC_genic	TraesCS3A01G481200	0.3563	0.4587	17	477	264	10	0	2.2135	62.1094	34.375	1.3021	0
AX-110090525	cfn2587914	PolyHighResolution	chr5A	IWGSC_intergenic	---	0.3553	0.4581	22	479	264	3	0	2.8646	62.3698	34.375	0.3906	0
AX-110090603	cfn0890741	PolyHighResolution	chr7A	IWGSC_genic	TraesCS7A01G429400	0.1455	0.2487	13	109	640	6	0	1.6927	14.1927	83.3333	0.7812	0
AX-110090938	cfn0569589	PolyHighResolution	chr2A	IWGSC_genic	TraesCS2A01G477900	0.4886	0.4997	17	363	380	8	0	2.2135	47.2656	49.4792	1.0417	0
AX-110091379	cfn1016764	PolyHighResolution	chr1A	IWGSC_intergenic	---	0.4668	0.4978	0	344	393	31	0	0	44.7917	51.1719	4.0365	0
AX-110091398	cfn0896058	PolyHighResolution	chr7A	IWGSC_intergenic	---	0.0726	0.1346	7	55	703	3	0	0.9115	7.1615	91.5365	0.3906	0
AX-110092832	cfn2353033	PolyHighResolution	chr4A	IWGSC_intergenic	---	0.1525	0.2585	12	115	639	2	0	1.5625	14.974	83.2031	0.2604	0
AX-110092877	cfn0579409	PolyHighResolution	chr2A	IWGSC_genic	TraesCS2A01G540000	0.3374	0.4471	17	251	493	7	0	2.2135	32.6823	64.1927	0.9115	0
AX-110094676	cfn0893199	PolyHighResolution	chr7A	IWGSC_genic	TraesCS7A01G348600	0.1483	0.2527	13	112	643	0	0	1.6927	14.5833	83.724	0	0
AX-110095653	cfn0723786	PolyHighResolution	chr4A	IWGSC_genic	TraesCS4A01G335200	0.2794	0.4026	225	356	138	49	0	29.2969	46.3542	17.9688	6.3802	0
AX-110095875	cfn0743121	PolyHighResolution	chr4A	IWGSC_intergenic	TraesCS4A01G025300	0.4089	0.4834	19	438	303	8	0	2.474	57.0312	39.4531	1.0417	0
AX-110095940	cfn0907780	PolyHighResolution	chr7A	IWGSC_genic	TraesCS7A01G264000	0.2614	0.3861	13	551	195	9	0	1.6927	71.7448	25.3906	1.1719	0
AX-110096232	cfn0661334	PolyHighResolution	chr3A	IWGSC_intergenic	TraesCS3A01G335700LC	0.4907	0.4998	15	368	382	3	0	1.9531	47.9167	49.7396	0.3906	0
AX-110097045	cfn0915172	PolyHighResolution	chr7B	IWGSC_intergenic	TraesCS7B01G475100	0.4123	0.4846	0	308	439	21	0	0	40.1042	57.1615	2.7344	0
AX-110097210	cfn0905725	PolyHighResolution	chr7A	IWGSC_intergenic	---	0.0543	0.1027	10	714	41	3	0	1.3021	92.9688	5.3385	0.3906	0
AX-110097562	cfn0731654	PolyHighResolution	chr4A	IWGSC_genic	---	0.1651	0.2757	9	124	627	8	0	1.1719	16.1458	81.6406	1.0417	0
AX-110098504	Kukri_c14134_415	PolyHighResolution	chr7D	Infinium_90K	TraesCS7D01G226100	0.331	0.4429	27	485	240	16	0	3.5156	63.151	31.25	2.0833	0
AX-110098694	cfn0669037	PolyHighResolution	chr3A	IWGSC_genic	TraesCS3A01G504700	0.0281	0.0546	80	657	19	12	0	10.4167	85.5469	2.474	1.5625	0
AX-110099592	cfn0834536	PolyHighResolution	chr6A	IWGSC_genic	TraesCS6A01G301800	0.2152	0.3378	13	161	587	7	0	1.6927	20.9635	76.4323	0.9115	0
AX-110100626	cfn0941270	PolyHighResolution	chr7D	IWGSC_intergenic	---	0.1548	0.2616	14	115	628	11	0	1.8229	14.974	81.7708	1.4323	0
AX-110101354	cfn0773459	PolyHighResolution	chr5A	IWGSC_genic	---	0.1034	0.1855	9	676	78	5	0	1.1719	88.0208	10.1562	0.651	0
AX-110103076	cfn0572061	PolyHighResolution	chr2A	IWGSC_genic	TraesCS2A01G575700	0.3373	0.4471	14	252	495	7	0	1.8229	32.8125	64.4531	0.9115	0
AX-110104636	cfn0502074	PolyHighResolution	chr1A	IWGSC_genic	TraesCS1A01G445800	0.2322	0.3566	15	173	572	8	0	1.9531	22.526	74.4792	1.0417	0
AX-110104845	cfn0302932	PolyHighResolution	chr4A	BW_ISBPs	---	0.1933	0.3119	5	145	605	13	0	0.651	18.8802	78.776	1.6927	0
AX-110108442	wsnp_Ex_c27323_36528037	PolyHighResolution	chr7B	Infinium_90K	TraesCS7B01G323100	0.1758	0.2897	9	132	619	8	0	1.1719	17.1875	80.599	1.0417	0
AX-110109843	cfn0137660	PolyHighResolution	chr5D	BW_ISBPs	TraesCS5D01G284600	0.1205	0.2119	11	657	90	10	0	1.4323	85.5469	11.7188	1.3021	0
AX-110110360	cfn0662517	PolyHighResolution	chr3A	IWGSC_intergenic	TraesCS3A01G423200	0.3369	0.4468	17	253	498	0	0	2.2135	32.9427	64.8438	0	0
AX-110111556	contig93260_381_BS00023112	PolyHighResolution	chr4D	BBSRC_Axiom_validated	TraesCS4D01G285000	0.1571	0.2648	25	115	617	11	0	3.2552	14.974	80.3385	1.4323	0
AX-110111630	cfn3040123	PolyHighResolution	chr6B	IWGSC_intergenic	---	0.3598	0.4607	11	267	475	15	0	1.4323	34.7656	61.849	1.9531	0
AX-110111814	cfn0813318	PolyHighResolution	chr5B	IWGSC_genic	TraesCS5B01G049400	0.1691	0.281	2	127	624	15	0	0.2604	16.5365	81.25	1.9531	0
AX-110112300	cfn0527720	PolyHighResolution	chr1A	IWGSC_intergenic	TraesCS1A01G033600	0.1867	0.3036	12	140	610	6	0	1.5625	18.2292	79.4271	0.7812	0
AX-110114261	cfn0671858	PolyHighResolution	chr3A	IWGSC_genic	TraesCS3A01G023400	0.2639	0.3885	21	195	544	8	0	2.7344	25.3906	70.8333	1.0417	0
AX-110114533	cfn0725855	PolyHighResolution	chr4A	IWGSC_genic	TraesCS4A01G486100	0.1768	0.2911	7	134	624	3	0	0.9115	17.4479	81.25	0.3906	0
AX-110115980	cfn0587335	PolyHighResolution	chr2A	IWGSC_genic	TraesCS2A01G486400	0.0845	0.1546	20	683	63	2	0	2.6042	88.9323	8.2031	0.2604	0
AX-110115982	cfn0886258	PolyHighResolution	chr7A	IWGSC_intergenic	---	0.3582	0.4598	6	482	269	11	0	0.7812	62.7604	35.026	1.4323	0
AX-110117291	cfn0634016	PolyHighResolution	chr2B	IWGSC_genic	TraesCS2B01G192900	0.0107	0.0211	13	8	742	5	0	1.6927	1.0417	96.6146	0.651	0
AX-110119111	cfn0788255	PolyHighResolution	chr5B	IWGSC_intergenic	TraesCS5B01G503200	0.3981	0.4792	17	446	295	10	0	2.2135	58.0729	38.4115	1.3021	0
AX-110120052	cfn0811117	PolyHighResolution	chr5B	IWGSC_intergenic	---	0.3342	0.445	23	494	248	3	0	2.9948	64.3229	32.2917	0.3906	0
AX-110124134	cfn1377973	PolyHighResolution	chr2A	IWGSC_intergenic	---	0.4218	0.4878	23	429	313	3	0	2.9948	55.8594	40.7552	0.3906	0
AX-110127328	cfn0349295	PolyHighResolution	chr2A	BW_ISBPs	---	0.2095	0.3313	13	158	596	1	0	1.6927	20.5729	77.6042	0.1302	0
AX-110127558	cfn0852325	PolyHighResolution	chr6B	IWGSC_intergenic	TraesCS6B01G387300	0.1769	0.2912	0	619	133	16	0	0	80.599	17.3177	2.0833	0
AX-110127614	cfn0677453	PolyHighResolution	chr3B	IWGSC_intergenic	---	0.1295	0.2255	13	652	97	6	0	1.6927	84.8958	12.6302	0.7812	0
AX-110128086	cfn2349628	PolyHighResolution	chr4A	IWGSC_intergenic	---	0.1541	0.2606	11	637	116	4	0	1.4323	82.9427	15.1042	0.5208	0
AX-110128166	cfn0544817	PolyHighResolution	chr1B	IWGSC_intergenic	---	0.3499	0.455	22	260	483	3	0	2.8646	33.8542	62.8906	0.3906	0
AX-110128290	cfn2744168	PolyHighResolution	chr5B	IWGSC_intergenic	---	0.0199	0.0391	0	737	15	16	0	0	95.9635	1.9531	2.0833	0
AX-110129788	cfn3175840	PolyHighResolution	chr6D	IWGSC_intergenic	---	0.3379	0.4474	20	486	248	14	0	2.6042	63.2812	32.2917	1.8229	0
AX-110130634	cfn0000632	PolyHighResolution	chr7A	DIGITAL_Axiom_validated	---	0.243	0.3679	15	567	182	4	0	1.9531	73.8281	23.6979	0.5208	0
AX-110130736	cfn2728525	PolyHighResolution	chr5B	IWGSC_intergenic	---	0.3603	0.4609	0	483	272	13	0	0	62.8906	35.4167	1.6927	0
AX-110132670	cfn0515119	PolyHighResolution	chr1A	IWGSC_intergenic	---	0.2703	0.3945	16	203	548	1	0	2.0833	26.4323	71.3542	0.1302	0
AX-110133718	cfn0756750	PolyHighResolution	chr4D	IWGSC_intergenic	---	0.1823	0.2981	8	138	619	3	0	1.0417	17.9688	80.599	0.3906	0
AX-110141523	cfn0355359	PolyHighResolution	chr6B	BW_ISBPs	---	0.4	0.48	4	300	450	14	0	0.5208	39.0625	58.5938	1.8229	0
AX-110142410	cfn0517977	PolyHighResolution	chr1A	IWGSC_intergenic	TraesCS1A01G532900LC	0.3166	0.4328	12	505	234	17	0	1.5625	65.7552	30.4688	2.2135	0
AX-110142967	cfn0808697	PolyHighResolution	chr5B	IWGSC_intergenic	TraesCS5B01G326900	0.4692	0.4981	0	388	343	37	0	0	50.5208	44.6615	4.8177	0
AX-110145544	cfn0672987	PolyHighResolution	chr3A	IWGSC_intergenic	TraesCS3A01G034600	0.1798	0.295	25	132	602	9	0	3.2552	17.1875	78.3854	1.1719	0
AX-110148220	cfn3615373	PolyHighResolution	chr7D	IWGSC_intergenic	---	0.1235	0.2164	105	80	568	15	0	13.6719	10.4167	73.9583	1.9531	0
AX-110160198	cfn3624436	PolyHighResolution	chr7D	IWGSC_intergenic	---	0.2652	0.3897	160	157	435	16	0	20.8333	20.4427	56.6406	2.0833	0
AX-110165332	cfn0832488	PolyHighResolution	chr6A	IWGSC_intergenic	---	0.0876	0.1599	19	65	677	7	0	2.474	8.4635	88.151	0.9115	0
AX-110167789	cfn0279989	PolyHighResolution	chr2A	BW_ISBPs	---	0.4043	0.4817	19	302	445	2	0	2.474	39.3229	57.9427	0.2604	0
AX-110168791	cfn0570540	PolyHighResolution	chr2A	IWGSC_intergenic	TraesCS2A01G445000	0.2527	0.3777	18	556	188	6	0	2.3438	72.3958	24.4792	0.7812	0
AX-110171865	cfn0698952	PolyHighResolution	chr3B	IWGSC_intergenic	TraesCS3B01G598000	0.4591	0.4967	0	410	348	10	0	0	53.3854	45.3125	1.3021	0
AX-110172780	cfn0798138	PolyHighResolution	chr5B	IWGSC_intergenic	---	0.017	0.0335	175	10	577	6	0	22.7865	1.3021	75.1302	0.7812	0
AX-110172785	cfn2810154	PolyHighResolution	chr5D	IWGSC_intergenic	---	0.1315	0.2284	25	96	634	13	0	3.2552	12.5	82.5521	1.6927	0
AX-110173783	cfn0836700	PolyHighResolution	chr6A	IWGSC_intergenic	---	0.4597	0.4967	11	402	342	13	0	1.4323	52.3438	44.5312	1.6927	0
AX-110190348	cfn1508021	PolyHighResolution	chr2A	IWGSC_intergenic	---	0.2322	0.3566	0	173	572	23	0	0	22.526	74.4792	2.9948	0
AX-110193152	cfn2619758	PolyHighResolution	chr5B	IWGSC_intergenic	---	0.4887	0.4997	0	384	367	17	0	0	50	47.7865	2.2135	0
AX-110193516	cfn1291994	PolyHighResolution	chr1B	IWGSC_intergenic	---	0.1464	0.25	3	111	647	7	0	0.3906	14.4531	84.2448	0.9115	0
AX-110198218	cfn2803595	PolyHighResolution	chr5D	IWGSC_intergenic	---	0.2079	0.3294	24	152	579	13	0	3.125	19.7917	75.3906	1.6927	0
AX-110205975	cfn2413551	PolyHighResolution	chr4B	IWGSC_intergenic	---	0.1997	0.3197	17	593	148	10	0	2.2135	77.2135	19.2708	1.3021	0
AX-110210835	cfn1068157	PolyHighResolution	chr1A	IWGSC_intergenic	---	0.1607	0.2698	0	122	637	9	0	0	15.8854	82.9427	1.1719	0
AX-110220820	cfn0744743	PolyHighResolution	chr4B	IWGSC_intergenic	---	0.1933	0.3119	6	144	601	17	0	0.7812	18.75	78.2552	2.2135	0
AX-110227940	cfn1597241	PolyHighResolution	chr2B	IWGSC_intergenic	---	0.0292	0.0567	10	22	732	4	0	1.3021	2.8646	95.3125	0.5208	0
AX-110228297	cfn0722794	PolyHighResolution	chr4A	IWGSC_intergenic	---	0.4402	0.4929	94	370	291	13	0	12.2396	48.1771	37.8906	1.6927	0
AX-110229332	cfn3150524	PolyHighResolution	chr6D	IWGSC_intergenic	---	0.4797	0.4992	46	371	342	9	0	5.9896	48.3073	44.5312	1.1719	0
AX-110229700	cfn2440594	PolyHighResolution	chr4B	IWGSC_intergenic	---	0.057	0.1074	8	43	712	5	0	1.0417	5.599	92.7083	0.651	0
AX-110232345	cfn1426257	PolyHighResolution	chr2A	IWGSC_intergenic	---	0.1755	0.2894	14	132	620	2	0	1.8229	17.1875	80.7292	0.2604	0
AX-110235309	cfn2208857	PolyHighResolution	chr3D	IWGSC_intergenic	---	0.0094	0.0186	13	7	738	10	0	1.6927	0.9115	96.0938	1.3021	0
AX-110235686	cfn2128851	PolyHighResolution	chr3B	IWGSC_intergenic	---	0.2898	0.4116	21	215	527	5	0	2.7344	27.9948	68.6198	0.651	0
AX-110241305	cfn2440055	PolyHighResolution	chr4B	IWGSC_intergenic	---	0.4735	0.4986	26	388	349	5	0	3.3854	50.5208	45.4427	0.651	0
AX-110244083	cfn1203846	PolyHighResolution	chr1B	IWGSC_intergenic	---	0.1062	0.1899	1	673	80	14	0	0.1302	87.6302	10.4167	1.8229	0
AX-110245402	cfn3609076	PolyHighResolution	chr7D	IWGSC_intergenic	---	0.0079	0.0158	7	6	749	6	0	0.9115	0.7812	97.526	0.7812	0
AX-110246258	cfn1409601	PolyHighResolution	chr2A	IWGSC_intergenic	---	0.2279	0.3519	32	559	165	12	0	4.1667	72.7865	21.4844	1.5625	0
AX-110251100	cfn0658599	PolyHighResolution	chr3A	IWGSC_intergenic	---	0.1285	0.2239	9	658	97	4	0	1.1719	85.6771	12.6302	0.5208	0
AX-110255393	cfn0515800	PolyHighResolution	chr1A	IWGSC_intergenic	TraesCS1A01G372900	0.3881	0.475	13	288	454	13	0	1.6927	37.5	59.1146	1.6927	0
AX-110255726	cfn3172155	PolyHighResolution	chr6D	IWGSC_intergenic	---	0.144	0.2466	17	106	630	15	0	2.2135	13.8021	82.0312	1.9531	0
AX-110257972	cfn1811925	PolyHighResolution	chr3A	IWGSC_intergenic	---	0.1341	0.2323	10	652	101	5	0	1.3021	84.8958	13.151	0.651	0
AX-110259946	cfn1240492	PolyHighResolution	chr1B	IWGSC_intergenic	---	0.3937	0.4774	0	287	442	39	0	0	37.3698	57.5521	5.0781	0
AX-110260025	cfn1497685	PolyHighResolution	chr2A	IWGSC_intergenic	---	0.3779	0.4702	18	461	280	9	0	2.3438	60.026	36.4583	1.1719	0
AX-110260756	cfn3054196	PolyHighResolution	chr6B	IWGSC_intergenic	---	0.2217	0.3451	82	145	509	32	0	10.6771	18.8802	66.276	4.1667	0
AX-110265022	cfn1012783	PolyHighResolution	chr1A	IWGSC_intergenic	---	0.2013	0.3216	6	599	151	12	0	0.7812	77.9948	19.6615	1.5625	0
AX-110267038	cfn1731444	PolyHighResolution	chr2B	IWGSC_intergenic	TraesCS2B01G024100LC	0.2065	0.3277	0	152	584	32	0	0	19.7917	76.0417	4.1667	0
AX-110269386	cfn0854981	PolyHighResolution	chr6B	IWGSC_intergenic	TraesCS6B01G824700LC	0.4812	0.4993	0	386	358	24	0	0	50.2604	46.6146	3.125	0
AX-110270718	cfn1515684	PolyHighResolution	chr2A	IWGSC_intergenic	---	0.2928	0.4142	20	524	217	7	0	2.6042	68.2292	28.2552	0.9115	0
AX-110270864	cfn0711457	PolyHighResolution	chr3B	IWGSC_intergenic	---	0.4092	0.4835	29	302	436	1	0	3.776	39.3229	56.7708	0.1302	0
AX-110271003	cfn1896665	PolyHighResolution	chr3A	IWGSC_intergenic	---	0.3944	0.4777	0	456	297	15	0	0	59.375	38.6719	1.9531	0
AX-110271629	contig98586_601_BS00061271	PolyHighResolution	chr7B	BBSRC_Axiom_validated	---	0.0721	0.1338	10	54	695	9	0	1.3021	7.0312	90.4948	1.1719	0
AX-110271644	cfn1113039	PolyHighResolution	chr1A	IWGSC_intergenic	---	0.3638	0.4629	79	247	432	10	0	10.2865	32.1615	56.25	1.3021	0
AX-110272574	cfn2394899	PolyHighResolution	chr4B	IWGSC_intergenic	---	0.2647	0.3893	18	198	550	2	0	2.3438	25.7812	71.6146	0.2604	0
AX-110274203	cfn0537631	PolyHighResolution	chr1B	IWGSC_intergenic	---	0.4138	0.4851	0	442	312	14	0	0	57.5521	40.625	1.8229	0
AX-110275579	cfn0996444	PolyHighResolution	chr1A	IWGSC_intergenic	---	0.1003	0.1804	9	76	682	1	0	1.1719	9.8958	88.8021	0.1302	0
AX-110278404	cfn0444190	PolyHighResolution	chr3B	BW_ISBPs	---	0.1678	0.2793	19	124	615	10	0	2.474	16.1458	80.0781	1.3021	0
AX-110279986	cfn1584206	PolyHighResolution	chr2B	IWGSC_intergenic	---	0.0127	0.0251	54	9	700	5	0	7.0312	1.1719	91.1458	0.651	0
AX-110280549	cfn2339240	PolyHighResolution	chr4A	IWGSC_intergenic	---	0.4014	0.4805	16	297	443	12	0	2.0833	38.6719	57.6823	1.5625	0
AX-110280567	cfn3569042	PolyHighResolution	chr7B	IWGSC_intergenic	---	0.2721	0.3961	14	200	535	19	0	1.8229	26.0417	69.6615	2.474	0
AX-110281244	cfn0857854	PolyHighResolution	chr6B	IWGSC_intergenic	---	0.2056	0.3267	152	479	124	13	0	19.7917	62.3698	16.1458	1.6927	0
AX-110283160	cfn2511436	PolyHighResolution	chr5A	IWGSC_intergenic	---	0.1667	0.2778	17	615	123	13	0	2.2135	80.0781	16.0156	1.6927	0
AX-110283255	cfn3104172	PolyHighResolution	chr6B	IWGSC_intergenic	---	0.4703	0.4982	25	392	348	3	0	3.2552	51.0417	45.3125	0.3906	0
AX-110284276	cfn2500550	PolyHighResolution	chr5A	IWGSC_intergenic	---	0.0085	0.0168	54	702	6	6	0	7.0312	91.4062	0.7812	0.7812	0
AX-110284733	cfn2204281	PolyHighResolution	chr3D	IWGSC_intergenic	---	0.421	0.4875	24	309	425	10	0	3.125	40.2344	55.3385	1.3021	0
AX-110289306	cfn3377719	PolyHighResolution	chr7A	IWGSC_intergenic	TraesCS7A01G021100	0.2712	0.3953	0	551	205	12	0	0	71.7448	26.6927	1.5625	0
AX-110289687	cfn1810986	PolyHighResolution	chr3A	IWGSC_intergenic	---	0.1574	0.2653	2	119	637	10	0	0.2604	15.4948	82.9427	1.3021	0
AX-110290366	cfn1883681	PolyHighResolution	chr3A	IWGSC_intergenic	---	0.0481	0.0916	12	36	712	8	0	1.5625	4.6875	92.7083	1.0417	0
AX-110291856	cfn3178691	PolyHighResolution	chr7A	IWGSC_intergenic	---	0.0029	0.0057	66	2	699	1	0	8.5938	0.2604	91.0156	0.1302	0
AX-110293410	cfn2193238	PolyHighResolution	chr3B	IWGSC_intergenic	---	0.254	0.379	10	189	555	14	0	1.3021	24.6094	72.2656	1.8229	0
AX-110311726	cfn2379467	PolyHighResolution	chr4B	IWGSC_intergenic	---	0.0128	0.0252	55	9	695	9	0	7.1615	1.1719	90.4948	1.1719	0
AX-110312902	cfn2712774	PolyHighResolution	chr5B	IWGSC_intergenic	---	0.4507	0.4951	10	401	329	28	0	1.3021	52.2135	42.8385	3.6458	0
AX-110317167	cfn1300581	PolyHighResolution	chr1D	IWGSC_intergenic	---	0.0974	0.1759	20	667	72	9	0	2.6042	86.849	9.375	1.1719	0
AX-110317296	cfn0716513	PolyHighResolution	chr3D	IWGSC_intergenic	TraesCS3D01G341200LC	0.1852	0.3018	2	138	607	21	0	0.2604	17.9688	79.0365	2.7344	0
AX-110317384	cfn0878017	PolyHighResolution	chr6D	IWGSC_intergenic	TraesCS6D01G398400	0.2355	0.36	51	162	526	29	0	6.6406	21.0938	68.4896	3.776	0
AX-110317439	cfn2116724	PolyHighResolution	chr3B	IWGSC_intergenic	---	0.127	0.2217	3	96	660	9	0	0.3906	12.5	85.9375	1.1719	0
AX-110318050	cfn0353298	PolyHighResolution	chr2A	BW_ISBPs	---	0.4447	0.4939	14	334	417	3	0	1.8229	43.4896	54.2969	0.3906	0
AX-110320659	cfn0918592	PolyHighResolution	chr7B	IWGSC_intergenic	TraesCS7B01G627400LC	0.2769	0.4005	22	530	203	13	0	2.8646	69.0104	26.4323	1.6927	0
AX-110322134	cfn3196184	PolyHighResolution	chr7A	IWGSC_intergenic	---	0.0761	0.1406	18	57	692	1	0	2.3438	7.4219	90.1042	0.1302	0
AX-110323417	cfn1035207	PolyHighResolution	chr1A	IWGSC_intergenic	---	0.498	0.5	19	372	369	8	0	2.474	48.4375	48.0469	1.0417	0
AX-110323458	cfn2455125	PolyHighResolution	chr4D	IWGSC_intergenic	---	0.17	0.2822	0	625	128	15	0	0	81.3802	16.6667	1.9531	0
AX-110324643	cfn2351450	PolyHighResolution	chr4A	IWGSC_intergenic	---	0.3577	0.4595	16	474	264	14	0	2.0833	61.7188	34.375	1.8229	0
AX-110329970	cfn1320920	PolyHighResolution	chr1D	IWGSC_intergenic	---	0.3668	0.4645	14	466	270	18	0	1.8229	60.6771	35.1562	2.3438	0
AX-110333985	cfn1971786	PolyHighResolution	chr3B	IWGSC_intergenic	---	0.1096	0.1952	17	82	666	3	0	2.2135	10.6771	86.7188	0.3906	0
AX-110335659	cfn2935637	PolyHighResolution	chr6A	IWGSC_intergenic	---	0.0142	0.028	123	9	624	12	0	16.0156	1.1719	81.25	1.5625	0
AX-110339644	cfn0132856	PolyHighResolution	chr6B	BW_ISBPs	---	0.1342	0.2324	96	89	574	9	0	12.5	11.5885	74.7396	1.1719	0
AX-110339899	cfn2335334	PolyHighResolution	chr4A	IWGSC_intergenic	---	0.1238	0.217	14	93	658	3	0	1.8229	12.1094	85.6771	0.3906	0
AX-110344809	cfn1714341	PolyHighResolution	chr2B	IWGSC_intergenic	---	0.4505	0.4951	15	411	337	5	0	1.9531	53.5156	43.8802	0.651	0
AX-110348138	cfn1483635	PolyHighResolution	chr2A	IWGSC_intergenic	---	0.2062	0.3274	17	153	589	9	0	2.2135	19.9219	76.6927	1.1719	0
AX-110354619	cfn0501383	PolyHighResolution	chr1A	IWGSC_intergenic	---	0.1148	0.2033	13	86	663	6	0	1.6927	11.1979	86.3281	0.7812	0
AX-110356427	cfn0176086	PolyHighResolution	chr7A	BW_ISBPs	---	0.1916	0.3098	24	599	142	3	0	3.125	77.9948	18.4896	0.3906	0
AX-110357634	cfn0394797	PolyHighResolution	chr3A	BW_ISBPs	TraesCS3A01G384300LC	0.0108	0.0213	13	8	735	12	0	1.6927	1.0417	95.7031	1.5625	0
AX-110360661	cfn0828064	PolyHighResolution	chr6A	IWGSC_genic	TraesCS6A01G399100	0.0195	0.0382	304	9	453	2	0	39.5833	1.1719	58.9844	0.2604	0
AX-110360742	cfn2564713	PolyHighResolution	chr5A	IWGSC_intergenic	---	0.0871	0.159	7	692	66	3	0	0.9115	90.1042	8.5938	0.3906	0
AX-110360982	Tdurum_contig69600_415	PolyHighResolution	chr6B	Infinium_90K	TraesCS6B01G262400	0.1282	0.2235	0	653	96	19	0	0	85.026	12.5	2.474	0
AX-110361813	cfn0867054	PolyHighResolution	chr6B	IWGSC_genic	TraesCS6B01G150000	0.4919	0.4999	14	366	378	10	0	1.8229	47.6562	49.2188	1.3021	0
AX-110362971	cfn0868820	PolyHighResolution	chr6B	IWGSC_intergenic	TraesCS6B01G002500	0.4076	0.4829	0	311	452	5	0	0	40.4948	58.8542	0.651	0
AX-110363112	cfn1546028	PolyHighResolution	chr2B	IWGSC_intergenic	---	0.1497	0.2546	76	568	100	24	0	9.8958	73.9583	13.0208	3.125	0
AX-110363693	cfn1519314	PolyHighResolution	chr2A	IWGSC_intergenic	---	0.3514	0.4558	0	491	266	11	0	0	63.9323	34.6354	1.4323	0
AX-110364549	cfn0753788	PolyHighResolution	chr4B	IWGSC_intergenic	TraesCS4B01G004800	0.2928	0.4142	97	454	188	29	0	12.6302	59.1146	24.4792	3.776	0
AX-110365382	cfn0644619	PolyHighResolution	chr2B	IWGSC_genic	TraesCS2B01G040300	0.2206	0.3439	95	491	139	43	0	12.3698	63.9323	18.099	5.599	0
AX-110365489	cfn0932650	PolyHighResolution	chr7B	IWGSC_genic	TraesCS7B01G047400	0.4268	0.4893	19	315	423	11	0	2.474	41.0156	55.0781	1.4323	0
AX-110365850	cfn0728433	PolyHighResolution	chr4A	IWGSC_genic	TraesCS4A01G327400	0.1324	0.2297	175	498	76	19	0	22.7865	64.8438	9.8958	2.474	0
AX-110366060	cfn2456482	PolyHighResolution	chr4D	IWGSC_intergenic	---	0.0054	0.0107	5	4	743	16	0	0.651	0.5208	96.7448	2.0833	0
AX-110366451	cfn0019773	PolyHighResolution	chr2B	DIGITAL_Axiom_validated	---	0.1992	0.319	12	149	599	8	0	1.5625	19.401	77.9948	1.0417	0
AX-110366628	cfn0789356	PolyHighResolution	chr5B	IWGSC_genic	TraesCS5B01G272700	0.0073	0.0144	204	547	4	13	0	26.5625	71.224	0.5208	1.6927	0
AX-110367216	cfn0792363	PolyHighResolution	chr5B	IWGSC_genic	TraesCS5B01G494300	0.0671	0.1252	4	51	709	4	0	0.5208	6.6406	92.3177	0.5208	0
AX-110367362	cfn0666562	PolyHighResolution	chr3A	IWGSC_genic	TraesCS3A01G494400	0.4656	0.4976	24	345	396	3	0	3.125	44.9219	51.5625	0.3906	0
AX-110367696	cfn2711104	PolyHighResolution	chr5B	IWGSC_intergenic	---	0.4139	0.4852	29	303	429	7	0	3.776	39.4531	55.8594	0.9115	0
AX-110369723	cfn0537803	PolyHighResolution	chr1B	IWGSC_genic	TraesCS1B01G296500	0.1839	0.3002	13	137	608	10	0	1.6927	17.8385	79.1667	1.3021	0
AX-110369801	cfn2564536	PolyHighResolution	chr5A	IWGSC_intergenic	---	0.1195	0.2105	9	90	663	6	0	1.1719	11.7188	86.3281	0.7812	0
AX-110370735	cfn0933105	PolyHighResolution	chr7B	IWGSC_genic	TraesCS7B01G130500	0.2697	0.3939	0	547	202	19	0	0	71.224	26.3021	2.474	0
AX-110370989	cfn0503158	PolyHighResolution	chr1A	IWGSC_genic	TraesCS1A01G433300	0.1727	0.2857	11	129	618	10	0	1.4323	16.7969	80.4688	1.3021	0
AX-110371222	cfn0879873	PolyHighResolution	chr6D	IWGSC_genic	TraesCS6D01G406900	0.3513	0.4558	0	267	493	8	0	0	34.7656	64.1927	1.0417	0
AX-110373291	F0Z7V0F01BLCQ1_95_BS00063818	PolyHighResolution	chr5A	BBSRC_Axiom_validated	---	0.3454	0.4522	13	489	258	8	0	1.6927	63.6719	33.5938	1.0417	0
AX-110373367	cfn3170209	PolyHighResolution	chr6D	IWGSC_intergenic	---	0.4933	0.4999	205	263	256	44	0	26.6927	34.2448	33.3333	5.7292	0
AX-110375518	cfn0724952	PolyHighResolution	chr4A	IWGSC_genic	TraesCS4A01G366200	0.2145	0.3369	6	597	163	2	0	0.7812	77.7344	21.224	0.2604	0
AX-110375618	cfn0617371	PolyHighResolution	chr2B	IWGSC_intergenic	---	0.0915	0.1663	10	685	69	4	0	1.3021	89.1927	8.9844	0.5208	0
AX-110375715	cfn3287499	PolyHighResolution	chr7A	IWGSC_intergenic	---	0.3836	0.4729	16	285	458	9	0	2.0833	37.1094	59.6354	1.1719	0
AX-110375826	cfn0936534	PolyHighResolution	chr7B	IWGSC_genic	TraesCS7B01G114200	0.1592	0.2677	16	117	618	17	0	2.0833	15.2344	80.4688	2.2135	0
AX-110375853	cfn1837365	PolyHighResolution	chr3A	IWGSC_genic	TraesCS3A01G272800	0.1788	0.2936	12	611	133	12	0	1.5625	79.5573	17.3177	1.5625	0
AX-110376067	cfn0746349	PolyHighResolution	chr4B	IWGSC_intergenic	---	0.382	0.4722	10	285	461	12	0	1.3021	37.1094	60.026	1.5625	0
AX-110376374	cfn2816247	PolyHighResolution	chr5D	IWGSC_intergenic	---	0.1606	0.2697	10	120	627	11	0	1.3021	15.625	81.6406	1.4323	0
AX-110376915	cfn3475530	PolyHighResolution	chr7B	IWGSC_intergenic	---	0.4613	0.497	21	340	397	10	0	2.7344	44.2708	51.6927	1.3021	0
AX-110377517	cfn2123800	PolyHighResolution	chr3B	IWGSC_intergenic	---	0.4483	0.4947	18	411	334	5	0	2.3438	53.5156	43.4896	0.651	0
AX-110377574	cfn0504956	PolyHighResolution	chr1A	IWGSC_intergenic	---	0.1974	0.3168	11	606	149	2	0	1.4323	78.9062	19.401	0.2604	0
AX-110377690	cfn0899767	PolyHighResolution	chr7A	IWGSC_intergenic	TraesCS7A01G172700	0.1596	0.2682	0	120	632	16	0	0	15.625	82.2917	2.0833	0
AX-110378255	cfn3233719	PolyHighResolution	chr7A	IWGSC_intergenic	---	0.269	0.3933	14	198	538	18	0	1.8229	25.7812	70.0521	2.3438	0
AX-110379199	cfn1101992	PolyHighResolution	chr1A	IWGSC_intergenic	---	0.2951	0.4161	245	363	152	8	0	31.901	47.2656	19.7917	1.0417	0
AX-110379431	cfn0759161	PolyHighResolution	chr5A	IWGSC_intergenic	---	0.0929	0.1685	64	64	625	15	0	8.3333	8.3333	81.3802	1.9531	0
AX-110380043	cfn0897624	PolyHighResolution	chr7A	IWGSC_intergenic	TraesCS7A01G717900LC	0.277	0.4005	16	522	200	30	0	2.0833	67.9688	26.0417	3.9062	0
AX-110380275	cfn0906031	PolyHighResolution	chr7A	IWGSC_genic	TraesCS7A01G082200	0.2456	0.3706	17	562	183	6	0	2.2135	73.1771	23.8281	0.7812	0
AX-110380874	cfn0242649	PolyHighResolution	chr6B	BW_ISBPs	---	0.238	0.3627	11	178	570	9	0	1.4323	23.1771	74.2188	1.1719	0
AX-110382822	cfn3371227	PolyHighResolution	chr7A	IWGSC_intergenic	---	0.4735	0.4986	23	349	388	8	0	2.9948	45.4427	50.5208	1.0417	0
AX-110382989	cfn2524013	PolyHighResolution	chr5A	IWGSC_intergenic	---	0.429	0.4899	47	305	406	10	0	6.1198	39.7135	52.8646	1.3021	0
AX-110383547	cfn0101832	PolyHighResolution	chr4A	BW_ISBPs	---	0.3356	0.4459	12	497	251	8	0	1.5625	64.7135	32.6823	1.0417	0
AX-110383718	cfn0671658	PolyHighResolution	chr3A	IWGSC_intergenic	TraesCS3A01G021800	0.3192	0.4346	118	433	203	14	0	15.3646	56.3802	26.4323	1.8229	0
AX-110384311	cfn0723809	PolyHighResolution	chr4A	IWGSC_genic	TraesCS4A01G335300	0.3179	0.4337	21	233	500	14	0	2.7344	30.3385	65.1042	1.8229	0
AX-110384966	cfn2600567	PolyHighResolution	chr5A	IWGSC_intergenic	---	0.2779	0.4013	72	460	177	59	0	9.375	59.8958	23.0469	7.6823	0
AX-110385223	cfn2416177	PolyHighResolution	chr4B	IWGSC_intergenic	---	0.2206	0.3438	20	163	576	9	0	2.6042	21.224	75	1.1719	0
AX-110385473	cfn0593042	PolyHighResolution	chr2A	IWGSC_genic	TraesCS2A01G069400	0.1876	0.3048	13	139	602	14	0	1.6927	18.099	78.3854	1.8229	0
AX-110385823	cfn0934396	PolyHighResolution	chr7B	IWGSC_genic	TraesCS7B01G020600	0.2792	0.4025	15	208	537	8	0	1.9531	27.0833	69.9219	1.0417	0
AX-110385957	cfn2512885	PolyHighResolution	chr5A	IWGSC_intergenic	---	0.4134	0.485	0	430	303	35	0	0	55.9896	39.4531	4.5573	0
AX-110387447	cfn0861867	PolyHighResolution	chr6B	IWGSC_intergenic	---	0.4469	0.4944	20	328	406	14	0	2.6042	42.7083	52.8646	1.8229	0
AX-110387618	cfn0545360	PolyHighResolution	chr1B	IWGSC_genic	TraesCS1B01G255100	0.0102	0.0201	76	682	7	3	0	9.8958	88.8021	0.9115	0.3906	0
AX-110387692	cfn2026114	PolyHighResolution	chr3B	IWGSC_intergenic	---	0.2651	0.3896	0	549	198	21	0	0	71.4844	25.7812	2.7344	0
AX-110387876	cfn0734896	PolyHighResolution	chr4A	IWGSC_genic	TraesCS4A01G419600	0.1664	0.2775	9	621	124	14	0	1.1719	80.8594	16.1458	1.8229	0
AX-110389162	cfn0558543	PolyHighResolution	chr1B	IWGSC_genic	TraesCS1B01G007900	0.2228	0.3463	20	164	572	12	0	2.6042	21.3542	74.4792	1.5625	0
AX-110389246	cfn0571408	PolyHighResolution	chr2A	IWGSC_genic	TraesCS2A01G478600	0.3152	0.4317	26	232	504	6	0	3.3854	30.2083	65.625	0.7812	0
AX-110389758	cfn0772770	PolyHighResolution	chr5A	IWGSC_intergenic	TraesCS5A01G151200	0.0091	0.018	97	6	653	12	0	12.6302	0.7812	85.026	1.5625	0
AX-110389988	cfn3124731	PolyHighResolution	chr6B	IWGSC_intergenic	---	0.4517	0.4953	28	403	332	5	0	3.6458	52.474	43.2292	0.651	0
AX-110390314	cfn0522867	PolyHighResolution	chr1A	IWGSC_intergenic	TraesCS1A01G050100	0.375	0.4688	18	465	279	6	0	2.3438	60.5469	36.3281	0.7812	0
AX-110391241	cfn0879427	PolyHighResolution	chr6D	IWGSC_genic	TraesCS6D01G389100	0.4282	0.4897	39	304	406	19	0	5.0781	39.5833	52.8646	2.474	0
AX-110391796	cfn2379532	PolyHighResolution	chr4B	IWGSC_intergenic	---	0.457	0.4963	10	404	340	14	0	1.3021	52.6042	44.2708	1.8229	0
AX-110392124	contig90300_822_BS00104265	PolyHighResolution	chr6B	BBSRC_Axiom_validated	TraesCS6B01G372300	0.319	0.4345	16	506	237	9	0	2.0833	65.8854	30.8594	1.1719	0
AX-110393051	cfn0242400	PolyHighResolution	chr2A	BW_ISBPs	---	0.2295	0.3537	15	168	564	21	0	1.9531	21.875	73.4375	2.7344	0
AX-110393418	cfn0694722	PolyHighResolution	chr3B	IWGSC_genic	TraesCS3B01G299400	0.0649	0.1214	8	706	49	5	0	1.0417	91.9271	6.3802	0.651	0
AX-110393470	cfn0561110	PolyHighResolution	chr1D	IWGSC_genic	TraesCS1D01G270500	0.0622	0.1166	6	47	709	6	0	0.7812	6.1198	92.3177	0.7812	0
AX-110393680	cfn0647269	PolyHighResolution	chr2D	IWGSC_genic	TraesCS2D01G300300	0.0948	0.1716	10	71	678	9	0	1.3021	9.2448	88.2812	1.1719	0
AX-110394437	cfn0801689	PolyHighResolution	chr5B	IWGSC_intergenic	TraesCS5B01G310200	0.0125	0.0247	46	9	712	1	0	5.9896	1.1719	92.7083	0.1302	0
AX-110395204	cfn0771306	PolyHighResolution	chr5A	IWGSC_genic	TraesCS5A01G287400	0.3516	0.456	11	485	263	9	0	1.4323	63.151	34.2448	1.1719	0
AX-110395214	GENE-1150_214	PolyHighResolution	chr1B	Infinium_90K	TraesCS1B01G263000	0.442	0.4933	13	328	414	13	0	1.6927	42.7083	53.9062	1.6927	0
AX-110395428	cfn1212830	PolyHighResolution	chr1B	IWGSC_intergenic	---	0.4135	0.485	188	227	322	31	0	24.4792	29.5573	41.9271	4.0365	0
AX-110395463	cfn2126799	PolyHighResolution	chr3B	IWGSC_intergenic	---	0.0088	0.0175	78	6	674	10	0	10.1562	0.7812	87.7604	1.3021	0
AX-110395881	cfn0780007	PolyHighResolution	chr5A	IWGSC_intergenic	---	0.3006	0.4205	82	477	205	4	0	10.6771	62.1094	26.6927	0.5208	0
AX-110395888	cfn2271396	PolyHighResolution	chr4A	IWGSC_intergenic	---	0.4739	0.4986	19	354	393	2	0	2.474	46.0938	51.1719	0.2604	0
AX-110396063	cfn0543629	PolyHighResolution	chr1B	IWGSC_genic	TraesCS1B01G465700	0.1685	0.2802	24	607	123	14	0	3.125	79.0365	16.0156	1.8229	0
AX-110396097	cfn1337182	PolyHighResolution	chr1D	IWGSC_genic	TraesCS1D01G051700	0.3622	0.462	47	255	449	17	0	6.1198	33.2031	58.4635	2.2135	0
AX-110396822	cfn0713907	PolyHighResolution	chr3B	IWGSC_genic	TraesCS3B01G313000	0.4663	0.4977	15	346	396	11	0	1.9531	45.0521	51.5625	1.4323	0
AX-110396971	cfn3494062	PolyHighResolution	chr7B	IWGSC_intergenic	---	0.4099	0.4838	22	439	305	2	0	2.8646	57.1615	39.7135	0.2604	0
AX-110397018	cfn0681285	PolyHighResolution	chr3B	IWGSC_genic	TraesCS3B01G599600	0.4386	0.4925	0	416	325	27	0	0	54.1667	42.3177	3.5156	0
AX-110397023	cfn0968364	PolyHighResolution	chr1A	IWGSC_intergenic	---	0.4777	0.499	21	354	387	6	0	2.7344	46.0938	50.3906	0.7812	0
AX-110398168	cfn1395040	PolyHighResolution	chr2A	IWGSC_intergenic	TraesCS2A01G444800	0.3266	0.4399	10	244	503	11	0	1.3021	31.7708	65.4948	1.4323	0
AX-110399223	cfn0922240	PolyHighResolution	chr7B	IWGSC_genic	TraesCS7B01G598800LC	0.1524	0.2584	42	595	107	24	0	5.4688	77.474	13.9323	3.125	0
AX-110399233	cfn0531590	PolyHighResolution	chr1B	IWGSC_genic	TraesCS1B01G319000	0.4238	0.4884	17	314	427	10	0	2.2135	40.8854	55.599	1.3021	0
AX-110399977	cfn2068491	PolyHighResolution	chr3B	IWGSC_intergenic	---	0.0427	0.0817	18	32	718	0	0	2.3438	4.1667	93.4896	0	0
AX-110401653	cfn0853414	PolyHighResolution	chr6B	IWGSC_intergenic	---	0.3663	0.4643	17	474	274	3	0	2.2135	61.7188	35.6771	0.3906	0
AX-110401947	contig30726_109_BS00033578	PolyHighResolution	chr7A	BBSRC_Axiom_validated	TraesCS7A01G165300	0.1421	0.2438	8	107	646	7	0	1.0417	13.9323	84.1146	0.9115	0
AX-110402000	cfn2833071	PolyHighResolution	chr6A	IWGSC_intergenic	---	0.1081	0.1929	9	81	668	10	0	1.1719	10.5469	86.9792	1.3021	0
AX-110402804	cfn2580938	PolyHighResolution	chr5A	IWGSC_intergenic	---	0.0417	0.08	9	712	31	16	0	1.1719	92.7083	4.0365	2.0833	0
AX-110403461	cfn0836194	PolyHighResolution	chr6A	IWGSC_intergenic	TraesCS6A01G081600	0.081	0.1488	6	681	60	21	0	0.7812	88.6719	7.8125	2.7344	0
AX-110403676	cfn0607860	PolyHighResolution	chr2B	IWGSC_intergenic	TraesCS2B01G597700	0.3787	0.4706	197	338	206	27	0	25.651	44.0104	26.8229	3.5156	0
AX-110403850	cfn0923836	PolyHighResolution	chr7B	IWGSC_genic	TraesCS7B01G297200	0.14	0.2409	350	57	350	11	0	45.5729	7.4219	45.5729	1.4323	0
AX-110403898	cfn0910724	PolyHighResolution	chr7A	IWGSC_genic	TraesCS7A01G030500	0.248	0.373	13	561	185	9	0	1.6927	73.0469	24.0885	1.1719	0
AX-110404140	cfn0872658	PolyHighResolution	chr6B	IWGSC_genic	TraesCS6B01G216400LC	0.4507	0.4951	12	407	334	15	0	1.5625	52.9948	43.4896	1.9531	0
AX-110404278	contig25205_142_BS00085422	PolyHighResolution	chr5B	BBSRC_Axiom_validated	TraesCS5B01G514400	0.3639	0.4629	21	465	266	16	0	2.7344	60.5469	34.6354	2.0833	0
AX-110406187	cfn0675166	PolyHighResolution	chr3A	IWGSC_genic	TraesCS3A01G022500	0.2299	0.3541	21	556	166	25	0	2.7344	72.3958	21.6146	3.2552	0
AX-110407298	cfn0679106	PolyHighResolution	chr3B	IWGSC_genic	TraesCS3B01G135700	0.0099	0.0197	34	7	697	30	0	4.4271	0.9115	90.7552	3.9062	0
AX-110407540	wsnp_Ex_c42698_49211728	PolyHighResolution	chr3B	Infinium_90K	TraesCS3B01G325800	0.0115	0.0227	154	603	7	4	0	20.0521	78.5156	0.9115	0.5208	0
AX-110408032	cfn1821886	PolyHighResolution	chr3A	IWGSC_intergenic	---	0.4098	0.4837	0	445	309	14	0	0	57.9427	40.2344	1.8229	0
AX-110409087	cfn0558209	PolyHighResolution	chr1B	IWGSC_intergenic	TraesCS1B01G038700	0.1406	0.2416	13	105	642	8	0	1.6927	13.6719	83.5938	1.0417	0
AX-110409213	cfn0219697	PolyHighResolution	chr1D	BW_ISBPs	---	0.2634	0.3881	0	201	562	5	0	0	26.1719	73.1771	0.651	0
AX-110410619	cfn0661390	PolyHighResolution	chr3A	IWGSC_genic	TraesCS3A01G581100LC	0.3939	0.4775	0	295	454	19	0	0	38.4115	59.1146	2.474	0
AX-110410666	cfn0534586	PolyHighResolution	chr1B	IWGSC_intergenic	---	0.3622	0.462	0	479	272	17	0	0	62.3698	35.4167	2.2135	0
AX-110410711	cfn1284344	PolyHighResolution	chr1B	IWGSC_intergenic	---	0.3973	0.4789	17	443	292	16	0	2.2135	57.6823	38.0208	2.0833	0
AX-110411339	cfn0168943	PolyHighResolution	chr2A	BW_ISBPs	---	0.4527	0.4955	7	411	340	10	0	0.9115	53.5156	44.2708	1.3021	0
AX-110412772	cfn1421367	PolyHighResolution	chr2A	IWGSC_intergenic	---	0.4257	0.489	0	402	298	68	0	0	52.3438	38.8021	8.8542	0
AX-110413449	cfn0544381	PolyHighResolution	chr1B	IWGSC_genic	TraesCS1B01G227700	0.4531	0.4956	20	333	402	13	0	2.6042	43.3594	52.3438	1.6927	0
AX-110413511	cfn0878807	PolyHighResolution	chr6D	IWGSC_genic	TraesCS6D01G255800	0.0909	0.1653	10	68	680	10	0	1.3021	8.8542	88.5417	1.3021	0
AX-110413857	cfn0897864	PolyHighResolution	chr7A	IWGSC_intergenic	TraesCS7A01G788000LC	0.2854	0.4079	254	343	137	34	0	33.0729	44.6615	17.8385	4.4271	0
AX-110416483	cfn0598810	PolyHighResolution	chr2A	IWGSC_intergenic	---	0.4295	0.4901	18	425	320	5	0	2.3438	55.3385	41.6667	0.651	0
AX-110416533	cfn0727920	PolyHighResolution	chr4A	IWGSC_intergenic	---	0.1822	0.298	8	137	615	8	0	1.0417	17.8385	80.0781	1.0417	0
AX-110416609	cfn0845345	PolyHighResolution	chr6A	IWGSC_genic	TraesCS6A01G027400	0.3579	0.4596	25	470	262	11	0	3.2552	61.1979	34.1146	1.4323	0
AX-110417198	cfn2351448	PolyHighResolution	chr4A	IWGSC_intergenic	---	0.2783	0.4017	0	209	542	17	0	0	27.2135	70.5729	2.2135	0
AX-110417340	cfn0709954	PolyHighResolution	chr3B	IWGSC_genic	---	0.4037	0.4815	8	446	302	12	0	1.0417	58.0729	39.3229	1.5625	0
AX-110417358	cfn2528928	PolyHighResolution	chr5A	IWGSC_intergenic	---	0.4303	0.4903	19	417	315	17	0	2.474	54.2969	41.0156	2.2135	0
AX-110418365	cfn0664456	PolyHighResolution	chr3A	IWGSC_genic	TraesCS3A01G426200	0.2194	0.3425	8	163	580	17	0	1.0417	21.224	75.5208	2.2135	0
AX-110418416	cfn0831941	PolyHighResolution	chr6A	IWGSC_genic	TraesCS6A01G245000	0.3455	0.4522	17	256	485	10	0	2.2135	33.3333	63.151	1.3021	0
AX-110418626	cfn0739741	PolyHighResolution	chr4A	IWGSC_intergenic	TraesCS4A01G016400	0.0489	0.093	6	720	37	5	0	0.7812	93.75	4.8177	0.651	0
AX-110418972	cfn0765839	PolyHighResolution	chr5A	IWGSC_genic	TraesCS5A01G426100	0.0891	0.1623	7	685	67	9	0	0.9115	89.1927	8.724	1.1719	0
AX-110419306	cfn0850425	PolyHighResolution	chr6B	IWGSC_intergenic	TraesCS6B01G371600	0.1213	0.2132	16	91	659	2	0	2.0833	11.849	85.8073	0.2604	0
AX-110419747	cfn0683383	PolyHighResolution	chr3B	IWGSC_intergenic	TraesCS3B01G907200LC	0.3476	0.4535	218	187	351	12	0	28.3854	24.349	45.7031	1.5625	0
AX-110419874	cfn0703399	PolyHighResolution	chr3B	IWGSC_genic	TraesCS3B01G401000	0.0097	0.0193	36	7	713	12	0	4.6875	0.9115	92.8385	1.5625	0
AX-110421097	cfn1260231	PolyHighResolution	chr1B	IWGSC_intergenic	---	0.3457	0.4524	87	224	424	33	0	11.3281	29.1667	55.2083	4.2969	0
AX-110423324	cfn1830419	PolyHighResolution	chr3A	IWGSC_intergenic	---	0.4223	0.4879	14	435	318	1	0	1.8229	56.6406	41.4062	0.1302	0
AX-110423669	cfn2253777	PolyHighResolution	chr4A	IWGSC_intergenic	---	0.374	0.4683	0	477	285	6	0	0	62.1094	37.1094	0.7812	0
AX-110424674	cfn0756154	PolyHighResolution	chr4B	IWGSC_intergenic	---	0.0956	0.1729	6	72	681	9	0	0.7812	9.375	88.6719	1.1719	0
AX-110425004	cfn0900042	PolyHighResolution	chr7A	IWGSC_intergenic	TraesCS7A01G043900	0.2582	0.3831	0	566	197	5	0	0	73.6979	25.651	0.651	0
AX-110425450	cfn0641495	PolyHighResolution	chr2B	IWGSC_intergenic	TraesCS2B01G135900	0.0079	0.0156	2	6	755	5	0	0.2604	0.7812	98.3073	0.651	0
AX-110425757	cfn0664930	PolyHighResolution	chr3A	IWGSC_intergenic	TraesCS3A01G346800	0.4548	0.4959	16	404	337	11	0	2.0833	52.6042	43.8802	1.4323	0
AX-110426909	cfn2127207	PolyHighResolution	chr3B	IWGSC_intergenic	---	0.3228	0.4372	0	512	244	12	0	0	66.6667	31.7708	1.5625	0
AX-110428303	cfn0613877	PolyHighResolution	chr2B	IWGSC_genic	TraesCS2B01G495500	0.0262	0.051	69	670	18	11	0	8.9844	87.2396	2.3438	1.4323	0
AX-110428453	cfn0555854	PolyHighResolution	chr1B	IWGSC_intergenic	---	0.012	0.0238	13	9	738	8	0	1.6927	1.1719	96.0938	1.0417	0
AX-110429123	cfn0521072	PolyHighResolution	chr1A	IWGSC_intergenic	---	0.3032	0.4226	17	225	517	9	0	2.2135	29.2969	67.3177	1.1719	0
AX-110429688	RAC875_c56535_256	PolyHighResolution	chr4A	Infinium_90K	TraesCS4A01G349000	0.0929	0.1686	3	71	693	1	0	0.3906	9.2448	90.2344	0.1302	0
AX-110429843	cfn0831993	PolyHighResolution	chr6A	IWGSC_genic	TraesCS6A01G369000	0.0106	0.0209	8	8	748	4	0	1.0417	1.0417	97.3958	0.5208	0
AX-110430440	cfn1179965	PolyHighResolution	chr1B	IWGSC_intergenic	---	0.4853	0.4996	12	385	363	8	0	1.5625	50.1302	47.2656	1.0417	0
AX-110430795	cfn0608949	PolyHighResolution	chr2B	IWGSC_intergenic	---	0.1533	0.2596	14	115	635	4	0	1.8229	14.974	82.6823	0.5208	0
AX-110431506	cfn2273347	PolyHighResolution	chr4A	IWGSC_intergenic	---	0.0141	0.0277	100	9	631	28	0	13.0208	1.1719	82.1615	3.6458	0
AX-110431752	cfn0575893	PolyHighResolution	chr2A	IWGSC_intergenic	---	0.4435	0.4936	14	414	330	10	0	1.8229	53.9062	42.9688	1.3021	0
AX-110432169	cfn0630390	PolyHighResolution	chr2B	IWGSC_genic	TraesCS2B01G186500	0.0305	0.0592	13	23	730	2	0	1.6927	2.9948	95.0521	0.2604	0
AX-110433196	cfn1351214	PolyHighResolution	chr2A	IWGSC_intergenic	---	0.1467	0.2503	10	110	640	8	0	1.3021	14.3229	83.3333	1.0417	0
AX-110433482	cfn0743255	PolyHighResolution	chr4A	IWGSC_intergenic	TraesCS4A01G114200	0.2904	0.4121	19	523	214	12	0	2.474	68.099	27.8646	1.5625	0
AX-110433542	cfn0848932	PolyHighResolution	chr6A	IWGSC_genic	TraesCS6A01G113800	0.0661	0.1234	10	707	50	1	0	1.3021	92.0573	6.5104	0.1302	0
AX-110435418	cfn1748405	PolyHighResolution	chr2B	IWGSC_intergenic	---	0.4872	0.4997	19	361	380	8	0	2.474	47.0052	49.4792	1.0417	0
AX-110435581	cfn1238203	PolyHighResolution	chr1B	IWGSC_intergenic	---	0.4729	0.4985	193	272	244	59	0	25.1302	35.4167	31.7708	7.6823	0
AX-110435867	cfn1951529	PolyHighResolution	chr3B	IWGSC_intergenic	---	0.4035	0.4814	15	301	445	7	0	1.9531	39.1927	57.9427	0.9115	0
AX-110436230	cfn0662805	PolyHighResolution	chr3A	IWGSC_genic	TraesCS3A01G342100	0.0186	0.0365	7	14	739	8	0	0.9115	1.8229	96.224	1.0417	0
AX-110437445	cfn0282444	PolyHighResolution	chr1A	BW_ISBPs	---	0.1495	0.2543	10	643	113	2	0	1.3021	83.724	14.7135	0.2604	0
AX-110440662	F0Z7V0F01DUBVG_92_BS00065459	PolyHighResolution	chr2B	BBSRC_Axiom_validated	TraesCS2B01G186600	0.0134	0.0265	18	10	735	5	0	2.3438	1.3021	95.7031	0.651	0
AX-110440931	cfn0967178	PolyHighResolution	chr1A	IWGSC_intergenic	TraesCS1A01G579200LC	0.3049	0.4239	27	225	513	3	0	3.5156	29.2969	66.7969	0.3906	0
AX-110442003	cfn3244505	PolyHighResolution	chr7A	IWGSC_intergenic	---	0.191	0.3091	8	614	145	1	0	1.0417	79.9479	18.8802	0.1302	0
AX-110442216	cfn3180071	PolyHighResolution	chr7A	IWGSC_intergenic	---	0.2776	0.4011	135	445	171	17	0	17.5781	57.9427	22.2656	2.2135	0
AX-110442304	cfn2650134	PolyHighResolution	chr5B	IWGSC_intergenic	---	0.3324	0.4438	16	498	248	6	0	2.0833	64.8438	32.2917	0.7812	0
AX-110442889	cfn0575128	PolyHighResolution	chr2A	IWGSC_intergenic	TraesCS2A01G479300	0.0904	0.1645	4	694	69	1	0	0.5208	90.3646	8.9844	0.1302	0
AX-110443585	cfn0665236	PolyHighResolution	chr3A	IWGSC_intergenic	---	0.0434	0.083	27	32	706	3	0	3.5156	4.1667	91.9271	0.3906	0
AX-110443661	cfn0669434	PolyHighResolution	chr3A	IWGSC_intergenic	TraesCS3A01G298400	0.3166	0.4328	12	505	234	17	0	1.5625	65.7552	30.4688	2.2135	0
AX-110443863	cfn0732501	PolyHighResolution	chr4A	IWGSC_intergenic	---	0.4174	0.4864	11	434	311	12	0	1.4323	56.5104	40.4948	1.5625	0
AX-110446615	cfn0251201	PolyHighResolution	chr2B	BW_ISBPs	---	0.2477	0.3727	0	571	188	9	0	0	74.349	24.4792	1.1719	0
AX-110447853	cfn0729424	PolyHighResolution	chr4A	IWGSC_genic	---	0.0651	0.1217	6	704	49	9	0	0.7812	91.6667	6.3802	1.1719	0
AX-110447985	cfn0549755	PolyHighResolution	chr1B	IWGSC_intergenic	TraesCS1B01G351900LC	0.1108	0.1971	16	83	666	3	0	2.0833	10.8073	86.7188	0.3906	0
AX-110448353	cfn0774034	PolyHighResolution	chr5A	IWGSC_intergenic	TraesCS5A01G493900	0.0289	0.0562	1	738	22	7	0	0.1302	96.0938	2.8646	0.9115	0
AX-110449043	cfn2561386	PolyHighResolution	chr5A	IWGSC_intergenic	---	0.0101	0.0201	72	7	684	5	0	9.375	0.9115	89.0625	0.651	0
AX-110450552	cfn0764035	PolyHighResolution	chr5A	IWGSC_genic	TraesCS5A01G324400	0.4171	0.4863	17	429	307	15	0	2.2135	55.8594	39.974	1.9531	0
AX-110451407	cfn0523609	PolyHighResolution	chr1A	IWGSC_intergenic	---	0.0534	0.101	50	38	674	6	0	6.5104	4.9479	87.7604	0.7812	0
AX-110452114	cfn0607233	PolyHighResolution	chr2B	IWGSC_genic	---	0.1489	0.2535	8	112	640	8	0	1.0417	14.5833	83.3333	1.0417	0
AX-110452446	cfn0449583	PolyHighResolution	chr7B	BW_ISBPs	---	0.2507	0.3757	10	553	185	20	0	1.3021	72.0052	24.0885	2.6042	0
AX-110454527	cfn0693467	PolyHighResolution	chr3B	IWGSC_intergenic	---	0.3338	0.4447	27	245	489	7	0	3.5156	31.901	63.6719	0.9115	0
AX-110454708	cfn0724318	PolyHighResolution	chr4A	IWGSC_intergenic	TraesCS4A01G276600	0.1223	0.2147	0	92	660	16	0	0	11.9792	85.9375	2.0833	0
AX-110455259	cfn0722513	PolyHighResolution	chr4A	IWGSC_intergenic	---	0.0148	0.0291	79	10	667	12	0	10.2865	1.3021	86.849	1.5625	0
AX-110455552	cfn0990552	PolyHighResolution	chr1A	IWGSC_intergenic	---	0.0623	0.1169	11	47	707	3	0	1.4323	6.1198	92.0573	0.3906	0
AX-110456000	cfn0660946	PolyHighResolution	chr3A	IWGSC_intergenic	TraesCS3A01G480500	0.0461	0.0879	5	35	725	3	0	0.651	4.5573	94.401	0.3906	0
AX-110456326	cfn0649360	PolyHighResolution	chr2D	IWGSC_intergenic	TraesCS2D01G705800LC	0.2762	0.3998	53	195	511	9	0	6.901	25.3906	66.5365	1.1719	0
AX-110456896	cfn2458917	PolyHighResolution	chr5A	IWGSC_intergenic	---	0.3968	0.4787	13	294	447	14	0	1.6927	38.2812	58.2031	1.8229	0
AX-110456909	cfn1250908	PolyHighResolution	chr1B	IWGSC_intergenic	---	0.3428	0.4506	20	254	487	7	0	2.6042	33.0729	63.4115	0.9115	0
AX-110457335	cfn2425874	PolyHighResolution	chr4B	IWGSC_intergenic	---	0.2056	0.3267	15	591	153	9	0	1.9531	76.9531	19.9219	1.1719	0
AX-110458504	cfn1377869	PolyHighResolution	chr2A	IWGSC_intergenic	---	0.4912	0.4998	14	376	363	15	0	1.8229	48.9583	47.2656	1.9531	0
AX-110458789	cfn0913103	PolyHighResolution	chr7A	IWGSC_genic	---	0.2099	0.3317	16	591	157	4	0	2.0833	76.9531	20.4427	0.5208	0
AX-110459198	cfn2249872	PolyHighResolution	chr4A	IWGSC_intergenic	---	0.0668	0.1246	7	50	699	12	0	0.9115	6.5104	91.0156	1.5625	0
AX-110459417	cfn2305207	PolyHighResolution	chr4A	IWGSC_intergenic	---	0.3811	0.4717	23	282	458	5	0	2.9948	36.7188	59.6354	0.651	0
AX-110462152	Excalibur_c26042_260	PolyHighResolution	chr2B	Infinium_90K	TraesCS2B01G165800	0.2737	0.3976	13	205	544	6	0	1.6927	26.6927	70.8333	0.7812	0
AX-110463665	cfn0814144	PolyHighResolution	chr5B	IWGSC_genic	TraesCS5B01G096600LC	0.4686	0.498	0	398	351	19	0	0	51.8229	45.7031	2.474	0
AX-110463870	cfn0373624	PolyHighResolution	chr5B	BW_ISBPs	---	0.4326	0.4909	11	321	421	15	0	1.4323	41.7969	54.8177	1.9531	0
AX-110464400	cfn0802344	PolyHighResolution	chr5B	IWGSC_intergenic	---	0.1146	0.2029	108	74	572	14	0	14.0625	9.6354	74.4792	1.8229	0
AX-110466226	cfn0898795	PolyHighResolution	chr7A	IWGSC_genic	TraesCS7A01G512300	0.174	0.2874	167	489	103	9	0	21.7448	63.6719	13.4115	1.1719	0
AX-110466741	contig96904_256_BS00059525	PolyHighResolution	chr3B	BBSRC_Axiom_validated	---	0.3608	0.4612	23	263	466	16	0	2.9948	34.2448	60.6771	2.0833	0
AX-110466821	cfn0890421	PolyHighResolution	chr7A	IWGSC_intergenic	---	0.1838	0.3	7	138	613	10	0	0.9115	17.9688	79.8177	1.3021	0
AX-110467041	cfn0108222	PolyHighResolution	chr4A	BW_ISBPs	---	0.1593	0.2679	56	591	112	9	0	7.2917	76.9531	14.5833	1.1719	0
AX-110467430	cfn0445597	PolyHighResolution	chr5B	BW_ISBPs	---	0.1413	0.2427	13	106	644	5	0	1.6927	13.8021	83.8542	0.651	0
AX-110467948	cfn0697210	PolyHighResolution	chr3B	IWGSC_intergenic	TraesCS3B01G668500LC	0.154	0.2606	218	456	83	11	0	28.3854	59.375	10.8073	1.4323	0
AX-110468129	cfn0868633	PolyHighResolution	chr6B	IWGSC_genic	TraesCS6B01G141400	0.4318	0.4907	15	323	425	5	0	1.9531	42.0573	55.3385	0.651	0
AX-110470382	cfn0635483	PolyHighResolution	chr2B	IWGSC_genic	TraesCS2B01G180400	0.089	0.1621	6	686	67	9	0	0.7812	89.3229	8.724	1.1719	0
AX-110471486	cfn0505891	PolyHighResolution	chr1A	IWGSC_genic	TraesCS1A01G225100	0.0094	0.0187	24	734	7	3	0	3.125	95.5729	0.9115	0.3906	0
AX-110472493	cfn0838260	PolyHighResolution	chr6A	IWGSC_intergenic	TraesCS6A01G036400	0.1622	0.2718	8	630	122	8	0	1.0417	82.0312	15.8854	1.0417	0
AX-110474459	cfn0730483	PolyHighResolution	chr4A	IWGSC_genic	TraesCS4A01G297500	0.3625	0.4622	21	473	269	5	0	2.7344	61.5885	35.026	0.651	0
AX-110474664	cfn0771843	PolyHighResolution	chr5A	IWGSC_intergenic	TraesCS5A01G597900LC	0.0587	0.1106	2	705	44	17	0	0.2604	91.7969	5.7292	2.2135	0
AX-110477634	cfn0814244	PolyHighResolution	chr5B	IWGSC_intergenic	---	0.217	0.3398	0	581	161	26	0	0	75.651	20.9635	3.3854	0
AX-110478794	cfn0760910	PolyHighResolution	chr5A	IWGSC_genic	TraesCS5A01G444600	0.0639	0.1197	8	703	48	9	0	1.0417	91.5365	6.25	1.1719	0
AX-110479194	cfn0737139	PolyHighResolution	chr4A	IWGSC_intergenic	TraesCS4A01G080500	0.176	0.29	6	618	132	12	0	0.7812	80.4688	17.1875	1.5625	0
AX-110481301	cfn0791604	PolyHighResolution	chr5B	IWGSC_intergenic	---	0.0081	0.016	20	6	736	6	0	2.6042	0.7812	95.8333	0.7812	0
AX-110482934	cfn0702690	PolyHighResolution	chr3B	IWGSC_intergenic	---	0.0113	0.0224	146	612	7	3	0	19.0104	79.6875	0.9115	0.3906	0
AX-110483028	cfn0890236	PolyHighResolution	chr7A	IWGSC_intergenic	TraesCS7A01G638600LC	0.0043	0.0086	69	3	688	8	0	8.9844	0.3906	89.5833	1.0417	0
AX-110483033	cfn0622492	PolyHighResolution	chr2B	IWGSC_genic	TraesCS2B01G641400LC	0.3813	0.4718	36	443	273	16	0	4.6875	57.6823	35.5469	2.0833	0
AX-110484849	cfn0888809	PolyHighResolution	chr7A	IWGSC_genic	TraesCS7A01G491500	0.4413	0.4931	17	323	409	19	0	2.2135	42.0573	53.2552	2.474	0
AX-110486278	cfn3148264	MonoHighResolution	chr6D	IWGSC_intergenic	---	0	0	0	0	768	0	0	0	0	100	0	0
AX-110486623	cfn3485226	PolyHighResolution	chr7B	IWGSC_intergenic	---	0.1116	0.1982	10	84	669	5	0	1.3021	10.9375	87.1094	0.651	0
AX-110487014	cfn1373333	PolyHighResolution	chr2A	IWGSC_intergenic	---	0.4245	0.4886	14	315	427	12	0	1.8229	41.0156	55.599	1.5625	0
AX-110487084	cfn0728863	PolyHighResolution	chr4A	IWGSC_intergenic	TraesCS4A01G387900	0.0054	0.0107	12	4	740	12	0	1.5625	0.5208	96.3542	1.5625	0
AX-110487354	cfn0873405	PolyHighResolution	chr6B	IWGSC_intergenic	TraesCS6B01G238800LC	0.107	0.191	14	80	668	6	0	1.8229	10.4167	86.9792	0.7812	0
AX-110487859	cfn3553750	PolyHighResolution	chr7B	IWGSC_intergenic	---	0.2185	0.3416	0	165	590	13	0	0	21.4844	76.8229	1.6927	0
AX-110488004	cfn0834930	PolyHighResolution	chr6A	IWGSC_intergenic	---	0.4125	0.4847	19	304	433	12	0	2.474	39.5833	56.3802	1.5625	0
AX-110489718	cfn2896769	PolyHighResolution	chr6A	IWGSC_intergenic	TraesCS6A01G011800	0.1894	0.307	53	132	565	18	0	6.901	17.1875	73.5677	2.3438	0
AX-110489965	cfn0830989	PolyHighResolution	chr6A	IWGSC_intergenic	---	0.3936	0.4773	14	453	294	7	0	1.8229	58.9844	38.2812	0.9115	0
AX-110491327	cfn0668806	PolyHighResolution	chr3A	IWGSC_intergenic	TraesCS3A01G528900	0.0505	0.096	5	714	38	11	0	0.651	92.9688	4.9479	1.4323	0
AX-110491812	GJKKTUG01D4117_247_BS00111119	PolyHighResolution	chr5A	BBSRC_Axiom_validated	TraesCS5A01G024900	0.0187	0.0367	67	682	13	6	0	8.724	88.8021	1.6927	0.7812	0
AX-110493205	cfn0560586	PolyHighResolution	chr1B	IWGSC_intergenic	TraesCS1B01G056900	0.0014	0.0028	38	721	1	8	0	4.9479	93.8802	0.1302	1.0417	0
AX-110494324	cfn0723755	PolyHighResolution	chr4A	IWGSC_intergenic	TraesCS4A01G472500	0.2726	0.3966	0	208	555	5	0	0	27.0833	72.2656	0.651	0
AX-110494326	RAC875_rep_c70342_1644	PolyHighResolution	chr2D	Infinium_90K	TraesCS2D01G408200	0.0836	0.1532	11	62	680	15	0	1.4323	8.0729	88.5417	1.9531	0
AX-110495159	cfn1955019	PolyHighResolution	chr3B	IWGSC_intergenic	---	0.2706	0.3948	18	200	539	11	0	2.3438	26.0417	70.1823	1.4323	0
AX-110496133	cfn2213831	PolyHighResolution	chr3D	IWGSC_intergenic	---	0.0591	0.1111	5	44	701	18	0	0.651	5.7292	91.276	2.3438	0
AX-110496782	cfn0572200	PolyHighResolution	chr2A	IWGSC_genic	---	0.1049	0.1878	0	674	79	15	0	0	87.7604	10.2865	1.9531	0
AX-110496957	cfn0854103	PolyHighResolution	chr6B	IWGSC_genic	TraesCS6B01G456000	0.0106	0.021	7	8	746	7	0	0.9115	1.0417	97.1354	0.9115	0
AX-110498379	cfn0864578	PolyHighResolution	chr6B	IWGSC_intergenic	---	0.3183	0.434	0	514	240	14	0	0	66.9271	31.25	1.8229	0
AX-110500159	cfn0526562	PolyHighResolution	chr1A	IWGSC_genic	TraesCS1A01G070200	0.1529	0.2591	10	115	637	6	0	1.3021	14.974	82.9427	0.7812	0
AX-110501415	cfn0828840	PolyHighResolution	chr6A	IWGSC_intergenic	TraesCS6A01G378600	0.0147	0.0289	149	9	605	5	0	19.401	1.1719	78.776	0.651	0
AX-110502367	cfn3556235	PolyHighResolution	chr7B	IWGSC_intergenic	---	0.1725	0.2855	18	128	614	8	0	2.3438	16.6667	79.9479	1.0417	0
AX-110503979	cfn1592892	PolyHighResolution	chr2B	IWGSC_intergenic	---	0.2564	0.3813	17	190	551	10	0	2.2135	24.7396	71.7448	1.3021	0
AX-110504467	cfn0624599	PolyHighResolution	chr2B	IWGSC_intergenic	TraesCS2B01G622700	0.1247	0.2183	11	94	660	3	0	1.4323	12.2396	85.9375	0.3906	0
AX-110504498	cfn0169669	PolyHighResolution	chr1A	BW_ISBPs	---	0.3555	0.4582	0	241	437	90	0	0	31.3802	56.901	11.7188	0
AX-110504867	cfn0814542	PolyHighResolution	chr5B	IWGSC_genic	TraesCS5B01G016700	0.4879	0.4997	21	362	380	5	0	2.7344	47.1354	49.4792	0.651	0
AX-110505428	cfn0656876	PolyHighResolution	chr3A	IWGSC_intergenic	TraesCS3A01G274700	0.1783	0.293	11	613	133	11	0	1.4323	79.8177	17.3177	1.4323	0
AX-110508287	cfn0379707	PolyHighResolution	chr7B	BW_ISBPs	---	0.0142	0.0281	57	10	692	9	0	7.4219	1.3021	90.1042	1.1719	0
AX-110508920	cfn0830480	PolyHighResolution	chr6A	IWGSC_genic	TraesCS6A01G323700	0.0969	0.1751	15	680	73	0	0	1.9531	88.5417	9.5052	0	0
AX-110508936	cfn0778810	PolyHighResolution	chr5A	IWGSC_intergenic	---	0.3807	0.4715	19	462	284	3	0	2.474	60.1562	36.9792	0.3906	0
AX-110509129	cfn0727967	PolyHighResolution	chr4A	IWGSC_intergenic	---	0.0716	0.133	77	622	48	21	0	10.026	80.9896	6.25	2.7344	0
AX-110510265	cfn0778218	PolyHighResolution	chr5A	IWGSC_genic	TraesCS5A01G001500	0.4616	0.4971	16	400	343	9	0	2.0833	52.0833	44.6615	1.1719	0
AX-110510294	cfn0663224	PolyHighResolution	chr3A	IWGSC_intergenic	TraesCS3A01G329900	0.0107	0.0212	19	8	739	2	0	2.474	1.0417	96.224	0.2604	0
AX-110510713	cfn0708038	PolyHighResolution	chr3B	IWGSC_genic	TraesCS3B01G314900	0.2312	0.3555	17	172	572	7	0	2.2135	22.3958	74.4792	0.9115	0
AX-110511954	cfn3117876	MonoHighResolution	chr6B	IWGSC_intergenic	---	0	0	0	0	759	9	0	0	0	98.8281	1.1719	0
AX-110512001	cfn2512008	PolyHighResolution	chr5A	IWGSC_intergenic	---	0.1707	0.2831	8	622	128	10	0	1.0417	80.9896	16.6667	1.3021	0
AX-110512515	cfn0913656	PolyHighResolution	chr7A	IWGSC_intergenic	TraesCS7A01G109600LC	0.3387	0.4479	69	455	233	11	0	8.9844	59.2448	30.3385	1.4323	0
AX-110512999	cfn0600865	PolyHighResolution	chr2A	IWGSC_intergenic	---	0.4534	0.4957	17	405	336	10	0	2.2135	52.7344	43.75	1.3021	0
AX-110517899	cfn0639948	PolyHighResolution	chr2B	IWGSC_genic	TraesCS2B01G058200	0.0123	0.0243	107	643	8	10	0	13.9323	83.724	1.0417	1.3021	0
AX-110519109	cfn0797805	PolyHighResolution	chr5B	IWGSC_genic	TraesCS5B01G379700	0.4913	0.4998	16	381	368	3	0	2.0833	49.6094	47.9167	0.3906	0
AX-110519367	cfn0863183	PolyHighResolution	chr6B	IWGSC_genic	TraesCS6B01G263400	0.1658	0.2766	16	619	123	10	0	2.0833	80.599	16.0156	1.3021	0
AX-110520001	cfn3171596	PolyHighResolution	chr6D	IWGSC_intergenic	---	0.0797	0.1467	3	60	693	12	0	0.3906	7.8125	90.2344	1.5625	0
AX-110520057	cfn0667554	PolyHighResolution	chr3A	IWGSC_intergenic	TraesCS3A01G661200LC	0.0986	0.1777	262	448	49	9	0	34.1146	58.3333	6.3802	1.1719	0
AX-110521406	cfn1349631	PolyHighResolution	chr2A	IWGSC_intergenic	---	0.4349	0.4915	21	421	324	2	0	2.7344	54.8177	42.1875	0.2604	0
AX-110522261	cfn0874073	PolyHighResolution	chr6B	IWGSC_intergenic	TraesCS6B01G200000	0.2666	0.391	0	553	201	14	0	0	72.0052	26.1719	1.8229	0
AX-110522427	cfn0746250	PolyHighResolution	chr4B	IWGSC_genic	TraesCS4B01G239700	0.219	0.3421	18	574	161	15	0	2.3438	74.7396	20.9635	1.9531	0
AX-110523449	cfn0722397	PolyHighResolution	chr4A	IWGSC_intergenic	---	0.191	0.3091	0	145	614	9	0	0	18.8802	79.9479	1.1719	0
AX-110526328	cfn3163501	PolyHighResolution	chr6D	IWGSC_intergenic	---	0.0955	0.1727	4	72	682	10	0	0.5208	9.375	88.8021	1.3021	0
AX-110526915	cfn0672378	PolyHighResolution	chr3A	IWGSC_genic	TraesCS3A01G091500	0.4864	0.4996	24	359	340	45	0	3.125	46.7448	44.2708	5.8594	0
AX-110526987	cfn0636629	PolyHighResolution	chr2B	IWGSC_intergenic	---	0.1423	0.2441	25	103	621	19	0	3.2552	13.4115	80.8594	2.474	0
AX-110527131	cfn0860495	PolyHighResolution	chr6B	IWGSC_intergenic	---	0.283	0.4059	72	182	461	53	0	9.375	23.6979	60.026	6.901	0
AX-110527477	cfn0633351	PolyHighResolution	chr2B	IWGSC_genic	TraesCS2B01G005100	0.2457	0.3706	15	565	184	4	0	1.9531	73.5677	23.9583	0.5208	0
AX-110528386	cfn0617309	PolyHighResolution	chr2B	IWGSC_genic	TraesCS2B01G545700	0.209	0.3306	21	583	154	10	0	2.7344	75.9115	20.0521	1.3021	0
AX-110530678	cfn0665614	PolyHighResolution	chr3A	IWGSC_intergenic	---	0.3461	0.4526	11	262	495	0	0	1.4323	34.1146	64.4531	0	0
AX-110531198	cfn2454447	PolyHighResolution	chr4D	IWGSC_intergenic	---	0.2107	0.3327	0	588	157	23	0	0	76.5625	20.4427	2.9948	0
AX-110531302	cfn0585938	PolyHighResolution	chr2A	IWGSC_genic	TraesCS2A01G469100	0.2672	0.3916	22	198	543	5	0	2.8646	25.7812	70.7031	0.651	0
AX-110534002	cfn1872546	PolyHighResolution	chr3A	IWGSC_intergenic	---	0.4596	0.4967	25	341	401	1	0	3.2552	44.401	52.2135	0.1302	0
AX-110534478	cfn2224008	PolyHighResolution	chr3D	IWGSC_intergenic	TraesCS3D01G014700	0.1129	0.2002	0	86	676	6	0	0	11.1979	88.0208	0.7812	0
AX-110535875	cfn0818624	PolyHighResolution	chr5B	IWGSC_genic	TraesCS5B01G013300	0.3712	0.4668	10	471	278	9	0	1.3021	61.3281	36.1979	1.1719	0
AX-110535967	cfn0580427	PolyHighResolution	chr2A	IWGSC_genic	TraesCS2A01G347900	0.0499	0.0948	6	37	705	20	0	0.7812	4.8177	91.7969	2.6042	0
AX-110536462	cfn2456140	PolyHighResolution	chr4D	IWGSC_intergenic	---	0.4365	0.4919	13	316	408	31	0	1.6927	41.1458	53.125	4.0365	0
AX-110536745	cfn2200754	PolyHighResolution	chr3D	IWGSC_intergenic	---	0.0974	0.1758	258	445	48	17	0	33.5938	57.9427	6.25	2.2135	0
AX-110536917	cfn0771990	PolyHighResolution	chr5A	IWGSC_intergenic	TraesCS5A01G267100	0.0237	0.0463	7	18	741	2	0	0.9115	2.3438	96.4844	0.2604	0
AX-110537349	cfn0839449	PolyHighResolution	chr6A	IWGSC_genic	TraesCS6A01G082500	0.4236	0.4883	12	316	430	10	0	1.5625	41.1458	55.9896	1.3021	0
AX-110539145	cfn2109771	PolyHighResolution	chr3B	IWGSC_intergenic	---	0.0748	0.1384	10	693	56	9	0	1.3021	90.2344	7.2917	1.1719	0
AX-110539703	cfn1163941	PolyHighResolution	chr1B	IWGSC_intergenic	---	0.4426	0.4934	22	413	328	5	0	2.8646	53.776	42.7083	0.651	0
AX-110539816	cfn1038005	PolyHighResolution	chr1A	IWGSC_intergenic	---	0.0714	0.1327	7	54	702	5	0	0.9115	7.0312	91.4062	0.651	0
AX-110540272	cfn0672250	PolyHighResolution	chr3A	IWGSC_genic	TraesCS3A01G034300	0.3211	0.436	21	237	501	9	0	2.7344	30.8594	65.2344	1.1719	0
AX-110541224	cfn0658543	PolyHighResolution	chr3A	IWGSC_genic	TraesCS3A01G282800	0.4846	0.4995	15	361	384	8	0	1.9531	47.0052	50	1.0417	0
AX-110542786	cfn1814876	PolyHighResolution	chr3A	IWGSC_intergenic	---	0.0396	0.0761	6	30	727	5	0	0.7812	3.9062	94.6615	0.651	0
AX-110542787	cfn2172353	PolyHighResolution	chr3B	IWGSC_intergenic	---	0.3964	0.4785	99	402	264	3	0	12.8906	52.3438	34.375	0.3906	0
AX-110546084	contig08466_103_BS00080148	PolyHighResolution	chrUn	BBSRC_Axiom_validated	TraesCSU01G039900	0.0027	0.0054	24	2	733	9	0	3.125	0.2604	95.4427	1.1719	0
AX-110546218	cfn0585529	PolyHighResolution	chr2A	IWGSC_genic	TraesCS2A01G455100	0.2059	0.327	13	590	153	12	0	1.6927	76.8229	19.9219	1.5625	0
AX-110549148	cfn0748363	PolyHighResolution	chr4B	IWGSC_genic	TraesCS4B01G240300	0.0135	0.0266	170	8	586	4	0	22.1354	1.0417	76.3021	0.5208	0
AX-110550195	cfn0586509	PolyHighResolution	chr2A	IWGSC_genic	TraesCS2A01G508900	0.4646	0.4975	12	341	393	22	0	1.5625	44.401	51.1719	2.8646	0
AX-110550202	cfn0841222	PolyHighResolution	chr6A	IWGSC_genic	TraesCS6A01G160300	0.0598	0.1125	7	707	45	9	0	0.9115	92.0573	5.8594	1.1719	0
AX-110550224	cfn0797756	PolyHighResolution	chr5B	IWGSC_intergenic	TraesCS5B01G309800	0.0961	0.1737	6	73	687	2	0	0.7812	9.5052	89.4531	0.2604	0
AX-110551170	cfn0563050	PolyHighResolution	chr1D	IWGSC_intergenic	TraesCS1D01G290400LC	0.1719	0.2847	22	607	126	13	0	2.8646	79.0365	16.4062	1.6927	0
AX-110553862	cfn0832925	PolyHighResolution	chr6A	IWGSC_genic	TraesCS6A01G397500	0.3347	0.4453	0	489	246	33	0	0	63.6719	32.0312	4.2969	0
AX-110554956	cfn0783358	PolyHighResolution	chr5B	IWGSC_intergenic	TraesCS5B01G292000	0.0779	0.1437	5	59	698	6	0	0.651	7.6823	90.8854	0.7812	0
AX-110555094	cfn0908211	PolyHighResolution	chr7A	IWGSC_intergenic	TraesCS7A01G042800	0.4505	0.4951	19	332	405	12	0	2.474	43.2292	52.7344	1.5625	0
AX-110555241	cfn0845288	PolyHighResolution	chr6A	IWGSC_intergenic	---	0.4429	0.4935	13	410	326	19	0	1.6927	53.3854	42.4479	2.474	0
AX-110557390	cfn1212880	PolyHighResolution	chr1B	IWGSC_intergenic	TraesCS1B01G674300LC	0.494	0.4999	19	378	369	2	0	2.474	49.2188	48.0469	0.2604	0
AX-110557955	cfn0767943	PolyHighResolution	chr5A	IWGSC_genic	TraesCS5A01G371800	0.336	0.4462	17	498	252	1	0	2.2135	64.8438	32.8125	0.1302	0
AX-110558253	cfn3170827	PolyHighResolution	chr6D	IWGSC_intergenic	---	0.0639	0.1197	7	703	48	10	0	0.9115	91.5365	6.25	1.3021	0
AX-110558638	cfn0923924	PolyHighResolution	chr7B	IWGSC_intergenic	---	0.2928	0.4141	0	529	219	20	0	0	68.8802	28.5156	2.6042	0
AX-110558888	cfn1758222	PolyHighResolution	chr2D	IWGSC_intergenic	---	0.1593	0.2678	35	115	607	11	0	4.5573	14.974	79.0365	1.4323	0
AX-110561435	cfn0309534	PolyHighResolution	chr4A	BW_ISBPs	---	0.2464	0.3714	53	529	173	13	0	6.901	68.8802	22.526	1.6927	0
AX-110562504	cfn0751444	PolyHighResolution	chr4B	IWGSC_genic	---	0.4163	0.486	11	422	301	34	0	1.4323	54.9479	39.1927	4.4271	0
AX-110564165	cfn0208639	PolyHighResolution	chr3A	BW_ISBPs	---	0.1334	0.2312	0	656	101	11	0	0	85.4167	13.151	1.4323	0
AX-110565284	cfn0327128	PolyHighResolution	chr6B	BW_ISBPs	---	0.0644	0.1205	4	49	712	3	0	0.5208	6.3802	92.7083	0.3906	0
AX-110565314	cfn0144151	PolyHighResolution	chr4B	BW_ISBPs	---	0.1989	0.3187	6	151	608	3	0	0.7812	19.6615	79.1667	0.3906	0
AX-110566182	cfn1428394	PolyHighResolution	chr2A	IWGSC_intergenic	---	0.4564	0.4962	23	330	393	22	0	2.9948	42.9688	51.1719	2.8646	0
AX-110566919	cfn0685079	PolyHighResolution	chr3B	IWGSC_genic	TraesCS3B01G519200	0.4057	0.4822	21	301	441	5	0	2.7344	39.1927	57.4219	0.651	0
AX-110567101	cfn0001467	PolyHighResolution	chr1A	DIGITAL_Axiom_validated	---	0.4682	0.498	14	393	346	15	0	1.8229	51.1719	45.0521	1.9531	0
AX-110567285	cfn0935253	PolyHighResolution	chr7B	IWGSC_intergenic	---	0.2644	0.389	31	537	193	7	0	4.0365	69.9219	25.1302	0.9115	0
AX-110568681	cfn0582197	MonoHighResolution	chr2A	IWGSC_intergenic	---	0	0	0	765	0	3	0	0	99.6094	0	0.3906	0
AX-110569267	cfn2884565	PolyHighResolution	chr6A	IWGSC_intergenic	---	0.3176	0.4334	24	505	235	4	0	3.125	65.7552	30.599	0.5208	0
AX-110569352	cfn1318812	PolyHighResolution	chr1D	IWGSC_intergenic	---	0.3324	0.4438	42	464	231	31	0	5.4688	60.4167	30.0781	4.0365	0
AX-110570023	cfn3175191	PolyHighResolution	chr6D	IWGSC_intergenic	---	0.0505	0.0958	1	38	715	14	0	0.1302	4.9479	93.099	1.8229	0
AX-110571013	cfn0565189	PolyHighResolution	chr1D	IWGSC_intergenic	TraesCS1D01G044300	0.0503	0.0955	81	34	642	11	0	10.5469	4.4271	83.5938	1.4323	0
AX-110571087	cfn0857293	PolyHighResolution	chr6B	IWGSC_genic	TraesCS6B01G451200	0.3796	0.471	25	279	456	8	0	3.2552	36.3281	59.375	1.0417	0
AX-110571311	cfn0781252	PolyHighResolution	chr5A	IWGSC_genic	TraesCS5A01G023900	0.0081	0.0161	24	6	734	4	0	3.125	0.7812	95.5729	0.5208	0
AX-110571339	cfn0783242	PolyHighResolution	chr5B	IWGSC_genic	TraesCS5B01G782300LC	0.1787	0.2936	20	602	131	15	0	2.6042	78.3854	17.0573	1.9531	0
AX-110572572	cfn0732278	PolyHighResolution	chr4A	IWGSC_genic	TraesCS4A01G255200	0.0014	0.0029	62	696	1	9	0	8.0729	90.625	0.1302	1.1719	0
AX-110573217	cfn2501937	PolyHighResolution	chr5A	IWGSC_intergenic	---	0.1575	0.2653	8	117	626	17	0	1.0417	15.2344	81.5104	2.2135	0
AX-110573522	cfn0626602	PolyHighResolution	chr2B	IWGSC_intergenic	TraesCS2B01G496300	0.0282	0.0548	13	724	21	10	0	1.6927	94.2708	2.7344	1.3021	0
AX-110573701	cfn0895706	PolyHighResolution	chr7A	IWGSC_genic	TraesCS7A01G313700	0.246	0.3709	19	561	183	5	0	2.474	73.0469	23.8281	0.651	0
AX-110575193	cfn0583478	PolyHighResolution	chr2A	IWGSC_genic	---	0.0952	0.1722	12	675	71	10	0	1.5625	87.8906	9.2448	1.3021	0
AX-110575591	cfn0516451	PolyHighResolution	chr1A	IWGSC_intergenic	TraesCS1A01G205200	0.1041	0.1866	9	671	78	10	0	1.1719	87.3698	10.1562	1.3021	0
AX-110576475	cfn0684294	PolyHighResolution	chr3B	IWGSC_genic	TraesCS3B01G089200	0.1451	0.2481	6	648	110	4	0	0.7812	84.375	14.3229	0.5208	0
AX-110577670	cfn0432715	PolyHighResolution	chr6D	BW_ISBPs	---	0.0188	0.0368	13	14	732	9	0	1.6927	1.8229	95.3125	1.1719	0
AX-110577868	cfn0604634	PolyHighResolution	chr2B	IWGSC_intergenic	TraesCS2B01G821700LC	0.2754	0.3991	39	500	190	39	0	5.0781	65.1042	24.7396	5.0781	0
AX-110578653	cfn0862121	PolyHighResolution	chr6B	IWGSC_intergenic	---	0.2	0.32	98	132	528	10	0	12.7604	17.1875	68.75	1.3021	0
AX-110579995	cfn0795423	PolyHighResolution	chr5B	IWGSC_intergenic	TraesCS5B01G538600	0.337	0.4468	294	155	305	14	0	38.2812	20.1823	39.7135	1.8229	0
AX-110582369	cfn0013233	PolyHighResolution	chr7B	DIGITAL_Axiom_validated	---	0.2062	0.3273	21	593	154	0	0	2.7344	77.2135	20.0521	0	0
AX-110582797	cfn1487403	PolyHighResolution	chr2A	IWGSC_intergenic	---	0.2932	0.4144	13	528	219	8	0	1.6927	68.75	28.5156	1.0417	0
AX-110583862	cfn0740734	PolyHighResolution	chr4A	IWGSC_intergenic	TraesCS4A01G054900	0.3509	0.4555	22	260	481	5	0	2.8646	33.8542	62.6302	0.651	0
AX-110583873	cfn0575324	PolyHighResolution	chr2A	IWGSC_genic	TraesCS2A01G559600	0.4706	0.4983	12	352	396	8	0	1.5625	45.8333	51.5625	1.0417	0
AX-110584098	cfn0517869	PolyHighResolution	chr1A	IWGSC_genic	TraesCS1A01G347900	0.38	0.4712	17	285	465	1	0	2.2135	37.1094	60.5469	0.1302	0
AX-110584299	cfn0779043	PolyHighResolution	chr5A	IWGSC_genic	TraesCS5A01G105500	0.25	0.375	13	561	187	7	0	1.6927	73.0469	24.349	0.9115	0
AX-110588146	cfn0755315	PolyHighResolution	chr4B	IWGSC_genic	TraesCS4B01G043800	0.0152	0.03	165	582	9	12	0	21.4844	75.7812	1.1719	1.5625	0
AX-110588223	cfn0753866	PolyHighResolution	chr4B	IWGSC_genic	TraesCS4B01G036600LC	0.3333	0.4444	13	496	248	11	0	1.6927	64.5833	32.2917	1.4323	0
AX-110588318	cfn0882506	PolyHighResolution	chr6D	IWGSC_intergenic	TraesCS6D01G119500	0.2166	0.3393	0	586	162	20	0	0	76.3021	21.0938	2.6042	0
AX-110592868	cfn0929502	PolyHighResolution	chr7B	IWGSC_genic	TraesCS7B01G375300	0.317	0.433	11	515	239	3	0	1.4323	67.0573	31.1198	0.3906	0
AX-110593841	cfn0540414	PolyHighResolution	chr1B	IWGSC_genic	TraesCS1B01G465100	0.1898	0.3075	16	141	602	9	0	2.0833	18.3594	78.3854	1.1719	0
AX-110595497	cfn1863300	PolyHighResolution	chr3A	IWGSC_intergenic	---	0.407	0.4827	18	302	440	8	0	2.3438	39.3229	57.2917	1.0417	0
AX-110595821	cfn3003473	PolyHighResolution	chr6B	IWGSC_intergenic	---	0.0914	0.1661	7	69	686	6	0	0.9115	8.9844	89.3229	0.7812	0
AX-110596227	cfn3530355	PolyHighResolution	chr7B	IWGSC_intergenic	---	0.0153	0.0301	108	10	645	5	0	14.0625	1.3021	83.9844	0.651	0
AX-110597457	cfn0535655	PolyHighResolution	chr1B	IWGSC_genic	TraesCS1B01G185000	0.4338	0.4912	17	321	419	11	0	2.2135	41.7969	54.5573	1.4323	0
AX-110597835	cfn0553397	PolyHighResolution	chr1B	IWGSC_genic	TraesCS1B01G123900	0.2245	0.3482	21	165	570	12	0	2.7344	21.4844	74.2188	1.5625	0
AX-110601315	cfn0887347	PolyHighResolution	chr7A	IWGSC_intergenic	---	0.2249	0.3487	15	572	166	15	0	1.9531	74.4792	21.6146	1.9531	0
AX-110601921	cfn0515847	PolyHighResolution	chr1A	IWGSC_intergenic	TraesCS1A01G385400	0.0983	0.1772	14	74	679	1	0	1.8229	9.6354	88.4115	0.1302	0
AX-110602112	cfn0679754	PolyHighResolution	chr3B	IWGSC_intergenic	TraesCS3B01G362700	0.3166	0.4327	101	449	208	10	0	13.151	58.4635	27.0833	1.3021	0
AX-110602774	cfn2821974	PolyHighResolution	chr5D	IWGSC_intergenic	---	0.0184	0.0362	8	745	14	1	0	1.0417	97.0052	1.8229	0.1302	0
AX-110603821	cfn0819388	PolyHighResolution	chr5D	IWGSC_intergenic	---	0.1833	0.2994	0	136	606	26	0	0	17.7083	78.9062	3.3854	0
AX-110603915	cfn0771653	PolyHighResolution	chr5A	IWGSC_intergenic	TraesCS5A01G507800	0.0401	0.077	13	30	718	7	0	1.6927	3.9062	93.4896	0.9115	0
AX-110604873	cfn0790002	PolyHighResolution	chr5B	IWGSC_genic	TraesCS5B01G415100	0.3849	0.4735	18	286	457	7	0	2.3438	37.2396	59.5052	0.9115	0
AX-110605023	cfn0587385	PolyHighResolution	chr2A	IWGSC_genic	TraesCS2A01G698100LC	0.3716	0.467	23	465	275	5	0	2.9948	60.5469	35.8073	0.651	0
AX-110605209	cfn0609706	PolyHighResolution	chr2B	IWGSC_genic	TraesCS2B01G485600	0.3804	0.4714	29	280	456	3	0	3.776	36.4583	59.375	0.3906	0
AX-110605981	cfn0561444	PolyHighResolution	chr1D	IWGSC_intergenic	TraesCS1D01G437700	0.1089	0.1941	2	671	82	13	0	0.2604	87.3698	10.6771	1.6927	0
AX-110607212	cfn2379588	PolyHighResolution	chr4B	IWGSC_intergenic	---	0.1403	0.2412	20	102	625	21	0	2.6042	13.2812	81.3802	2.7344	0
AX-110607380	cfn3126755	PolyHighResolution	chr6B	IWGSC_intergenic	---	0.3543	0.4575	0	259	472	37	0	0	33.724	61.4583	4.8177	0
AX-110609787	cfn0798552	PolyHighResolution	chr5B	IWGSC_intergenic	---	0.0529	0.1002	4	716	40	8	0	0.5208	93.2292	5.2083	1.0417	0
AX-110610231	cfn0799263	PolyHighResolution	chr5B	IWGSC_genic	TraesCS5B01G532900	0.428	0.4896	23	425	318	2	0	2.9948	55.3385	41.4062	0.2604	0
AX-110612644	cfn3147889	PolyHighResolution	chr6D	IWGSC_intergenic	TraesCS6D01G403100	0.3507	0.4554	61	448	242	17	0	7.9427	58.3333	31.5104	2.2135	0
AX-110614005	cfn0919720	PolyHighResolution	chr7B	IWGSC_intergenic	TraesCS7B01G338400	0.0136	0.0268	102	653	9	4	0	13.2812	85.026	1.1719	0.5208	0
AX-110614180	cfn0897075	PolyHighResolution	chr7A	IWGSC_genic	TraesCS7A01G341400	0.3159	0.4322	15	235	509	9	0	1.9531	30.599	66.276	1.1719	0
AX-110614938	cfn0825747	PolyHighResolution	chr6A	IWGSC_genic	TraesCS6A01G357200	0.0505	0.096	6	38	714	10	0	0.7812	4.9479	92.9688	1.3021	0
AX-110615023	contig37137_664_BS00035081	PolyHighResolution	chr7A	BBSRC_Axiom_validated	TraesCS7A01G353500	0.3058	0.4246	10	513	226	19	0	1.3021	66.7969	29.4271	2.474	0
AX-110615081	cfn0700105	PolyHighResolution	chr3B	IWGSC_intergenic	TraesCS3B01G086400	0.4873	0.4997	14	365	384	5	0	1.8229	47.526	50	0.651	0
AX-110616273	cfn2839218	PolyHighResolution	chr6A	IWGSC_intergenic	---	0.4872	0.4997	11	380	361	16	0	1.4323	49.4792	47.0052	2.0833	0
AX-110616544	cfn0542512	PolyHighResolution	chr1B	IWGSC_genic	TraesCS1B01G251900	0.3852	0.4737	20	458	287	3	0	2.6042	59.6354	37.3698	0.3906	0
AX-110617602	cfn0804608	PolyHighResolution	chr5B	IWGSC_intergenic	---	0.2785	0.4019	0	544	210	14	0	0	70.8333	27.3438	1.8229	0
AX-110617896	cfn0606964	PolyHighResolution	chr2B	IWGSC_intergenic	---	0.2056	0.3267	0	154	595	19	0	0	20.0521	77.474	2.474	0
AX-110619267	cfn0588351	PolyHighResolution	chr2A	IWGSC_genic	TraesCS2A01G576400	0.4318	0.4907	41	404	307	16	0	5.3385	52.6042	39.974	2.0833	0
AX-110620628	cfn0795973	PolyHighResolution	chr5B	IWGSC_genic	---	0.365	0.4635	12	273	475	8	0	1.5625	35.5469	61.849	1.0417	0
AX-110621007	cfn0725041	PolyHighResolution	chr4A	IWGSC_intergenic	TraesCS4A01G232700	0.0188	0.0368	21	14	732	1	0	2.7344	1.8229	95.3125	0.1302	0
AX-110621803	cfn0792602	PolyHighResolution	chr5B	IWGSC_genic	TraesCS5B01G223700	0.3681	0.4652	11	275	472	10	0	1.4323	35.8073	61.4583	1.3021	0
AX-110621963	cfn0831234	PolyHighResolution	chr6A	IWGSC_intergenic	---	0.1844	0.3007	10	139	615	4	0	1.3021	18.099	80.0781	0.5208	0
AX-110623733	cfn2615138	PolyHighResolution	chr5B	IWGSC_intergenic	---	0.4922	0.4999	26	359	348	35	0	3.3854	46.7448	45.3125	4.5573	0
AX-110624037	cfn0874846	PolyHighResolution	chr6B	IWGSC_intergenic	TraesCS6B01G158100	0.2166	0.3393	16	162	586	4	0	2.0833	21.0938	76.3021	0.5208	0
AX-110624807	cfn2216981	PolyHighResolution	chr3D	IWGSC_genic	TraesCS3D01G009700LC	0.3925	0.4769	15	452	292	9	0	1.9531	58.8542	38.0208	1.1719	0
AX-110624860	BobWhite_rep_c60372_388	PolyHighResolution	chr5A	Infinium_90K	TraesCS5A01G015000	0.4705	0.4983	20	351	395	2	0	2.6042	45.7031	51.4323	0.2604	0
AX-110624938	cfn2203407	PolyHighResolution	chr3D	IWGSC_intergenic	TraesCS3D01G491100LC	0.011	0.0217	37	8	722	1	0	4.8177	1.0417	94.0104	0.1302	0
AX-110625466	cfn0791456	PolyHighResolution	chr5B	IWGSC_intergenic	TraesCS5B01G224000	0.2816	0.4046	8	207	528	25	0	1.0417	26.9531	68.75	3.2552	0
AX-110625760	cfn0731036	PolyHighResolution	chr4A	IWGSC_genic	TraesCS4A01G430400	0.2779	0.4013	0	212	551	5	0	0	27.6042	71.7448	0.651	0
AX-110625809	cfn0529510	PolyHighResolution	chr1A	IWGSC_intergenic	TraesCS1A01G006900	0.4495	0.4949	0	338	414	16	0	0	44.0104	53.9062	2.0833	0
AX-110625945	cfn0683653	PolyHighResolution	chr3B	IWGSC_genic	---	0.2127	0.3349	14	585	158	11	0	1.8229	76.1719	20.5729	1.4323	0
AX-110626646	cfn0808034	PolyHighResolution	chr5B	IWGSC_genic	TraesCS5B01G429700	0.404	0.4816	10	447	303	8	0	1.3021	58.2031	39.4531	1.0417	0
AX-110626981	cfn0781260	PolyHighResolution	chr5A	IWGSC_genic	TraesCS5A01G023900	0.494	0.4999	0	379	370	19	0	0	49.349	48.1771	2.474	0
AX-110628679	cfn0837823	PolyHighResolution	chr6A	IWGSC_genic	TraesCS6A01G015300	0.3556	0.4583	13	250	453	52	0	1.6927	32.5521	58.9844	6.7708	0
AX-110629268	cfn0613621	PolyHighResolution	chr2B	IWGSC_intergenic	---	0.1247	0.2183	11	94	660	3	0	1.4323	12.2396	85.9375	0.3906	0
AX-110630040	cfn0644662	PolyHighResolution	chr2B	IWGSC_intergenic	TraesCS2B01G040200	0.2317	0.356	0	174	577	17	0	0	22.6562	75.1302	2.2135	0
AX-110630167	cfn0274299	PolyHighResolution	chr5B	BW_ISBPs	---	0.1226	0.2152	17	91	651	9	0	2.2135	11.849	84.7656	1.1719	0
AX-110630869	cfn0767824	PolyHighResolution	chr5A	IWGSC_genic	TraesCS5A01G320100	0.4027	0.4811	18	298	442	10	0	2.3438	38.8021	57.5521	1.3021	0
AX-110631583	cfn0584838	PolyHighResolution	chr2A	IWGSC_intergenic	---	0.3612	0.4615	27	259	458	24	0	3.5156	33.724	59.6354	3.125	0
AX-110632214	cfn0791975	PolyHighResolution	chr5B	IWGSC_intergenic	---	0.004	0.0079	9	3	755	1	0	1.1719	0.3906	98.3073	0.1302	0
AX-110632915	cfn0897228	PolyHighResolution	chr7A	IWGSC_intergenic	TraesCS7A01G566700	0.3176	0.4335	0	522	243	3	0	0	67.9688	31.6406	0.3906	0
AX-110633126	cfn0601136	PolyHighResolution	chr2A	IWGSC_intergenic	TraesCS2A01G060400	0.1766	0.2908	74	119	555	20	0	9.6354	15.4948	72.2656	2.6042	0
AX-110633478	cfn0554365	PolyHighResolution	chr1B	IWGSC_intergenic	TraesCS1B01G046200	0.0821	0.1508	4	693	62	9	0	0.5208	90.2344	8.0729	1.1719	0
AX-110633902	cfn0585720	PolyHighResolution	chr2A	IWGSC_intergenic	TraesCS2A01G476300	0.2844	0.407	14	211	531	12	0	1.8229	27.474	69.1406	1.5625	0
AX-110634019	cfn0671401	PolyHighResolution	chr3A	IWGSC_genic	TraesCS3A01G167700	0.1287	0.2243	12	96	650	10	0	1.5625	12.5	84.6354	1.3021	0
AX-110634094	cfn3459805	PolyHighResolution	chr7B	IWGSC_intergenic	---	0.1268	0.2215	9	95	654	10	0	1.1719	12.3698	85.1562	1.3021	0
AX-110634121	TA003541-0599	PolyHighResolution	chr5A	Infinium_90K	TraesCS5A01G066300	0.3194	0.4347	11	503	236	18	0	1.4323	65.4948	30.7292	2.3438	0
AX-110635668	cfn0773790	PolyHighResolution	chr5A	IWGSC_genic	TraesCS5A01G427500	0.1601	0.2689	0	635	121	12	0	0	82.6823	15.7552	1.5625	0
AX-110636339	cfn0766996	PolyHighResolution	chr5A	IWGSC_intergenic	TraesCS5A01G380500	0.1954	0.3145	17	601	146	4	0	2.2135	78.2552	19.0104	0.5208	0
AX-110637578	cfn0229635	PolyHighResolution	chr4A	BW_ISBPs	---	0.2161	0.3388	8	584	161	15	0	1.0417	76.0417	20.9635	1.9531	0
AX-110637953	cfn0850230	PolyHighResolution	chr6B	IWGSC_intergenic	TraesCS6B01G413000	0.0277	0.0539	4	21	737	6	0	0.5208	2.7344	95.9635	0.7812	0
AX-110638142	cfn0827099	PolyHighResolution	chr6A	IWGSC_genic	---	0.419	0.4869	14	427	308	19	0	1.8229	55.599	40.1042	2.474	0
AX-110639847	cfn0728704	PolyHighResolution	chr4A	IWGSC_genic	TraesCS4A01G472600	0.1533	0.2596	9	635	115	9	0	1.1719	82.6823	14.974	1.1719	0
AX-110639991	cfn0917599	PolyHighResolution	chr7B	IWGSC_intergenic	TraesCS7B01G460400	0.0303	0.0587	36	22	705	5	0	4.6875	2.8646	91.7969	0.651	0
AX-110640252	BobWhite_c5562_219	PolyHighResolution	chr2A	Infinium_90K	TraesCS2A01G147400	0.3687	0.4655	18	464	271	15	0	2.3438	60.4167	35.2865	1.9531	0
AX-110640485	cfn1467441	PolyHighResolution	chr2A	IWGSC_intergenic	---	0.3388	0.448	24	486	249	9	0	3.125	63.2812	32.4219	1.1719	0
AX-110640918	cfn0724337	PolyHighResolution	chr4A	IWGSC_genic	TraesCS4A01G323800	0.0531	0.1006	11	40	713	4	0	1.4323	5.2083	92.8385	0.5208	0
AX-110641594	cfn0630906	PolyHighResolution	chr2B	IWGSC_intergenic	---	0.4274	0.4895	0	430	321	17	0	0	55.9896	41.7969	2.2135	0
AX-110641771	cfn0838821	PolyHighResolution	chr6A	IWGSC_intergenic	TraesCS6A01G076900	0.0931	0.1688	110	575	59	24	0	14.3229	74.8698	7.6823	3.125	0
AX-110642071	cfn0789519	PolyHighResolution	chr5B	IWGSC_intergenic	TraesCS5B01G360700	0.0856	0.1565	7	64	684	13	0	0.9115	8.3333	89.0625	1.6927	0
AX-110642402	cfn0600830	PolyHighResolution	chr2A	IWGSC_intergenic	TraesCS2A01G163900	0.3762	0.4693	19	281	466	2	0	2.474	36.5885	60.6771	0.2604	0
AX-110642913	cfn0630289	PolyHighResolution	chr2B	IWGSC_genic	TraesCS2B01G051900LC	0.1212	0.213	4	91	660	13	0	0.5208	11.849	85.9375	1.6927	0
AX-110644276	cfn0840091	PolyHighResolution	chr6A	IWGSC_genic	TraesCS6A01G004000	0.4845	0.4995	16	359	382	11	0	2.0833	46.7448	49.7396	1.4323	0
AX-110644827	cfn0782875	PolyHighResolution	chr5B	IWGSC_genic	TraesCS5B01G368000	0.2265	0.3504	15	169	577	7	0	1.9531	22.0052	75.1302	0.9115	0
AX-110645905	cfn0644089	PolyHighResolution	chr2B	IWGSC_genic	TraesCS2B01G042300	0.0935	0.1695	81	601	62	24	0	10.5469	78.2552	8.0729	3.125	0
AX-110646034	cfn0583452	PolyHighResolution	chr2A	IWGSC_intergenic	TraesCS2A01G484000	0.0302	0.0585	5	23	739	1	0	0.651	2.9948	96.224	0.1302	0
AX-110646046	cfn0780802	PolyHighResolution	chr5A	IWGSC_genic	TraesCS5A01G003900LC	0.0685	0.1275	11	51	694	12	0	1.4323	6.6406	90.3646	1.5625	0
AX-110646778	cfn0693684	PolyHighResolution	chr3B	IWGSC_genic	TraesCS3B01G543500	0.0811	0.1491	15	691	61	1	0	1.9531	89.974	7.9427	0.1302	0
AX-110647819	cfn0930313	PolyHighResolution	chr7B	IWGSC_genic	TraesCS7B01G116800	0.1086	0.1936	3	673	82	10	0	0.3906	87.6302	10.6771	1.3021	0
AX-110648846	cfn0620772	PolyHighResolution	chr2B	IWGSC_intergenic	---	0.4307	0.4904	23	317	419	9	0	2.9948	41.276	54.5573	1.1719	0
AX-110649702	cfn0515786	PolyHighResolution	chr1A	IWGSC_intergenic	TraesCS1A01G404700	0.3613	0.4615	16	472	267	13	0	2.0833	61.4583	34.7656	1.6927	0
AX-110650024	cfn0500496	PolyHighResolution	chr1A	IWGSC_genic	TraesCS1A01G309700	0.2443	0.3693	10	566	183	9	0	1.3021	73.6979	23.8281	1.1719	0
AX-110651017	cfn0690677	PolyHighResolution	chr3B	IWGSC_intergenic	---	0.3085	0.4267	115	199	446	8	0	14.974	25.9115	58.0729	1.0417	0
AX-110651037	cfn0765444	PolyHighResolution	chr5A	IWGSC_intergenic	TraesCS5A01G235400	0.0661	0.1234	8	50	707	3	0	1.0417	6.5104	92.0573	0.3906	0
AX-110651563	cfn0698304	PolyHighResolution	chr3B	IWGSC_genic	TraesCS3B01G497200	0.1893	0.3069	15	141	604	8	0	1.9531	18.3594	78.6458	1.0417	0
AX-110651861	cfn2348350	PolyHighResolution	chr4A	IWGSC_intergenic	---	0.175	0.2888	24	129	608	7	0	3.125	16.7969	79.1667	0.9115	0
AX-110651987	cfn0752281	PolyHighResolution	chr4B	IWGSC_genic	TraesCS4B01G018700	0.1238	0.217	0	665	94	9	0	0	86.5885	12.2396	1.1719	0
AX-110653105	cfn0560320	PolyHighResolution	chr1B	IWGSC_genic	TraesCS1B01G131300	0.0637	0.1192	9	706	48	5	0	1.1719	91.9271	6.25	0.651	0
AX-110653566	cfn0247592	PolyHighResolution	chr4A	BW_ISBPs	---	0.1147	0.203	12	664	86	6	0	1.5625	86.4583	11.1979	0.7812	0
AX-110655459	cfn0714207	PolyHighResolution	chr3B	IWGSC_genic	TraesCS3B01G041600	0.1914	0.3096	0	143	604	21	0	0	18.6198	78.6458	2.7344	0
AX-110657155	Kukri_c63314_962	PolyHighResolution	chr6B	Infinium_90K	TraesCS6B01G318800	0.3288	0.4414	0	241	492	35	0	0	31.3802	64.0625	4.5573	0
AX-110657773	cfn0689969	PolyHighResolution	chr3B	IWGSC_genic	TraesCS3B01G128900	0.4364	0.4919	19	326	421	2	0	2.474	42.4479	54.8177	0.2604	0
AX-110657822	cfn0682665	PolyHighResolution	chr3B	IWGSC_intergenic	---	0.481	0.4993	0	382	354	32	0	0	49.7396	46.0938	4.1667	0
AX-110659594	cfn0913152	PolyHighResolution	chr7A	IWGSC_genic	---	0.2675	0.3919	11	553	202	2	0	1.4323	72.0052	26.3021	0.2604	0
AX-110659933	contig17822_196_BS00031094	PolyHighResolution	chr4B	BBSRC_Axiom_validated	TraesCS4B01G069500	0.1037	0.1859	5	674	78	11	0	0.651	87.7604	10.1562	1.4323	0
AX-110660659	cfn0654602	PolyHighResolution	chr2D	IWGSC_genic	TraesCS2D01G113700	0.3374	0.4471	20	491	250	7	0	2.6042	63.9323	32.5521	0.9115	0
AX-110661410	cfn1767758	MonoHighResolution	chr2D	IWGSC_intergenic	---	0	0	0	0	759	9	0	0	0	98.8281	1.1719	0
AX-110662395	cfn0741936	PolyHighResolution	chr4A	IWGSC_intergenic	TraesCS4A01G035800	0.2213	0.3447	9	166	584	9	0	1.1719	21.6146	76.0417	1.1719	0
AX-110663960	cfn0653994	PolyHighResolution	chr2D	IWGSC_genic	TraesCS2D01G119200	0.1471	0.2509	13	110	638	7	0	1.6927	14.3229	83.0729	0.9115	0
AX-110665984	cfn0825812	PolyHighResolution	chr6A	IWGSC_intergenic	---	0.3391	0.4482	0	256	499	13	0	0	33.3333	64.974	1.6927	0
AX-110666629	cfn3044922	PolyHighResolution	chr6B	IWGSC_intergenic	---	0.3135	0.4304	13	508	232	15	0	1.6927	66.1458	30.2083	1.9531	0
AX-110668489	cfn0766211	PolyHighResolution	chr5A	IWGSC_intergenic	TraesCS5A01G354600	0.3142	0.4309	16	513	235	4	0	2.0833	66.7969	30.599	0.5208	0
AX-110669120	cfn0101005	PolyHighResolution	chr3A	BW_ISBPs	---	0.0384	0.0739	10	29	726	3	0	1.3021	3.776	94.5312	0.3906	0
AX-110669771	cfn0891517	PolyHighResolution	chr7A	IWGSC_intergenic	TraesCS7A01G487200	0.296	0.4168	14	528	222	4	0	1.8229	68.75	28.9062	0.5208	0
AX-110670721	cfn1302262	MonoHighResolution	chr1D	IWGSC_intergenic	---	0	0	0	0	759	9	0	0	0	98.8281	1.1719	0
AX-110671222	cfn2276530	PolyHighResolution	chr4A	IWGSC_intergenic	---	0.2638	0.3884	23	547	196	2	0	2.9948	71.224	25.5208	0.2604	0
AX-110672586	cfn0725324	PolyHighResolution	chr4A	IWGSC_intergenic	---	0.2517	0.3767	19	188	559	2	0	2.474	24.4792	72.7865	0.2604	0
AX-110673225	cfn0755775	PolyHighResolution	chr4B	IWGSC_intergenic	---	0.1227	0.2153	84	579	81	24	0	10.9375	75.3906	10.5469	3.125	0
AX-110673233	cfn1891026	PolyHighResolution	chr3A	IWGSC_intergenic	TraesCS3A01G529900	0.0728	0.1349	6	55	701	6	0	0.7812	7.1615	91.276	0.7812	0
AX-110686418	cfn1152143	PolyHighResolution	chr1B	IWGSC_intergenic	---	0.1826	0.2985	36	573	128	31	0	4.6875	74.6094	16.6667	4.0365	0
AX-110691237	cfn1806606	PolyHighResolution	chr2D	IWGSC_intergenic	TraesCS2D01G026200	0.4591	0.4966	0	342	403	23	0	0	44.5312	52.474	2.9948	0
AX-110706338	cfn1155990	PolyHighResolution	chr1B	IWGSC_intergenic	---	0.4221	0.4879	7	309	423	29	0	0.9115	40.2344	55.0781	3.776	0
AX-110738695	cfn1398714	PolyHighResolution	chr2A	IWGSC_intergenic	---	0.0078	0.0154	119	640	5	4	0	15.4948	83.3333	0.651	0.5208	0
AX-110744964	cfn0265589	PolyHighResolution	chr2A	BW_ISBPs	---	0.3101	0.4279	14	514	231	9	0	1.8229	66.9271	30.0781	1.1719	0
AX-110764484	cfn3034438	PolyHighResolution	chr6B	IWGSC_intergenic	---	0.3911	0.4763	21	291	453	3	0	2.7344	37.8906	58.9844	0.3906	0
AX-110767829	cfn3305870	PolyHighResolution	chr7A	IWGSC_intergenic	---	0.1044	0.187	87	69	592	20	0	11.3281	8.9844	77.0833	2.6042	0
AX-110769323	cfn2352207	PolyHighResolution	chr4A	IWGSC_intergenic	---	0.1642	0.2745	17	122	621	8	0	2.2135	15.8854	80.8594	1.0417	0
AX-110769627	cfn0999864	PolyHighResolution	chr1A	IWGSC_intergenic	---	0.3007	0.4206	22	486	209	51	0	2.8646	63.2812	27.2135	6.6406	0
AX-110771212	contig98603_239_BS00061296	PolyHighResolution	chr6A	BBSRC_Axiom_validated	TraesCS6A01G317800	0.4336	0.4912	23	323	422	0	0	2.9948	42.0573	54.9479	0	0
AX-110775368	cfn0506973	PolyHighResolution	chr1A	IWGSC_intergenic	---	0.2369	0.3615	6	567	176	19	0	0.7812	73.8281	22.9167	2.474	0
AX-110775615	cfn1380329	PolyHighResolution	chr2A	IWGSC_intergenic	---	0.4372	0.4921	22	417	324	5	0	2.8646	54.2969	42.1875	0.651	0
AX-110776049	cfn1905904	PolyHighResolution	chr3A	IWGSC_intergenic	---	0.003	0.0059	82	671	2	13	0	10.6771	87.3698	0.2604	1.6927	0
AX-110776068	cfn0689871	PolyHighResolution	chr3B	IWGSC_intergenic	---	0.4853	0.4996	122	332	313	1	0	15.8854	43.2292	40.7552	0.1302	0
AX-110777948	cfn2816152	PolyHighResolution	chr5D	IWGSC_intergenic	---	0.3562	0.4586	6	265	479	18	0	0.7812	34.5052	62.3698	2.3438	0
AX-110783841	cfn1535297	MonoHighResolution	chr2B	IWGSC_intergenic	---	0	0	0	0	757	11	0	0	0	98.5677	1.4323	0
AX-110785765	cfn2589900	PolyHighResolution	chr5A	IWGSC_intergenic	---	0.3047	0.4237	12	518	227	11	0	1.5625	67.4479	29.5573	1.4323	0
AX-110786873	cfn3261592	PolyHighResolution	chr7A	IWGSC_intergenic	---	0.4059	0.4823	17	426	291	34	0	2.2135	55.4688	37.8906	4.4271	0
AX-110787161	cfn0722985	PolyHighResolution	chr4A	IWGSC_intergenic	---	0.0157	0.0308	189	566	9	4	0	24.6094	73.6979	1.1719	0.5208	0
AX-110789319	cfn2320094	PolyHighResolution	chr4A	IWGSC_intergenic	---	0.2869	0.4092	18	512	206	32	0	2.3438	66.6667	26.8229	4.1667	0
AX-110790003	cfn0590425	PolyHighResolution	chr2A	IWGSC_intergenic	TraesCS2A01G120100	0.2398	0.3646	14	539	170	45	0	1.8229	70.1823	22.1354	5.8594	0
AX-110790028	cfn1085096	PolyHighResolution	chr1A	IWGSC_intergenic	---	0.2884	0.4105	10	528	214	16	0	1.3021	68.75	27.8646	2.0833	0
AX-110793255	cfn0782651	PolyHighResolution	chr5B	IWGSC_intergenic	TraesCS5B01G764100LC	0.229	0.3531	0	166	559	43	0	0	21.6146	72.7865	5.599	0
AX-110793337	cfn0000373	PolyHighResolution	chr5A	DIGITAL_Axiom_validated	---	0.3311	0.4429	21	499	247	1	0	2.7344	64.974	32.1615	0.1302	0
AX-110794985	cfn1891315	PolyHighResolution	chr3A	IWGSC_intergenic	---	0.2061	0.3273	15	155	597	1	0	1.9531	20.1823	77.7344	0.1302	0
AX-110797100	cfn2220568	PolyHighResolution	chr3D	IWGSC_intergenic	TraesCS3D01G045000	0.1192	0.2099	137	74	547	10	0	17.8385	9.6354	71.224	1.3021	0
AX-110798944	cfn2486143	PolyHighResolution	chr5A	IWGSC_intergenic	---	0.0149	0.0293	86	10	663	9	0	11.1979	1.3021	86.3281	1.1719	0
AX-110799138	cfn1195564	PolyHighResolution	chr1B	IWGSC_intergenic	---	0.4966	0.5	22	371	366	9	0	2.8646	48.3073	47.6562	1.1719	0
AX-110801085	cfn0755776	PolyHighResolution	chr4B	IWGSC_intergenic	TraesCS4B01G218900LC	0.009	0.0178	97	6	661	4	0	12.6302	0.7812	86.0677	0.5208	0
AX-110802150	cfn2170317	PolyHighResolution	chr3B	IWGSC_intergenic	---	0.2702	0.3944	0	559	207	2	0	0	72.7865	26.9531	0.2604	0
AX-110803848	cfn1901969	PolyHighResolution	chr3A	IWGSC_intergenic	---	0.0147	0.029	147	9	603	9	0	19.1406	1.1719	78.5156	1.1719	0
AX-110808202	cfn1358170	PolyHighResolution	chr2A	IWGSC_intergenic	---	0.0111	0.022	41	8	712	7	0	5.3385	1.0417	92.7083	0.9115	0
AX-110813282	cfn1087557	PolyHighResolution	chr1A	IWGSC_intergenic	---	0.484	0.4995	15	362	386	5	0	1.9531	47.1354	50.2604	0.651	0
AX-110815096	cfn2457023	PolyHighResolution	chr4D	IWGSC_intergenic	---	0.0117	0.0232	2	9	757	0	0	0.2604	1.1719	98.5677	0	0
AX-110815570	cfn1834648	PolyHighResolution	chr3A	IWGSC_intergenic	---	0.4282	0.4897	18	422	316	12	0	2.3438	54.9479	41.1458	1.5625	0
AX-110816204	cfn1025558	PolyHighResolution	chr1A	IWGSC_intergenic	---	0.0392	0.0754	3	30	735	0	0	0.3906	3.9062	95.7031	0	0
AX-110816750	cfn3231919	PolyHighResolution	chr7A	IWGSC_intergenic	---	0.1599	0.2687	12	625	119	12	0	1.5625	81.3802	15.4948	1.5625	0
AX-110817615	cfn1023618	PolyHighResolution	chr1A	IWGSC_intergenic	---	0.4038	0.4815	19	300	443	6	0	2.474	39.0625	57.6823	0.7812	0
AX-110820917	cfn0573063	PolyHighResolution	chr2A	IWGSC_intergenic	TraesCS2A01G294100	0.0927	0.1682	13	70	685	0	0	1.6927	9.1146	89.1927	0	0
AX-110823595	cfn2453343	PolyHighResolution	chr4D	IWGSC_intergenic	---	0.0134	0.0264	156	590	8	14	0	20.3125	76.8229	1.0417	1.8229	0
AX-110824744	cfn0511887	PolyHighResolution	chr1A	IWGSC_intergenic	---	0.1778	0.2924	0	601	130	37	0	0	78.2552	16.9271	4.8177	0
AX-110825377	cfn3280801	PolyHighResolution	chr7A	IWGSC_intergenic	---	0.4051	0.482	12	445	303	8	0	1.5625	57.9427	39.4531	1.0417	0
AX-110827366	cfn1877966	PolyHighResolution	chr3A	IWGSC_intergenic	TraesCS3A01G337100LC	0.4785	0.4991	18	356	388	6	0	2.3438	46.3542	50.5208	0.7812	0
AX-110827413	cfn1764152	MonoHighResolution	chr2D	IWGSC_intergenic	TraesCS2D01G433900LC	0	0	0	757	0	11	0	0	98.5677	0	1.4323	0
AX-110828280	cfn0608918	PolyHighResolution	chr2B	IWGSC_intergenic	TraesCS2B01G473800LC	0.3212	0.436	0	446	211	111	0	0	58.0729	27.474	14.4531	0
AX-110828334	cfn2273062	PolyHighResolution	chr4A	IWGSC_intergenic	---	0.0961	0.1738	5	677	72	14	0	0.651	88.151	9.375	1.8229	0
AX-110831434	cfn1161944	PolyHighResolution	chr1B	IWGSC_intergenic	---	0.4479	0.4946	21	408	331	8	0	2.7344	53.125	43.099	1.0417	0
AX-110834398	cfn2340003	PolyHighResolution	chr4A	IWGSC_intergenic	---	0.0596	0.1121	12	45	710	1	0	1.5625	5.8594	92.4479	0.1302	0
AX-110835519	cfn0103715	PolyHighResolution	chr6B	BW_ISBPs	---	0.0464	0.0885	21	34	699	14	0	2.7344	4.4271	91.0156	1.8229	0
AX-110841321	cfn1932064	PolyHighResolution	chr3A	IWGSC_intergenic	---	0.363	0.4625	8	269	472	19	0	1.0417	35.026	61.4583	2.474	0
AX-110842408	cfn0771474	PolyHighResolution	chr5A	IWGSC_intergenic	TraesCS5A01G416700LC	0.4403	0.4929	16	321	408	23	0	2.0833	41.7969	53.125	2.9948	0
AX-110863147	cfn1806990	PolyHighResolution	chr2D	IWGSC_intergenic	---	0.4401	0.4928	35	301	383	49	0	4.5573	39.1927	49.8698	6.3802	0
AX-110868868	cfn3128451	PolyHighResolution	chr6B	IWGSC_intergenic	---	0.011	0.0218	128	7	628	5	0	16.6667	0.9115	81.7708	0.651	0
AX-110876039	cfn0802853	PolyHighResolution	chr5B	IWGSC_intergenic	TraesCS5B01G394100	0.432	0.4908	14	321	422	11	0	1.8229	41.7969	54.9479	1.4323	0
AX-110880034	cfn2808033	PolyHighResolution	chr5D	IWGSC_intergenic	---	0.0093	0.0184	13	7	747	1	0	1.6927	0.9115	97.2656	0.1302	0
AX-110889582	cfn3493258	PolyHighResolution	chr7B	IWGSC_intergenic	---	0.2681	0.3925	0	196	535	37	0	0	25.5208	69.6615	4.8177	0
AX-110894842	cfn0149614	PolyHighResolution	chr1A	BW_ISBPs	---	0.3691	0.4657	17	275	470	6	0	2.2135	35.8073	61.1979	0.7812	0
AX-110894950	cfn1048757	PolyHighResolution	chr1A	IWGSC_intergenic	---	0.2888	0.4108	16	532	216	4	0	2.0833	69.2708	28.125	0.5208	0
AX-110895079	cfn3205291	PolyHighResolution	chr7A	IWGSC_intergenic	---	0.4613	0.497	110	348	298	12	0	14.3229	45.3125	38.8021	1.5625	0
AX-110896255	cfn3600132	PolyHighResolution	chr7D	IWGSC_intergenic	---	0.058	0.1092	8	43	699	18	0	1.0417	5.599	91.0156	2.3438	0
AX-110899178	cfn2825079	PolyHighResolution	chr5D	IWGSC_intergenic	---	0.2511	0.3761	74	164	489	41	0	9.6354	21.3542	63.6719	5.3385	0
AX-110899440	cfn2454430	PolyHighResolution	chr4D	IWGSC_intergenic	---	0.2194	0.3426	19	562	158	29	0	2.474	73.1771	20.5729	3.776	0
AX-110900012	cfn2121908	PolyHighResolution	chr3B	IWGSC_intergenic	---	0.3441	0.4514	23	256	488	1	0	2.9948	33.3333	63.5417	0.1302	0
AX-110904755	cfn0748607	PolyHighResolution	chr4B	IWGSC_genic	TraesCS4B01G341400	0.3575	0.4594	15	266	478	9	0	1.9531	34.6354	62.2396	1.1719	0
AX-110905697	cfn0818695	PolyHighResolution	chr5B	IWGSC_genic	---	0.467	0.4978	13	347	396	12	0	1.6927	45.1823	51.5625	1.5625	0
AX-110906240	cfn0893906	PolyHighResolution	chr7A	IWGSC_intergenic	---	0.4111	0.4842	22	437	305	4	0	2.8646	56.901	39.7135	0.5208	0
AX-110908014	cfn0502216	PolyHighResolution	chr1A	IWGSC_intergenic	---	0.242	0.3668	0	567	181	20	0	0	73.8281	23.5677	2.6042	0
AX-110908930	cfn0882696	PolyHighResolution	chr6D	IWGSC_genic	TraesCS6D01G005600	0.2255	0.3493	17	570	166	15	0	2.2135	74.2188	21.6146	1.9531	0
AX-110908984	cfn1387453	PolyHighResolution	chr2A	IWGSC_intergenic	---	0.0817	0.15	126	50	562	30	0	16.4062	6.5104	73.1771	3.9062	0
AX-110909997	cfn0923521	PolyHighResolution	chr7B	IWGSC_genic	TraesCS7B01G450800	0.473	0.4985	16	351	391	10	0	2.0833	45.7031	50.9115	1.3021	0
AX-110910005	cfn0554388	PolyHighResolution	chr1B	IWGSC_genic	TraesCS1B01G045000	0.3952	0.478	16	450	294	8	0	2.0833	58.5938	38.2812	1.0417	0
AX-110910204	cfn0542839	PolyHighResolution	chr1B	IWGSC_genic	TraesCS1B01G380100	0.2299	0.3541	13	172	576	7	0	1.6927	22.3958	75	0.9115	0
AX-110910855	cfn0819980	PolyHighResolution	chr5D	IWGSC_genic	TraesCS5D01G139400	0.2095	0.3312	0	585	155	28	0	0	76.1719	20.1823	3.6458	0
AX-110912960	cfn0561601	PolyHighResolution	chr1D	IWGSC_genic	---	0.031	0.0602	12	23	718	15	0	1.5625	2.9948	93.4896	1.9531	0
AX-110914117	cfn0875403	PolyHighResolution	chr6B	IWGSC_intergenic	---	0.0225	0.0441	5	17	737	9	0	0.651	2.2135	95.9635	1.1719	0
AX-110914131	cfn0898372	PolyHighResolution	chr7A	IWGSC_genic	TraesCS7A01G416400	0.4459	0.4942	9	334	415	10	0	1.1719	43.4896	54.0365	1.3021	0
AX-110916011	cfn0506869	PolyHighResolution	chr1A	IWGSC_genic	TraesCS1A01G357900	0.1694	0.2814	12	124	608	24	0	1.5625	16.1458	79.1667	3.125	0
AX-110916360	cfn0833506	PolyHighResolution	chr6A	IWGSC_genic	TraesCS6A01G314400	0.0094	0.0186	20	737	7	4	0	2.6042	95.9635	0.9115	0.5208	0
AX-110917221	cfn3248279	PolyHighResolution	chr7A	IWGSC_intergenic	---	0.4093	0.4836	13	307	443	5	0	1.6927	39.974	57.6823	0.651	0
AX-110920495	cfn0674280	PolyHighResolution	chr3A	IWGSC_genic	TraesCS3A01G139200	0.4812	0.4993	20	358	386	4	0	2.6042	46.6146	50.2604	0.5208	0
AX-110921241	cfn2428297	PolyHighResolution	chr4B	IWGSC_intergenic	---	0.1464	0.25	0	647	111	10	0	0	84.2448	14.4531	1.3021	0
AX-110921955	cfn0573700	PolyHighResolution	chr2A	IWGSC_genic	TraesCS2A01G548300	0.2174	0.3403	15	162	583	8	0	1.9531	21.0938	75.9115	1.0417	0
AX-110923346	cfn0832749	PolyHighResolution	chr6A	IWGSC_intergenic	TraesCS6A01G343300	0.0252	0.0491	9	19	735	5	0	1.1719	2.474	95.7031	0.651	0
AX-110923511	cfn3593294	PolyHighResolution	chr7D	IWGSC_intergenic	---	0.064	0.1198	7	48	702	11	0	0.9115	6.25	91.4062	1.4323	0
AX-110923869	cfn0737066	PolyHighResolution	chr4A	IWGSC_intergenic	TraesCS4A01G073500	0.1301	0.2264	8	655	98	7	0	1.0417	85.2865	12.7604	0.9115	0
AX-110925261	cfn0294398	PolyHighResolution	chr6B	BW_ISBPs	---	0.4315	0.4906	15	318	419	16	0	1.9531	41.4062	54.5573	2.0833	0
[truncated: 32,747 more rows]
